# Supplementary material for: Genome-wide meta-analysis identifies novel loci conferring risk of acne vulgaris
Source: Eur J Hum Genet. 2023 Mar 16;32(9):1136–43. doi: 10.1038/s41431-023-01326-8 (PMC11368920; doi:10.1038/s41431-023-01326-8)
Supplement: Supplementary file 2 — Table S1 [file 41431_2023_1326_MOESM2_ESM.xlsx]

## Sheet: Sheet1
Table S1. Association summary statistics for acne vulgaris attaining genome-wide significance (p < 5E−8) in European ancestry fixed-effects meta-analysis (n = 399,413) together with study-level association summary statistics: EstBB (n = 124,887), FinnGen (n = 252,546), and Lifelines (n = 21,980).
Chr, chromosome; Pos, position; RA, risk allele; PA, protective allele; RA Freq, frequency of risk allele; OR, odds ratio; CI, confidence interval.
ORs represent the risk of a risk allele relative to a protective allele. Novel loci are in bold.
							Meta-analysis			EstBB			FinnGen			Lifelines
Chr	Pos (GRCh37)	RA	PA	rsID	Band	Gene region	RA Freq	OR (95% CI)	P-value	RA Freq	OR (95% CI)	P-value	RA Freq	OR (95% CI)	P-value	RA Freq	OR (95% CI)	P-value
1	8207579	C	G	rs80293268	1p36.23	ERRFI1-(SLC45A1)	0.08	1.17 (1.13-1.21)	2.10E-17	0.0817997	1.17 (1.12-1.21)	5.4e-17	0.0737	1.29 (1.12-1.48)	0.000425	0.0642725	1.08 (0.95-1.24)	0.233049
1	183166970	T	C	rs3118181	1q25.3	LAMC2	0.5094	1.06 (1.04-1.08)	3.08E-10	0.515752	1.06 (1.04-1.08)	1.32e-10	0.444	1.04 (0.96-1.11)	0.344	0.496544	1.05 (0.99-1.12)	0.0801827
1	202358947	T	C	rs2696958	1q32.1	PPP1R12B-UBE2T-LGR6	0.4987	1.06 (1.04-1.08)	1.93E-10	0.491302	1.06 (1.04-1.08)	1.15e-10	0.531	1.09 (1.01-1.17)	0.0204	0.543952	1.03 (0.96-1.09)	0.423589
1	218858745	A	G	rs1481362	1q41	TGFB2	0.4184	1.10 (1.08-1.12)	5.33E-22	0.420072	1.09 (1.07-1.12)	1.04e-20	0.356	1.14 (1.06-1.23)	0.00074	0.442355	1.08 (1.02-1.15)	0.00990079
1	219199380	C	G	rs1256580	1q41	LYPLAL1-DT	0.1411	1.11 (1.08-1.14)	2.71E-15	0.14097	1.10 (1.07-1.13)	4.09e-12	0.155	1.34 (1.21-1.48)	1.01e-08	0.132207	1.08 (0.98-1.18)	0.108327
2	60520351	T	A	rs9808396	2p16.1	BCL11A	0.4425	1.06 (1.04-1.08)	7.88E-10	0.449007	1.06 (1.04-1.08)	3.36e-09	0.359	1.12 (1.03-1.20)	0.00484	0.435962	1.04 (0.98-1.1)	0.215343
3	12030034	T	C	rs2600262	3p25.2	TIMP4-PPARG	0.7865	1.07 (1.04-1.09)	1.57E-8	0.789867	1.06 (1.04-1.09)	2.04e-07	0.786	1.07 (0.98-1.17)	0.111	0.759628	1.1 (1.02-1.18)	0.0110128
5	44362134	C	T	rs10941664	5p12	FGF10	0.7136	1.06 (1.04-1.08)	2.18E-8	0.722819	1.06 (1.03-1.08)	5.62e-07	0.689	1.11 (1.02-1.20)	0.0107	0.657959	1.07 (1.00-1.14)	0.0365258
5	52628130	C	T	rs37776	5q11.2	ITGA1-ITGA2-MOCS2-FST	0.3535	1.10 (1.08-1.12)	1.04E-20	0.359426	1.09 (1.06-1.11)	2.07e-16	0.296	1.17 (1.08-1.27)	9.68e-05	0.336558	1.15 (1.08-1.22)	1.77e-05
5	55596919	A	G	rs185094	5q11.2	ANKRD55	0.0682	1.11 (1.07-1.15)	4.01E-8	0.0644207	1.11 (1.07-1.15)	7.98e-08	0.0646	1.11 (0.96-1.29)	0.152	0.0948296	1.1 (0.99-1.22)	0.0865377
5	131797578	T	C	rs2522051	5q31.1	SLC22A5-IRF1-IL5-(RAD50)	0.4582	1.05 (1.04-1.07)	1.59E-8	0.451834	1.05 (1.03-1.07)	1.76e-06	0.422	1.13 (1.05-1.22)	0.000903	0.538239	1.07 (1.01-1.14)	0.0181168
11	13130559	T	C	rs11022666	11p15.3	RASSF10-ARNTL	0.3492	1.08 (1.06-1.10)	3.19E-15	0.3548	1.08 (1.06-1.10)	8.24e-14	0.327	1.11 (1.03-1.20)	0.00752	0.311334	1.09 (1.02-1.16)	0.00843893
11	61619829	C	A	rs174594	11q12.2	FADS1-FADS2	0.3793	1.08 (1.06-1.10)	4.45E-14	0.379193	1.07 (1.05-1.09)	1.06e-10	0.425	1.15 (1.07-1.24)	0.000147	0.346868	1.12 (1.05-1.19)	0.000575278
11	64611543	C	T	rs11231890	11q13.1	CDC42BPG	0.7973	1.08 (1.06-1.11)	8.33E-12	0.798926	1.09 (1.06-1.11)	3.98e-12	0.824	1.07 (0.97-1.18)	0.158	0.769294	1.06 (0.99-1.14)	0.0879319
11	65521126	G	T	rs11227289	11q13.1	OVOL1-MAP3K11	0.4377	1.06 (1.04-1.08)	1.23E-8	0.424084	1.06 (1.04-1.08)	1.63e-08	0.442	1.07 (0.99-1.15)	0.0793	0.55516	1.04 (0.98-1.11)	0.185395
12	12604777	A	G	rs10734852	12p13.2	BORCS5	0.5377	1.07 (1.05-1.09)	1.99E-13	0.539739	1.07 (1.05-1.09)	1.9e-13	0.523	1.12 (1.04-1.20)	0.00204	0.528894	1.03 (0.97-1.09)	0.395986
12	71691648	A	G	rs4760791	12q21.1	TSPAN8-LGR5	0.5859	1.06 (1.04-1.08)	1.14E-9	0.586696	1.06 (1.04-1.08)	4.88e-08	0.546	1.24 (1.15-1.33)	1.78e-08	0.609392	0.99 (0.93-1.06)	0.819124
15	90734426	C	T	rs34560261	15q26.1	SEMA4B	0.8387	1.16 (1.13-1.19)	1.06E-28	0.841316	1.16 (1.13-1.19)	6.81e-26	0.86	1.28 (1.15-1.42)	5.29e-06	0.806672	1.14 (1.05-1.23)	0.0018446
16	11034933	G	A	rs6498135	16p13.13	CIITA-DEXI-CLEC16A	0.5928	1.06 (1.04-1.08)	7.39E-9	0.587941	1.05 (1.03-1.07)	7.52e-07	0.65	1.16 (1.07-1.25)	0.000146	0.600534	1.06 (1.00-1.13)	0.0497109
17	80117478	C	A	rs8078102	17q25.3	FASN-CCDC57-SLC16A3	0.2421	1.07 (1.05-1.09)	3.82E-10	0.244274	1.07 (1.05-1.10)	9.12e-11	0.221	1.08 (0.99-1.18)	0.0715	0.235691	1.03 (0.96-1.1)	0.433597
22	29453193	G	C	rs12321	22q12.1	ZNRF3-C22orf31-KREMEN1	0.6408	1.06 (1.04-1.08)	1.15E-8	0.648867	1.06 (1.04-1.08)	6.82e-09	0.6	1.04 (0.97-1.12)	0.293	0.599394	1.05 (0.99-1.11)	0.126664
22	33221375	G	A	rs130291	22q12.3	TIMP3	0.5456	1.06 (1.04-1.08)	7.83E-10	0.540095	1.07 (1.05-1.09)	5.74e-11	0.555	1.08 (1.00-1.16)	0.0375	0.589938	1.00 (0.94-1.06)	0.978876
22	50321928	C	T	rs7410766	22q13.33	ALG12-CRELD2-PIM3	0.2154	1.07 (1.05-1.10)	1.26E-9	0.219796	1.07 (1.04-1.09)	2.32e-08	0.204	1.17 (1.07-1.28)	0.000644	0.175067	1.06 (0.98-1.15)	0.166753
