# Supplementary material for: Genome-wide meta-analysis identifies novel loci conferring risk of acne vulgaris
Source: Eur J Hum Genet. 2023 Mar 16;32(9):1136–43. doi: 10.1038/s41431-023-01326-8 (PMC11368920; doi:10.1038/s41431-023-01326-8)
Supplement: Supplementary file 3 — Table S2 [file 41431_2023_1326_MOESM3_ESM.xlsx]

## Sheet: Sheet1
Table S2. Replication of 46 known acne susceptibility loci in the current meta-analysis.
Associations of known 46 acne risk loci identified by Mitchell et al (2022, PMID: 35132056) are examined in the current meta-analysis. If possible, the evidence of association for the lead SNP is reported; if not available, SNP with the lowest P-value is used. If lead SNP was availabe, but did not replicate (with a P < 5E-8), SNP with the lowest P-value was also checked. "SNP status" indicates wh…
Chr, chromosome; Pos, position; RA, risk allele; PA, protective allele; RAF, frequency of risk allele; OR, odds ratio; CI, confidence interval.
ORs represent the risk of a risk allele relative to a protective allele.
* Second indipendent variant in the locus.
Loci replicated at P<5E-8 are in red and bold.
Loci replicated at P<E-6 are in black and bold.
Known acne susceptibility loci (PMID: 35132056)										Meta-analysis results											Comment
Chr	Pos (GRCh37)	rsID	Band	RAF	RA	PA	OR (95% CI)	P-value	Gene region	Chr	Pos (GRCh37)	rsID	Band	SNP status	r2 for the lead SNP	RAF	RA	PA	OR (95% CI)	P-value
1	8207579	rs80293268	1p36.23	0.0504	C	G	1,21 (1,14–1,28)	3,56E−10	ERRFI1	1	8207579	rs80293268	1p36.23	lead SNP	-	0.08	C	G	1.17 (1.13-1.21)	2.098e-17	locus replicates at P<5E-08
1	179254597	rs404818	1q25.2	0.2531	T	C	1,08 (1,05–1,11)	9,76E−9	SOAT1	1	179254984	rs12138973	1q25.2	SNP with the lowest P-value	0.86	0.2961	G	A	1.05 (1.03-1.07)	0.262	locus does not replicate
1	183163127	rs513398	1q25.3	0.56	A	G	1,09 (1,06–1,11)	3,69E−12	LAMC2, LAMC1	1	183163127	rs513398	1q25.3	lead SNP	-	0.5555	A	G	1.06 (1.04-1.08)	2.095e-09	locus replicates at P<5E-08
1	200881940	rs296522	1q32.1	0.8192	C	T	1,09 (1,06–1,12)	3,10E−8	INAVA (C1orf106)	1	200881940	rs296522	1q32.1	lead SNP	-	0.7186	C	T	1.03 (1.01-1.06)	0.00109	locus does not replicate
										1	200955312	rs12118198	1q32.1	SNP with the lowest P-value	NA	0.8738	C	T	1.05 (1.02-1.08)	0.0002626
1	202322113	rs6658708	1q32.1	0.527	T	G	1,08 (1,06–1,11)	6,19E−12	LGR6, PPP1R12B	1	202322113	rs6658708	1q32.1	lead SNP	-	0.5064	T	G	1.06 (1.04-1.08)	5.386e-10	locus replicates at P<5E-08
1	219199380	rs1256580	1q41	0.1517	C	G	1,19 (1,15–1,23)	1,49E−27	TGFB2, LYPLAL1,LYPLAL1-DT	1	219199380	rs1256580	1q41	lead SNP	-	0.1411	C	G	1.11 (1.08-1.14)	2.706e-15	locus replicates at P<5E-08
1	219631744	rs6684734	1q41	0.3993	G	A	1,08 (1,05–1,1)	5,06E−10	LYPLAL1-AS1	1	219631744	rs6684734	1q41	lead SNP	-	0.3623	G	A	1.05 (1.03-1.07)	1.051e-06	locus replicates at P<5E-08
										1	219646807	rs6541229	1q41	SNP with the lowest P-value	0.7	0.5065	G	C	1.05 (1.03-1.07)	3.775e-08
2	60501216	rs2901000	2p16.1	0.4285	A	G	1,09 (1,07–1,12)	3,13E−14	BCL11A	2	60501216	rs2901000	2p16.1	lead SNP	-	0.4708	A	G	1.06 (1.04-1.07)	1.382e-08	locus replicates at P<5E-08
										2	60520351	rs9808396	2p16.1	SNP with the lowest P-value	0.76	0.443	A	T	1.06 (1.04-1.08)	7.88e-10
2	109539653	rs260643	2q12.3	0.0998	A	G	1,15 (1,11–1,19)	2,93E−12	EDAR	2	109539653	rs260643	2q12.3	lead SNP = SNP with the lowest P-value	-	0.1214	A	G	1.06 (1.03-1.09)	7.688e-05	locus does not replicate
2	113609886	rs6735739	2q13	0.334	T	C	1,07 (1,04–1,1)	4,39E−8	IL36RN, IL1B	2	113609886	rs6735739	2q13	lead SNP	-	0.3462	T	C	1.04 (1.02-1.06)	7.526e-05	locus does not replicate
										2	113840349	rs72827886	2q13	SNP with the lowest P-value	0.32	0.265	A	G	1.05 (1.02-1.07)	1.68e-05
2	219746292	rs74333950	2q35	0.8603	T	G	1,2 (1,16–1,24)	3,03E−23	WNT10A	2	219842982	rs146599639	2q35	SNP with the lowest P-value	0.2856	0.9383	C	T	1.12 (1.07-1.16)	6.994e-08	locus does not replicate
3	12189968	rs3773364	3p25.2	0.1574	G	A	1,12 (1,08–1,15)	1,27E−11	TIMP4, PPARG	3	12189968	rs3773364	3p25.2	lead SNP	-	0.1562	G	A	1.05 (1.03-1.08)	8.72e-05	locus replicates at P<5E-08
										3	12030034	rs2600262	3p25.2	SNP with the lowest P-value	0.07	0.787	T	C	1.07 (1.04-1.09)	1.57e-08
3	122048644	rs17265703	3q21.1	0.1521	G	A	1,13 (1,09–1,17)	1,57E−13	CSTA	3	122060404	rs34173813	3q21.1	SNP with the lowest P-value	0.94	0.1386	T	C	1.06 (1.04-1.09)	4.452e-06	locus does not replicate
3	196946647	rs34381158	3q29	0.326	G	A	1,08 (1,05–1,11)	1,67E−9	DLG1	3	196946647	rs34381158	3q29	lead SNP	-	0.3949	G	A	1.05 (1.03-1.07)	1.42e-06	locus does not replicate
										3	196979106	rs6782581	3q29	SNP with the lowest P-value	NA	0.477	G	C	1.05 (1.03-1.07)	6.72e-07
4	124179519	rs13104688	4q28.1	0.3426	G	T	1,11 (1,08–1,13)	6,28E−16	FGF2, SPRY1	4	124179519	rs13104688	4q28.1	lead SNP	-	0.2414	G	T	1.05 (1.03-1.07)	2.976e-05	locus does not replicate
										4	124134709	rs160056	4q28.1	SNP with the lowest P-value	0.9402	0.2348	C	G	1.05 (1.03-1.07)	8.199e-06
4	148400819	rs6842241	4q31.22	0.8622	C	A	1,1 (1,06–1,14)	2,22E−8	EDNRA	4	148363840	rs72955609	4q31.22	SNP with the lowest P-value	0.5508	0.9233	C	G	1.10 (1.07-1.14)	5.062e-08	locus does not replicate
5	44366552	rs16874036	5p12	0.6926	G	A	1,11 (1,08–1,14)	1,22E−15	FGF10	5	44366552	rs16874036	5p12	lead SNP	-	0.7136	G	A	1.06 (1.04-1.08)	2.194e-08	locus replicates at P<5E-08
5	52631067	rs629725	5q11.2	0.3393	T	C	1,15 (1,12–1,17)	3,50E−28	ITGA1,ITGA2,MOCS2,FST	5	52631067	rs629725	5q11.2	lead SNP	-	0.353	T	C	1.10 (1.07-1.12)	3.879e-20	locus replicates at P<5E-08
5	55624905	rs158343	5q11.2	0.2006	G	C	1,13 (1,1–1,17)	2,50E−16	ANKRD55	5	55596919	rs185094	5q11.2	SNP with the lowest P-value	NA	0.068	A	G	1.11 (1.07-1.15)	4.01e-08	locus replicates at P<5E-08
5	55816888	rs455660	5q11.2	0.8215	C	T	1,09 (1,06–1,12)	1,42E−8	*	5	55816888	rs455660	5q11.2	lead SNP	-	0.7654	C	T	1.05 (1.02-1.07)	8.34e-05	locus does not replicate
										5	55816081	rs458036	5q11.2	SNP with the lowest P-value	0.7048	0.7153	C	A	1.05 (1.02-1.07)	2.96e-05
5	72277724	rs258887	5q13.2	0.5439	A	C	1,07 (1,04–1,09)	2,78E−8	FCHO2	5	72277724	rs258887	5q13.2	lead SNP	-	0.5445	A	C	1.02 (1.01-1.04)	0.01042	locus does not replicate
										5	72221665	rs115689945	5q13.2	SNP with the lowest P-value	0.2139	0.8661	G	A	1.06 (1.03-1.09)	2.166e-05
5	131677047	rs11242109	5q31.1	0.4719	T	G	1,08 (1,05–1,1)	2,92E−10	SLC22A5,PDLIM4, SLC22A4	5	131677047	rs11242109	5q31.1	lead SNP	-	0.3682	T	G	1.05 (1.03-1.07)	1.62e-06	locus replicates at P<5E-08
										5	131640536	rs6860806	5q31.1	SNP with the lowest P-value	0.6762	0.4621	G	A	1.05 (1.04-1.07)	1.635e-08
6	27770890	rs169262	6p22.1	0.8091	C	T	1,1 (1,07–1,14)	3,24E−10	H1-5	6	27770890	rs169262	6p22.1	lead SNP	-	0.8457	C	T	1.04 (1.02-1.07)	0.001372	locus does not replicate
										6	27835435	rs200949	6p22.1	SNP with the lowest P-value	0.44	0.907	A	G	1.10 (1.06-1.14)	2.499e-07
6	85582396	rs17692425	6q14.3	0.3443	C	T	1,07 (1,05–1,1)	4,16E−8	TBX18	6	85582396	rs17692425	6q14.3	lead SNP	-	0.3645	C	T	1.00 (0.98-1.02)	0.6982	locus does not replicate
										6	85479247	rs7742099	6q14.3	SNP with the lowest P-value	-	0.066	A	G	1.05(1.01-1.09)	0.013
6	106601165	rs9398069	6q21	0.6127	T	C	1,08 (1,05–1,1)	1,29E−9	PRDM1	6	106544560	rs12175062	6q21	SNP with the lowest P-value	0.05	0.908	C	T	1.08 (1.04-1.11)	6.097e-06	locus does not replicate
7	40873916	rs9639838	7p14.1	0.2087	T	C	1,1 (1,07–1,13)	3,27E−11	SUGCT	7	40873916	rs9639838	7p14.1	lead SNP = SNP with the lowest P-value	-	0.1971	T	C	1.06 (1.04-1.09)	2.576e-07	locus does not replicate
8	8109936	rs2945230	8p23.1	0.5252	G	A	1,07 (1,04–1,09)	4,61E−8	PRAG1	8	8109936	rs2945230	8p23.1	lead SNP	-	0.4884	G	A	1.03 (1.01-1.05)	0.001714	locus does not replicate
										8	8142575	rs2980423	8p23.1	SNP with the lowest P-value	0.69	0.443	C	T	1.04 (1.02-1.05)	0.000317
8	10618176	rs919555	8p23.1	0.5352	C	A	1,07 (1,04–1,09)	1,73E−8	SOX7	8	10618176	rs919555	8p23.1	lead SNP	-	0.5558	C	A	1.04 (1.02-1.06)	5.217e-05	locus does not replicate
										8	10584642	rs11774893	8p23.1	SNP with the lowest P-value	0.7774	0.5056	T	C	1.04 (1.02-1.06)	1.998e-05
8	13231742	rs17803958	8p22	0.07166	T	C	1,14 (1,09–1,19)	1,13E−8	C8orf48	8	13231742	rs17803958	8p22	lead SNP	-	0.0492	T	C	1.04 (0.99-1.08)	0.1147	locus does not replicate
										8	13159244	rs73562507	8p22	SNP with the lowest P-value	-	0.892	G	A	1.05 (1.02-1.08)	0.000608
9	38020544	rs4878737	9p13.2	0.2568	T	G	1,08 (1,05–1,11)	1,40E−8	SHB	9	38020544	rs4878737	9p13.2	lead SNP	-	0.2309	T	G	1.01 (0.99-1.03)	0.4001	locus does not replicate
										9	37980104	rs111979220	9p13.2	SNP with the lowest P-value	-	0.981	C	A	1.06 (0.99-1.15)	0.111
11	13124524	rs3849154	11p15.2	0.3237	T	G	1,15 (1,12–1,17)	2,22E−28	RASSF10, ARNTL	11	13124524	rs3849154	11p15.2	lead SNP	-	0.3497	T	G	1.08 (1.06-1.1)	3.242e-15	locus replicates at P<5E-08
11	19871230	rs1838055	11p15.1	0.1135	C	G	1,11 (1,07–1,15)	1,13E−8	DBX1	11	19871230	rs1838055	11p15.1	lead SNP	-	0.0673	C	G	1.04 (1-1.08)	0.05986	locus does not replicate
										11	19870164	rs730348	11p15.1	SNP with the lowest P-value	0.07	0.53	C	T	1.03 (1.01-1.05)	0.00146
11	64892198	rs144908022	11q13.1	0.01025	G	A	1,61 (1,44–1,79)	2,19E−18	*	11	64892198	rs144908022	11q13.1	lead SNP	-	0.0122	G	A	1.26 (1.16-1.37)	4.973e-08	locus replicates at P<5E-08
11	65387378	rs61744384	11q13.1	0.5586	T	A	1,12 (1,1–1,15)	8,58E−22	MAP3K11, OVOL1, PCNX3	11	65387378	rs61744384	11q13.1	lead SNP	-	0.4518	T	A	1.03 (1.01-1.05)	0.002652	locus replicates at P<5E-08
										11	65521126	rs11227289	11q13.1	SNP with the lowest P-value	0.69	0.438	T	G	1.06 (1.04-1.08)	1.23e-08
11	69073216	rs10896460	11q13.3	0.8125	T	G	1,11 (1,08–1,14)	2,80E−11	MYEOV	11	69073216	rs10896460	11q13.3	lead SNP	-	0.7525	T	G	1.05 (1.03-1.07)	1.769e-05	locus does not replicate
										11	69066254	rs10896457	11q13.3	SNP with the lowest P-value	1	0.753	C	A	1.05 (1.03-1.07)	1.09e-05
12	12612436	rs7312010	12p13.2	0.4064	A	G	1,1 (1,07–1,12)	9,85E−15	BORCS5	12	12612436	rs7312010	12p13.2	lead SNP	-	0.4087	A	G	1.05 (1.03-1.07)	8.919e-07	locus replicates at P<5E-08
										12	12604777	rs10734852	12p13.2	SNP with the lowest P-value	0.5559	0.538	A	G	1.07 (1.05-1.09)	1.99e-13
13	81441795	rs1342583	13q31.1	0.5695	A	G	1,08 (1,06–1,11)	4,85E−11	SPRY2	13	81441795	rs1342583	13q31.1	lead SNP	-	0.6158	A	G	1.03 (1.01-1.05)	0.00171	locus does not replicate
										13	81217582	rs1176311	13q31.1	SNP with the lowest P-value	-	0.701	T	C	1.04 (1.02-1.06)	0.000234
15	50878630	rs8042919	15q21.2	0.1109	A	G	1,11 (1,07–1,15)	4,48E−8	SPPL2A, USP50, TRPM7	15	50878630	rs8042919	15q21.2	lead SNP	-	0.0811	A	G	1.05 (1.01-1.08)	0.00677	locus does not replicate
										15	51000968	rs12913657	15q21.2	SNP with the lowest P-value	0.6144	0.136	C	T	1.06 (1.03-1.09)	9.61e-06
15	90734426	rs34560261	15q26.1	0.8345	C	T	1,25 (1,21–1,3)	2,51E−35	SEMA4B	15	90734426	rs34560261	15q26.1	lead SNP	-	0.8387	C	T	1.05 (1.03-1.07)	1.055e-28	locus replicates at P<5E-08
16	11099707	rs7194305	16p13.13	0.584	A	G	1,1 (1,07–1,13)	2,18E−15	CLEC16A	16	11099707	rs7194305	16p13.13	lead SNP	-	0.5788	A	G	1.05 (1.03-1.07)	3.948e-08	locus replicates at P<5E-08
16	77515430	rs72803831	16q23.1	0.8875	G	A	1,15 (1,1–1,19)	2,40E−11	ADAMTS18	16	77515430	rs72803831	16q23.1	lead SNP	-	0.857	G	A	1.05 (1.03-1.07)	0.04711	locus does not replicate
										16	77560500	rs2343784	16q23.1	SNP with the lowest P-value	0.11	0.5323	T	C	1.05 (1.03-1.07)	1.257e-07
18	77984345	rs12373373	18q23	0.3977	T	C	1,08 (1,05–1,11)	3,49E−8	PARD6G	18	77984345	rs12373373	18q23	lead SNP	-	0.3767	T	C	1.04 (1.02-1.06)	0.000467	locus does not replicate
										18	78007784	rs12970236	18q23	SNP with the lowest P-value	0.45	0.6193	C	T	1.05 (1.03-1.07)	2.69e-06
22	24891355	rs2070475	22q11.23	0.1641	T	A	1,11 (1,07–1,15)	5,40E−10	SPECC1L, UPB1	22	24891355	rs2070475	22q11.23	lead SNP	-	0.1797	T	A	1.03 (1-1.05)	0.02949	locus does not replicate
										22	24667049	rs149161616	22q11.23	SNP with the lowest P-value	0.1826	0.037	T	C	1.13 (1.08-1.19)	6.916e-07
22	33202478	rs135025	22q12.3	0.4414	A	G	1,08 (1,05–1,1)	1,42E−10	TIMP3	22	33202478	rs135025	22q12.3	lead SNP	-	0.426	A	G	1.05 (1.03-1.07)	1.26e-08	locus replicates at P<5E-08
22	44324727	rs738409	22q13.31	0.7782	C	G	1,09 (1,06–1,12)	1,00E−8	PNPLA3	22	44387108	rs1986095	22q13.31	SNP with the lowest P-value	0.28	0.5905	A	G	1.05 (1.03-1.07)	0.0002577	locus does not replicate
22	50335839	rs28470568	22q13.33	0.1448	T	G	1,11 (1,08–1,15)	1,19E−9	CRELD2, ALG12, PIM3	22	50335839	rs28470568	22q13.33	lead SNP	-	0.1911	T	G	1.07 (1.05-1.1)	8.169e-09	locus replicates at P<5E-08
