# Supplementary material for: Genome-wide meta-analysis identifies novel loci conferring risk of acne vulgaris
Source: Eur J Hum Genet. 2023 Mar 16;32(9):1136–43. doi: 10.1038/s41431-023-01326-8 (PMC11368920; doi:10.1038/s41431-023-01326-8)
Supplement: Supplementary file 4 — Table S3 [file 41431_2023_1326_MOESM4_ESM.xlsx]

## Sheet: Sheet1
Table S3. Functional mapping and annotation of SNVs in LD (r2 > 0.6) with associated independent significant SNVs from novel gene loci 11q12.2, 12q21.1, 17q25.3, 22q12.1, and 11q13.1 (https://fuma.ctglab.nl/).
Lead variants from each locus are in red font.
IndSigSNPs, rsIDs of independent significant SNVs.
CADD scores were computed based on 63 annotations. Higher scores reflect more deleterious SNPs. CADD scores > 12.37, the threshold suggested by Kicher et al. (2014), are in orange.
RDB, RegulomeDB score; a categorical score ranging from 1a to 7. 1a is the highest score, assigned to SNPs with the most biological evidence of being regulatory elements. RegulomeDB scores ≤ 2 are in orange.
minChrState, minimum 15-core chromatin state across 127 tissue/cell types. States ≤ 2 are in orange.
commonChrState, most common 15-core chromatin state across 127 tissue/cell types. States ≤ 2 are in orange.
posMapFilt, whether the SNP was used for eQTL mapping (1 = yes, 0 = no).
eqtlMap, whether the SNP was used for eQTL mapping (1 = yes, 0 = no).
ciMapFilt, whether the SNP was used for chromatin interaction mapping (1 = yes, 0 = no).
The credible set SNPs are highlighted by colored cells: for 11q12.2 locus grey, for 11q13.1 locus blue, for 12q21.1 locus orange, for 17q25.3 locus yellow and for 22q12.1 locus green.
The credible sets were defined by the method implemented in LocusZoom software (locuszoom.org).
uniqID	rsID	chr	pos	non_effect_allele	effect_allele	MAF	gwasP	beta	se	r2	IndSigSNP	nearestGene	dist	func	CADD	RDB	minChrState	commonChrState	posMapFilt	eqtlMapFilt	ciMapFilt
11:61542006:G:GA	rs11320420	11	61542006	GA	G	0.3519	NA	NA	NA	0.778078	rs174594	MYRF:TMEM258	0	intronic	5.267	NA	4	5	1	1	1
11:61543499:C:T	rs174528	11	61543499	T	C	0.3877	NA	NA	NA	0.776987	rs174594	MYRF:TMEM258	0	intronic	7.086	4	4	5	1	1	1
11:61543961:C:T	rs174529	11	61543961	T	C	0.3837	NA	NA	NA	0.731317	rs174594	MYRF:TMEM258	0	intronic	8.93	4	4	5	1	1	1
11:61546592:A:G	rs174530	11	61546592	A	G	0.3757	3.26e-13	0.0707	0.0097	0.728472	rs174594	MYRF:TMEM258	0	intronic	3.805	5	4	5	1	1	0
11:61547068:A:G	rs7943728	11	61547068	G	A	0.1531	7.344e-08	0.0742	0.0138	0.914058	rs61897793	MYRF:TMEM258	0	intronic	0.081	5	4	5	1	1	1
11:61547237:C:T	rs108499	11	61547237	C	T	0.333	NA	NA	NA	0.639061	rs174594	MYRF:TMEM258	0	intronic	7.964	5	4	5	1	1	0
11:61549025:A:G	rs174533	11	61549025	G	A	0.3479	5.27e-14	0.0733	0.0097	0.820245	rs174594	MYRF:TMEM258	0	intronic	5.505	5	4	5	1	1	0
11:61549458:A:G	rs174534	11	61549458	A	G	0.3469	NA	NA	NA	0.621745	rs174594	MYRF:TMEM258	0	intronic	1.743	1b	4	5	1	1	1
11:61551356:C:T	rs174535	11	61551356	T	C	0.3549	NA	NA	NA	0.82136	rs174594	MYRF:TMEM258	0	exonic	12.79	4	4	5	1	1	1
11:61551927:A:C	rs174536	11	61551927	A	C	0.3499	NA	NA	NA	0.819886	rs174594	MYRF:TMEM258	0	intronic	0.992	5	4	4	1	1	1
11:61552680:G:T	rs174537	11	61552680	G	T	0.3489	NA	NA	NA	0.823731	rs174594	MYRF:TMEM258	0	intronic	0.323	5	4	4	1	1	0
11:61556039:A:C	rs61896141	11	61556039	A	C	0.1521	8.654e-08	0.0737	0.0138	0.935059	rs61897793	TMEM258	0	downstream	0.128	3a	4	4	1	1	0
11:61557803:C:T	rs102275	11	61557803	T	C	0.3628	NA	NA	NA	0.877601	rs174594	TMEM258	0	intronic	8.908	7	3	4	1	1	0
11:61557826:C:T	rs102274	11	61557826	T	C	0.3489	1.037e-13	0.0724	0.0097	0.816375	rs174594	TMEM258	0	intronic	1.815	NA	3	4	1	1	0
11:61560081:A:G	rs174538	11	61560081	G	A	0.3131	NA	NA	NA	0.728088	rs174594	TMEM258	0	UTR5	14.1	4	1	1	1	1	0
11:61564299:G:T	rs4246215	11	61564299	G	T	0.3698	4.257e-13	0.0706	0.0097	0.734352	rs174594	FEN1:FADS2	0	UTR3	9.933	1f	4	5	1	1	0
11:61565908:C:T	rs174541	11	61565908	T	C	0.3698	1.38e-13	0.0719	0.0097	0.734352	rs174594	FADS2	0	intronic	3.84	3a	4	5	1	1	0
11:61567753:A:C	rs174544	11	61567753	C	A	0.3042	2.005e-10	0.0637	0.01	0.6943	rs174594	FADS2:FADS1	0	UTR3	7.993	5	3	5	1	1	0
11:61569306:C:G	rs174545	11	61569306	C	G	0.3469	NA	NA	NA	0.82466	rs174594	FADS2:FADS1	0	UTR3	12.78	4	4	4	1	1	0
11:61569830:C:T	rs174546	11	61569830	C	T	0.3469	NA	NA	NA	0.82466	rs174594	FADS2:FADS1	0	UTR3	12.71	1f	4	4	1	1	0
11:61570783:C:T	rs174547	11	61570783	T	C	0.3469	NA	NA	NA	0.82466	rs174594	FADS2:FADS1	0	intronic	5.176	1d	4	4	1	1	0
11:61571348:C:G	rs174548	11	61571348	C	G	0.3141	NA	NA	NA	0.719845	rs174594	FADS2:FADS1	0	UTR5	0.347	1f	4	4	1	1	1
11:61571382:A:G	rs174549	11	61571382	G	A	0.3042	NA	NA	NA	0.6943	rs174594	FADS2:FADS1	0	UTR5	0.499	1f	4	4	1	1	1
11:61571478:C:T	rs174550	11	61571478	T	C	0.3469	NA	NA	NA	0.82466	rs174594	FADS2:FADS1	0	UTR5	7.214	4	4	4	1	1	0
11:61573684:C:T	rs174551	11	61573684	T	C	0.3469	NA	NA	NA	0.82466	rs174594	FADS2:FADS1	0	UTR5	4.657	7	4	4	1	1	0
11:61575158:A:G	rs174553	11	61575158	A	G	0.3469	1.171e-13	0.0722	0.0097	0.82466	rs174594	FADS2:FADS1	0	intronic	4.743	NA	4	4	1	1	0
11:61579463:A:G	rs174554	11	61579463	A	G	0.3449	1.301e-13	0.0725	0.0098	0.817771	rs174594	FADS2:FADS1	0	intronic	2.791	3a	4	4	1	1	1
11:61579760:C:T	rs174555	11	61579760	T	C	0.3032	NA	NA	NA	0.691332	rs174594	FADS2:FADS1	0	intronic	0.431	1f	4	4	1	1	1
11:61580635:C:T	rs174556	11	61580635	C	T	0.3032	NA	NA	NA	0.691332	rs174594	FADS2:FADS1	0	intronic	7.426	1f	3	4	1	1	1
11:61581368:A:G	rs174557	11	61581368	A	G	0.3042	NA	NA	NA	0.686458	rs174594	FADS2:FADS1	0	intronic	2.327	6	4	5	1	1	0
11:61581656:A:G	rs174559	11	61581656	G	A	0.2674	3.16e-09	0.0615	0.0104	0.61156	rs174594	FADS2:FADS1	0	intronic	3.459	4	1	5	1	1	1
11:61581764:C:T	rs174560	11	61581764	T	C	0.3131	1.589e-10	0.0636	0.0099	0.716774	rs174594	FADS2:FADS1	0	intronic	7.4	4	1	5	1	1	0
11:61582708:C:T	rs174561	11	61582708	T	C	0.3032	2.343e-10	0.0631	0.01	0.691332	rs174594	FADS2:FADS1:MIR1908	0	ncRNA_exonic	11.44	2b	1	1	1	1	0
11:61585144:A:G	rs174562	11	61585144	A	G	0.3449	1.33e-13	0.0721	0.0097	0.818257	rs174594	FADS2:FADS1	0	intronic	4.773	4	1	2	1	1	0
11:61586328:C:CT	rs35473591	11	61586328	C	CT	0.3459	NA	NA	NA	0.821207	rs174594	FADS2:FADS1	0	intronic	1.486	NA	4	5	1	1	0
11:61588305:A:G	rs174564	11	61588305	A	G	0.3529	8.005e-14	0.0726	0.0097	0.843341	rs174594	FADS2:FADS1	0	intronic	2.716	6	5	15	1	1	0
11:61589481:A:G	rs28456	11	61589481	A	G	0.3101	6.024e-11	0.0649	0.0099	0.708926	rs174594	FADS2:FADS1	0	intronic	0.867	7	4	15	1	1	0
11:61591995:G:GAA	rs57668028	11	61591995	GAA	G	0.2972	NA	NA	NA	0.685906	rs174594	FADS2:FADS1	0	intronic	0.101	NA	4	15	1	1	0
11:61592362:A:G	rs174566	11	61592362	A	G	0.3559	2.47e-13	0.0713	0.0097	0.853153	rs174594	FADS2:FADS1	0	intronic	4.497	6	1	15	1	1	0
11:61593005:A:G	rs174567	11	61593005	A	G	0.3559	2.19e-13	0.0713	0.0097	0.853153	rs174594	FADS2:FADS1	0	intronic	1.435	7	5	15	1	1	0
11:61593816:C:T	rs174568	11	61593816	C	T	0.3459	7.289e-13	0.0703	0.0098	0.821207	rs174594	FADS2:FADS1	0	exonic	0.34	1f	5	15	1	1	1
11:61594920:C:CT	rs3834458	11	61594920	CT	C	0.3459	NA	NA	NA	0.821207	rs174594	FADS2:FADS1	0	intronic	8.958	NA	1	2	1	1	0
11:61595564:C:T	rs968567	11	61595564	C	T	0.1501	NA	NA	NA	0.94886	rs61897793	FADS2:FADS1	0	UTR5	14.29	NA	1	1	1	1	0
11:61596322:C:CA	rs5792235	11	61596322	CA	C	0.3469	NA	NA	NA	0.824182	rs174594	FADS2:FADS1	0	intronic	7.285	NA	1	1	1	1	0
11:61596633:C:T	rs99780	11	61596633	C	T	0.3579	5.399e-13	0.0703	0.0097	0.86745	rs174594	FADS2:FADS1	0	intronic	7.717	2b	1	1	1	1	0
11:61597972:A:G	rs1535	11	61597972	A	G	0.3499	NA	NA	NA	0.833259	rs174594	FADS2	0	intronic	4.822	1b	1	2	1	1	1
11:61598288:C:T	rs174572	11	61598288	C	T	0.2475	1.685e-11	0.077	0.0114	0.950161	rs174575	FADS2	0	intronic	3.714	2b	1	7	1	1	1
11:61599347:A:G	rs61897793	11	61599347	G	A	0.1511	5.285e-08	0.0751	0.0138	1	rs61897793	FADS2	0	intronic	6.466	4	2	5	1	1	1
11:61600327:A:G	rs174573	11	61600327	G	A	0.2465	1.54e-11	0.0772	0.0114	0.955343	rs174575	FADS2	0	intronic	0.422	4	2	5	1	1	1
11:61600342:A:C	rs174574	11	61600342	A	C	0.3618	3.229e-13	-0.071	0.0097	0.888764	rs174594	FADS2	0	intronic	4.346	4	2	5	1	1	1
11:61602003:C:G	rs174575	11	61602003	C	G	0.2555	9.367e-12	0.0776	0.0114	1	rs174575	FADS2	0	intronic	4.752	4	1	7	1	1	1
11:61602460:C:CA	rs149597144	11	61602460	CA	C	0.2455	NA	NA	NA	0.951038	rs174575	FADS2	0	intronic	2.71	NA	1	7	1	1	1
11:61602460:CA:GA	rs539910723	11	61602460	CA	GA	0.001988	NA	NA	NA	0.951038	rs174575	FADS2	0	NA	NA	NA	1	7	1	0	1
11:61603510:A:C	rs174576	11	61603510	C	A	0.3579	NA	NA	NA	0.875027	rs174594	FADS2	0	intronic	0.759	1f	2	5	1	1	1
11:61604814:A:C	rs174577	11	61604814	C	A	0.3608	NA	NA	NA	0.885161	rs174594	FADS2	0	intronic	2.272	1f	4	5	1	1	1
11:61605499:A:T	rs174578	11	61605499	T	A	0.3628	NA	NA	NA	0.892098	rs174594	FADS2	0	intronic	1.518	4	1	5	1	1	0
11:61605613:C:T	rs174579	11	61605613	C	T	0.2028	5.8e-10	0.0777	0.0125	0.74453	rs174575	FADS2	0	intronic	4.56	3b	1	4	1	1	0
11:61606642:A:G	rs174580	11	61606642	A	G	0.3638	6.244e-14	0.0729	0.0097	0.895461	rs174594	FADS2	0	intronic	1.302	7	4	4	1	1	0
11:61606683:A:G	rs174581	11	61606683	G	A	0.3638	7.677e-14	0.0727	0.0097	0.895461	rs174594	FADS2	0	intronic	0.736	7	4	4	1	1	0
11:61607168:A:G	rs174582	11	61607168	A	G	0.2048	NA	NA	NA	0.742721	rs174575	FADS2	0	intronic	0.477	6	4	4	1	1	0
11:61609750:C:T	rs174583	11	61609750	C	T	0.3628	NA	NA	NA	0.892383	rs174594	FADS2	0	intronic	6.622	1f	2	4	1	1	1
11:61610750:A:G	rs174584	11	61610750	G	A	0.3668	7.248e-14	0.0728	0.0097	0.906162	rs174594	FADS2	0	intronic	2.548	6	4	4	1	1	0
11:61611694:A:G	11:61611694:A:G	11	61611694	G	A	0.2038	NA	NA	NA	0.738939	rs174575	FADS2	0	intronic	0.596	6	4	5	1	1	0
11:61611694:G:T	11:61611694:G:T	11	61611694	G	T	0.008946	NA	NA	NA	0.738939	rs174575	FADS2	0	NA	0.431	NA	4	5	1	0	0
11:61612830:C:T	rs174587	11	61612830	C	T	0.1978	2.948e-09	0.0743	0.0125	0.715938	rs174575	FADS2	0	intronic	0.151	5	4	5	1	1	1
11:61613745:C:T	rs93923	11	61613745	C	T	0.1988	2.348e-09	0.0746	0.0125	0.719598	rs174575	FADS2	0	intronic	1.055	NA	4	5	1	1	0
11:61614426:C:CT	rs5792239	11	61614426	CT	C	0.3797	NA	NA	NA	0.805955	rs174594	FADS2	0	UTR5	1.026	NA	4	5	1	1	0
11:61615803:C:G	rs174589	11	61615803	C	G	0.1968	3.235e-09	0.0741	0.0125	0.712299	rs174575	FADS2	0	intronic	0.371	1f	4	4	1	1	0
11:61616977:C:G	rs174590	11	61616977	G	C	0.2008	1.712e-09	0.0752	0.0125	0.727732	rs174575	FADS2	0	intronic	3.37	7	4	4	1	1	0
11:61617676:A:T	rs174591	11	61617676	T	A	0.2545	1.327e-10	0.0728	0.0113	0.906213	rs174575	FADS2	0	intronic	5.317	7	4	4	1	1	0
11:61618169:A:G	rs61897795	11	61618169	A	G	0.1392	5.715e-06	0.0656	0.0145	0.856225	rs61897793	FADS2	0	intronic	1.612	5	4	4	1	1	0
11:61618608:A:G	rs174592	11	61618608	A	G	0.3867	7.976e-14	0.072	0.0096	0.97235	rs174594	FADS2	0	intronic	3.01	NA	2	4	1	1	1
11:61618831:C:T	rs174593	11	61618831	T	C	0.2644	NA	NA	NA	0.812152	rs174575	FADS2	0	intronic	4.613	2b	2	4	1	1	1
11:61619829:A:C	rs174594	11	61619829	C	A	0.3897	4.451e-14	-0.0728	0.0096	1	rs174594	FADS2	0	intronic	2.049	NA	4	5	1	1	0
11:61619893:C:T	rs174595	11	61619893	C	T	0.2147	7.094e-09	0.0707	0.0122	0.620676	rs174575	FADS2	0	intronic	0.361	NA	4	5	1	1	0
11:61620628:A:AAACAAC	rs143352979	11	61620628	AAACAAC	A	0.4026	NA	NA	NA	0.860726	rs174594	FADS2	0	intronic	0.604	NA	4	5	1	1	0
11:61620734:C:T	rs174596	11	61620734	T	C	0.2406	NA	NA	NA	0.659277	rs174575	FADS2	0	intronic	1.933	6	4	5	1	1	0
11:61621040:C:G	rs174597	11	61621040	G	C	0.2266	2.068e-08	0.0683	0.0122	0.655364	rs174575	FADS2	0	intronic	3.471	5	4	4	1	1	0
11:61621194:A:G	rs174598	11	61621194	G	A	0.33	1.439e-11	0.0671	0.0099	0.759058	rs174594	FADS2	0	intronic	0.358	NA	4	4	1	1	1
11:61621556:C:G	rs174599	11	61621556	G	C	0.3857	1.2e-13	0.0715	0.0096	0.968444	rs174594	FADS2	0	intronic	6.193	5	4	4	1	1	1
11:61622227:C:T	rs174600	11	61622227	T	C	0.331	3.285e-11	0.0658	0.0099	0.755203	rs174594	FADS2	0	intronic	4.92	NA	4	4	1	1	1
11:61623140:C:T	rs174601	11	61623140	C	T	0.3877	NA	NA	NA	0.960467	rs174594	FADS2	0	intronic	0.289	NA	4	4	1	1	0
11:61624181:C:T	rs97384	11	61624181	T	C	0.3917	5.774e-14	-0.0732	0.0097	0.921493	rs174594	FADS2	0	intronic	4.609	NA	4	4	1	1	0
11:61625723:C:CA	rs34212714	11	61625723	C	CA	0.3936	NA	NA	NA	0.970637	rs174604	FADS2	0	intronic	0.533	NA	4	4	1	1	0
11:61626206:A:G	rs174603	11	61626206	G	A	0.3201	7.165e-11	0.0659	0.0101	0.831054	rs174605	FADS2	0	intronic	0.188	NA	4	5	1	1	0
11:61626270:C:G	rs174604	11	61626270	C	G	0.3926	2.257e-11	0.0655	0.0098	1	rs174604	FADS2	0	intronic	1.782	5	4	5	1	1	0
11:61626921:G:T	rs174605	11	61626921	G	T	0.2813	1.207e-10	0.0676	0.0105	1	rs174605	FADS2	0	intronic	8.916	5	4	4	1	1	0
11:61626973:G:T	rs174606	11	61626973	G	T	0.4652	2.317e-07	0.049	0.0095	0.880636	rs174620	FADS2	0	intronic	2.695	5	4	4	1	1	0
11:61627321:C:G	11:61627321:C:G	11	61627321	G	C	0.2654	NA	NA	NA	0.918641	rs174605	FADS2	0	intronic	0.97	7	4	4	1	1	0
11:61627321:G:T	11:61627321:G:T	11	61627321	G	T	0.001988	NA	NA	NA	0.918641	rs174605	FADS2	0	NA	0.914	NA	4	4	1	0	0
11:61627411:C:CT	rs11407273	11	61627411	CT	C	0.4692	NA	NA	NA	0.868272	rs174620	FADS2	0	intronic	1.22	NA	4	4	1	1	0
11:61627484:A:G	rs174608	11	61627484	A	G	0.2863	3.988e-10	0.065	0.0104	0.976944	rs174605	FADS2	0	intronic	0.113	5	4	4	1	1	0
11:61627811:C:T	rs174609	11	61627811	T	C	0.4652	2.12e-07	0.049	0.0094	0.880636	rs174620	FADS2	0	intronic	7.614	2b	2	4	1	1	1
11:61627833:A:G	rs174610	11	61627833	A	G	0.4652	NA	NA	NA	0.880636	rs174620	FADS2	0	intronic	5.867	4	2	4	1	1	1
11:61627881:C:T	rs174611	11	61627881	T	C	0.2863	1.309e-10	0.067	0.0104	0.976944	rs174605	FADS2	0	intronic	6.799	4	2	4	1	1	1
11:61628266:C:G	rs174612	11	61628266	C	G	0.4652	2.533e-07	0.0486	0.0094	0.880636	rs174620	FADS2	0	intronic	2.122	6	4	4	1	1	0
11:61628492:A:G	rs174613	11	61628492	G	A	0.4652	2.112e-07	0.0489	0.0094	0.880636	rs174620	FADS2	0	intronic	1.841	6	4	4	1	1	0
11:61628915:C:T	rs174614	11	61628915	T	C	0.4652	2.473e-07	0.0487	0.0094	0.880636	rs174620	FADS2	0	intronic	0.615	NA	4	4	1	1	0
11:61628964:A:T	rs174615	11	61628964	T	A	0.4652	NA	NA	NA	0.880636	rs174620	FADS2	0	intronic	0.472	5	4	4	1	1	0
11:61629122:A:G	rs174616	11	61629122	G	A	0.4652	1.924e-07	0.0491	0.0094	0.880636	rs174620	FADS2	0	intronic	0.627	NA	2	4	1	1	1
11:61629166:A:G	rs174617	11	61629166	A	G	0.4652	2.362e-07	0.0488	0.0094	0.880636	rs174620	FADS2	0	intronic	0.428	NA	2	4	1	1	0
11:61629322:C:T	rs174618	11	61629322	T	C	0.4324	NA	NA	NA	0.996192	rs174620	FADS2	0	intronic	1.627	NA	4	4	1	1	1
11:61629656:A:ACT	rs35622765	11	61629656	A	ACT	0.4583	NA	NA	NA	0.866536	rs174620	FADS2	0	intronic	1.704	NA	2	4	1	1	1
11:61629666:A:G	rs174619	11	61629666	A	G	0.4602	5.553e-07	-0.0473	0.0095	0.853455	rs174620	FADS2	0	intronic	0.572	NA	2	4	1	1	1
11:61629747:A:G	rs174620	11	61629747	A	G	0.4334	4.744e-07	0.0481	0.0095	1	rs174620	FADS2	0	intronic	3.91	NA	2	4	1	1	1
11:61635294:A:G	rs174623	11	61635294	G	A	0.4632	1.115e-06	-0.0462	0.0095	0.85811	rs174620	FADS2	467	downstream	2.362	NA	4	5	1	1	0
11:61636013:A:T	rs174625	11	61636013	T	A	0.4145	NA	NA	NA	0.908756	rs174620	FADS2	1186	intergenic	2.3	5	4	5	1	1	0
11:61637057:A:G	rs174626	11	61637057	G	A	0.4642	5.275e-07	-0.0476	0.0095	0.855241	rs174620	FADS2	2230	intergenic	4.634	NA	2	5	1	1	1
11:61639488:C:T	rs422249	11	61639488	T	C	0.3559	1.587e-09	-0.0601	0.01	0.794242	rs174604	FADS3	1502	intergenic	8.455	5	2	5	1	1	1
11:61639573:A:G	rs174448	11	61639573	G	A	0.3837	2.196e-09	-0.0584	0.0098	0.879241	rs174604	FADS3	1417	intergenic	2.821	NA	2	5	1	1	0
11:61640379:A:G	rs174449	11	61640379	G	A	0.3807	1.648e-09	-0.0591	0.0098	0.868033	rs174604	FADS3	611	downstream	7.421	1f	4	5	1	1	0
11:61641542:G:T	rs174450	11	61641542	G	T	0.4722	2.623e-06	-0.0447	0.0095	0.750977	rs174620	FADS3	0	intronic	1.443	NA	3	5	1	1	1
11:61656117:A:G	rs174455	11	61656117	G	A	0.3857	5.437e-08	-0.0534	0.0098	0.743771	rs174604	FADS3	0	intronic	0.813	1f	2	15	1	1	1
11:64589149:C:T	rs75578859	11	64589149	C	T	0.1282	6.039e-08	-0.0779	0.0144	0.659827	rs71541906	CDC42BPG	1709	intergenic	2.609	6	5	15	1	1	0
11:64591386:C:T	rs3825015	11	64591386	T	C	0.2535	1.333e-11	-0.0799	0.0118	0.878186	rs11231890	CDC42BPG	0	UTR3	1.954	NA	4	15	1	1	0
11:64591679:A:G	rs670358	11	64591679	G	A	0.1262	4.639e-08	0.0675	0.0124	0.974904	rs2957160	CDC42BPG	0	UTR3	11.31	6	2	15	1	1	1
11:64594393:G:T	rs647145	11	64594393	T	G	0.1243	8.638e-08	0.0663	0.0124	0.958162	rs2957160	CDC42BPG	0	intronic	0.366	4	4	15	1	1	1
11:64595968:A:G	rs12365548	11	64595968	A	G	0.2584	3.588e-11	-0.0778	0.0118	0.883668	rs11231890	CDC42BPG	0	intronic	2.403	3a	2	15	1	1	0
11:64596174:C:T	rs12365873	11	64596174	T	C	0.2584	3.329e-11	-0.078	0.0118	0.883668	rs11231890	CDC42BPG	0	intronic	7.169	4	4	15	1	1	0
11:64596245:C:T	rs12365878	11	64596245	T	C	0.2584	2.636e-11	-0.0786	0.0118	0.883668	rs11231890	CDC42BPG	0	intronic	0.512	7	4	15	1	1	0
11:64597205:G:T	rs7936466	11	64597205	G	T	0.2555	9.331e-12	-0.0805	0.0118	0.896823	rs11231890	CDC42BPG	0	exonic	9.861	5	4	15	1	1	0
11:64597574:A:G	rs12790925	11	64597574	G	A	0.2584	2.928e-11	-0.0784	0.0118	0.883668	rs11231890	CDC42BPG	0	intronic	1.175	5	1	15	1	1	0
11:64598136:G:T	rs11231886	11	64598136	T	G	0.2584	3.475e-11	-0.0779	0.0118	0.883668	rs11231890	CDC42BPG	0	intronic	9.414	5	4	15	1	1	0
11:64598558:C:T	rs4930277	11	64598558	T	C	0.2584	3.265e-11	-0.078	0.0118	0.883668	rs11231890	CDC42BPG	0	intronic	2.96	7	4	15	1	1	0
11:64598621:C:T	rs684821	11	64598621	C	T	0.1252	7.119e-08	0.0668	0.0124	0.949982	rs2957160	CDC42BPG	0	intronic	0.514	6	4	15	1	1	0
11:64600002:G:T	rs494252	11	64600002	G	T	0.1183	6.083e-06	0.0593	0.0131	0.605938	rs2957160	CDC42BPG	0	intronic	3.883	5	1	15	1	1	0
11:64601933:C:T	rs7933683	11	64601933	T	C	0.2575	2.567e-11	-0.0786	0.0118	0.896747	rs11231890	CDC42BPG	0	exonic	9.152	5	1	15	1	1	0
11:64605270:C:T	rs58790228	11	64605270	T	C	0.2584	2.674e-11	-0.0786	0.0118	0.892349	rs11231890	CDC42BPG	0	intronic	0.345	5	4	5	1	1	0
11:64605329:A:C	rs12798965	11	64605329	A	C	0.2505	2.016e-11	-0.0791	0.0118	0.928051	rs11231890	CDC42BPG	0	intronic	2.276	5	4	5	1	1	1
11:64606177:C:T	rs653343	11	64606177	C	T	0.1233	8.151e-08	0.0665	0.0124	0.966454	rs2957160	CDC42BPG	0	exonic	0.654	5	4	15	1	1	0
11:64607369:C:G	rs4930682	11	64607369	C	G	0.2644	1.644e-10	-0.0747	0.0117	0.896159	rs11231890	CDC42BPG	0	intronic	0.615	5	4	15	1	1	1
11:64607587:C:T	rs589984	11	64607587	C	T	0.1233	8.972e-08	0.0663	0.0124	0.966454	rs2957160	CDC42BPG	0	intronic	14.83	1b	4	15	1	1	1
11:64608282:A:G	rs71541906	11	64608282	G	A	0.1561	2.735e-08	-0.0756	0.0136	1	rs71541906	CDC42BPG	0	intronic	2.393	5	4	5	1	1	1
11:64608691:A:G	rs11231889	11	64608691	A	G	0.2515	5.443e-11	-0.0768	0.0117	0.952114	rs11231890	CDC42BPG	0	intronic	3.5	7	4	5	1	1	0
11:64610684:A:G	rs35654492	11	64610684	A	G	0.2565	7.041e-11	-0.0764	0.0117	0.939985	rs11231890	CDC42BPG	0	intronic	12.23	2a	1	5	1	1	1
11:64611543:C:T	rs11231890	11	64611543	C	T	0.2455	8.332e-12	-0.081	0.0119	1	rs11231890	CDC42BPG	0	intronic	6.481	2b	1	2	1	1	1
11:64612369:A:C	rs2957160	11	64612369	C	A	0.1252	3.816e-08	-0.0679	0.0124	1	rs2957160	CDC42BPG	327	upstream	2.173	NA	1	1	1	1	1
11:64613032:C:T	rs35938015	11	64613032	T	C	0.2654	9.464e-11	-0.0756	0.0117	0.911313	rs11231890	CDC42BPG	990	upstream	3.128	4	1	5	1	1	1
11:64613110:C:T	rs4930683	11	64613110	T	C	0.2684	2.532e-10	-0.0737	0.0117	0.898843	rs11231890	CDC42BPG	1068	intergenic	0.15	2a	1	5	1	1	1
11:64613910:C:G	rs7942905	11	64613910	C	G	0.2575	2.277e-10	-0.074	0.0117	0.944146	rs11231890	CDC42BPG	1868	intergenic	0.027	5	5	5	1	1	0
11:64615450:A:G	rs544822	11	64615450	G	A	0.1223	5.089e-08	0.0675	0.0124	0.958152	rs2957160	CDC42BPG	3408	intergenic	1.756	6	5	7	1	1	0
11:64827708:A:T	rs144991069	11	64827708	T	A	0.01392	1.112e-07	0.228	0.043	0.87188	rs144908022	NAALADL1	1686	intergenic	0.357	4	5	15	1	1	0
11:64892198:A:G	rs144908022	11	64892198	A	G	0.01392	4.973e-08	0.2328	0.0427	1	rs144908022	SYVN1:MRPL49	0	intronic	1.552	5	4	4	1	1	1
11:64941848:A:G	rs139274835	11	64941848	G	A	0.01093	2.118e-07	0.221	0.0426	0.780923	rs144908022	AP003068.18	0	ncRNA_exonic	7.825	7	5	15	1	1	0
11:65046607:A:G	rs143496872	11	65046607	A	G	0.01193	1.136e-06	0.1932	0.0397	0.713575	rs144908022	POLA2	0	intronic	2.44	4	2	4	1	1	1
11:65102217:A:T	rs146389394	11	65102217	A	T	0.01093	7.803e-07	0.2128	0.0431	0.780923	rs144908022	DPF2	0	intronic	3.385	5	1	2	1	1	0
11:65113851:C:T	rs2307264	11	65113851	C	T	0.01193	5.871e-06	0.1812	0.04	0.713575	rs144908022	DPF2	0	intronic	6.187	5	4	4	1	1	0
11:65158815:A:C	rs189517335	11	65158815	C	A	0.01292	8.358e-06	0.1941	0.0436	0.656589	rs144908022	FRMD8	0	intronic	2.61	2b	2	5	1	1	1
11:65387378:A:T	rs61744384	11	65387378	T	A	0.4672	0.002652	-0.0285	0.0095	0.680484	rs11227289	PCNXL3	0	exonic	15.24	4	3	4	1	1	0
11:65493807:C:T	rs509206	11	65493807	C	T	0.4682	3.135e-08	0.0524	0.0095	0.881106	rs11227289	KRT8P26	602	upstream	8.768	5	5	15	1	1	0
11:65494260:G:T	rs478304	11	65494260	G	T	0.4662	3.467e-08	0.0522	0.0095	0.88857	rs11227289	KRT8P26	149	upstream	3.41	NA	4	15	1	1	0
11:65497558:A:G	rs1308020	11	65497558	G	A	0.3429	1.061e-07	0.0555	0.0104	1	rs1308020	KRT8P26	1872	intergenic	6.926	7	5	14	1	1	0
11:65498261:A:G	rs570954	11	65498261	A	G	0.4682	5.729e-08	0.0514	0.0095	0.903551	rs11227289	KRT8P26	2575	intergenic	4.862	5	5	14	1	1	0
11:65501291:C:T	rs669742	11	65501291	C	T	0.4682	6.879e-08	0.0511	0.0095	0.903551	rs11227289	KRT8P26	5605	intergenic	0.904	7	5	14	1	1	0
11:65508986:A:G	rs620088	11	65508986	G	A	0.3429	1.161e-07	0.0554	0.0104	1	rs1308020	RP11-770G2.2	4213	intergenic	7.377	NA	5	14	1	1	0
11:65510024:C:T	rs546202	11	65510024	T	C	0.4682	1.508e-07	0.0497	0.0095	0.903551	rs11227289	RP11-770G2.2	3175	intergenic	10.39	NA	5	14	1	1	1
11:65515277:A:G	rs574483	11	65515277	A	G	0.4682	7.131e-08	0.051	0.0095	0.903551	rs11227289	RP11-770G2.2	0	ncRNA_intronic	1.417	NA	9	14	1	1	0
11:65520060:G:T	rs474483	11	65520060	T	G	0.4672	5.117e-08	0.0515	0.0095	0.899952	rs11227289	RP11-770G2.2	0	ncRNA_intronic	1.058	6	9	14	1	1	0
11:65521126:G:T	rs11227289	11	65521126	G	T	0.4692	1.226e-08	-0.0541	0.0095	1	rs11227289	RP11-770G2.2	0	ncRNA_intronic	0.539	6	13	14	1	1	0
11:65521247:C:T	rs506853	11	65521247	C	T	0.4682	4.753e-08	0.0517	0.0095	0.903551	rs11227289	RP11-770G2.2	0	ncRNA_intronic	0.889	7	13	14	1	1	0
11:65525119:G:T	rs502468	11	65525119	T	G	0.4682	7.112e-08	0.051	0.0095	0.903551	rs11227289	RP11-770G2.2	0	ncRNA_intronic	2.403	6	9	14	1	1	0
11:65526511:A:G	rs10896040	11	65526511	G	A	0.4682	6.657e-08	0.0511	0.0095	0.903551	rs11227289	RP11-770G2.2	0	ncRNA_intronic	1.902	6	9	15	1	1	0
11:65526988:C:T	rs517115	11	65526988	C	T	0.4682	6.777e-08	0.0511	0.0095	0.903551	rs11227289	RP11-770G2.2	0	ncRNA_intronic	1.883	7	9	15	1	1	0
11:65528213:A:G	rs498354	11	65528213	A	G	0.4682	7.15e-08	0.051	0.0095	0.903551	rs11227289	RP11-770G2.2	0	ncRNA_intronic	4.935	NA	9	15	1	1	0
11:65531698:C:T	rs12293022	11	65531698	C	T	0.4682	6.955e-08	0.051	0.0095	0.903551	rs11227289	RP11-770G2.2	0	ncRNA_intronic	1.542	5	5	15	1	1	0
11:65532825:A:G	rs565427	11	65532825	G	A	0.3419	1.189e-07	0.0553	0.0104	0.995677	rs1308020	RP11-770G2.2	0	ncRNA_intronic	0.661	6	5	15	1	1	0
11:65533000:A:C	rs603645	11	65533000	A	C	0.4682	6.822e-08	0.0511	0.0095	0.903551	rs11227289	RP11-770G2.2	0	ncRNA_intronic	1.525	7	5	15	1	1	0
11:65536678:A:G	rs10896041	11	65536678	A	G	0.4682	6.935e-08	0.051	0.0095	0.903551	rs11227289	RP11-770G2.2	0	ncRNA_intronic	0.21	6	5	15	1	1	0
11:65537556:A:G	rs1193496	11	65537556	A	G	0.4682	6.857e-08	0.0511	0.0095	0.903551	rs11227289	RP11-770G2.2	0	ncRNA_intronic	8.895	NA	2	15	1	1	1
11:65540886:C:T	rs495961	11	65540886	C	T	0.4682	7.01e-08	0.0511	0.0095	0.903551	rs11227289	RP11-770G2.2	1829	intergenic	6.67	NA	5	15	1	1	0
11:65541215:A:C	rs2508303	11	65541215	A	C	0.4682	7.115e-08	0.051	0.0095	0.903551	rs11227289	AP5B1	2148	intergenic	1.88	NA	5	5	1	1	0
11:65542054:G:T	rs2508301	11	65542054	G	T	0.4682	7.263e-08	0.051	0.0095	0.903551	rs11227289	AP5B1	1309	intergenic	1.355	NA	2	5	1	1	0
11:65542739:A:G	rs489574	11	65542739	G	A	0.3429	1.562e-07	0.0548	0.0104	1	rs1308020	AP5B1	624	downstream	6.933	NA	2	5	1	1	1
11:65543421:C:G	rs522800	11	65543421	G	C	0.4682	7.138e-08	0.051	0.0095	0.903551	rs11227289	AP5B1	0	UTR3	2.461	5	1	5	1	1	0
11:65546857:A:C	rs610037	11	65546857	A	C	0.4672	6.576e-08	0.0512	0.0095	0.89964	rs11227289	AP5B1:AP001266.1	0	exonic	15.75	5	1	3	1	1	0
11:65549415:C:T	rs61895677	11	65549415	T	C	0.4662	5.077e-08	0.0516	0.0095	0.881115	rs11227289	AP5B1	1141	intergenic	9.155	4	1	14	1	1	0
11:65549606:C:T	rs12801731	11	65549606	T	C	0.4662	5.085e-08	0.0516	0.0095	0.881115	rs11227289	AP5B1	1332	intergenic	9.277	5	2	14	1	1	0
12:71691648:A:G	rs4760791	12	71691648	A	G	0.4066	1.143e-09	-0.061	0.01	1	rs4760791	TSPAN8	0	intronic	19.21	3a	5	15	1	1	1
17:80044078:A:G	rs17848937	17	80044078	G	A	0.1859	2.014e-07	0.0593	0.0114	0.886933	rs8078102	FASN	0	intronic	0.917	NA	3	4	1	1	0
17:80044211:A:G	rs41283365	17	80044211	G	A	0.172	9.148e-06	0.0518	0.0117	0.820998	rs8078102	FASN	0	exonic	7.07	4	3	4	1	1	0
17:80044726:A:G	rs4502283	17	80044726	G	A	0.2157	1.714e-06	0.0524	0.011	0.736315	rs8078102	FASN	0	intronic	3.026	4	3	4	1	1	0
17:80045147:A:G	rs17848935	17	80045147	G	A	0.1859	2.147e-07	0.059	0.0114	0.886933	rs8078102	FASN	0	intronic	5.84	NA	3	4	1	1	0
17:80047970:C:T	rs72863340	17	80047970	C	T	0.173	1.117e-05	0.0511	0.0116	0.814484	rs8078102	FASN	0	intronic	0.118	4	3	4	1	1	0
17:80052304:A:G	rs9901600	17	80052304	G	A	0.1879	1.035e-07	0.0601	0.0113	0.910302	rs8078102	FASN	0	intronic	2.643	3a	3	4	1	1	0
17:80055516:A:G	rs62078749	17	80055516	G	A	0.1978	5.402e-09	0.065	0.0111	0.969466	rs8078102	FASN	0	intronic	13.17	2a	1	1	1	1	0
17:80056884:C:T	rs62078751	17	80056884	T	C	0.1978	7.262e-09	0.0644	0.0111	0.969466	rs8078102	FASN	675	upstream	8.583	4	1	1	1	1	0
17:80057372:C:T	rs57996162	17	80057372	C	T	0.1978	6.113e-09	0.0648	0.0112	0.969466	rs8078102	FASN	1163	intergenic	14.12	2b	1	2	1	1	0
17:80057953:A:C	rs62078752	17	80057953	A	C	0.2008	2.859e-08	0.0652	0.0118	0.768195	rs8078102	CCDC57	1382	intergenic	4.017	3a	1	7	1	1	0
17:80057975:C:T	rs113624327	17	80057975	C	T	0.1859	1.662e-06	0.0561	0.0117	0.910754	rs8078102	CCDC57	1360	intergenic	0.028	3a	1	7	1	1	0
17:80058322:A:G	rs60459441	17	80058322	G	A	0.1968	8.403e-09	0.0642	0.0111	0.97565	rs8078102	CCDC57	1013	intergenic	0.723	2b	2	7	1	1	0
17:80059030:C:T	rs9908421	17	80059030	C	T	0.1958	4.483e-09	0.0649	0.0111	0.969608	rs8078102	CCDC57	305	downstream	4.787	4	2	5	1	1	1
17:80059487:C:T	rs1127678	17	80059487	C	T	0.1998	2.485e-09	0.0654	0.011	0.993886	rs8078102	CCDC57	0	UTR3	3.107	NA	2	5	1	1	1
17:80060697:A:G	rs9896144	17	80060697	G	A	0.1998	2.529e-09	0.0653	0.011	0.993886	rs8078102	CCDC57	0	intronic	5.181	4	2	5	1	1	1
17:80061500:C:G	rs28485821	17	80061500	G	C	0.1998	2.387e-09	0.0654	0.011	0.993886	rs8078102	CCDC57	0	intronic	0.736	4	2	5	1	1	1
17:80062662:A:G	rs8082457	17	80062662	A	G	0.2008	2.641e-09	0.0653	0.011	0.987721	rs8078102	CCDC57	0	intronic	0.377	6	5	5	1	1	0
17:80071450:A:G	rs11653662	17	80071450	G	A	0.1998	2.368e-09	0.0655	0.011	0.993879	rs8078102	CCDC57	0	exonic	28.5	6	4	5	1	1	0
17:80074192:G:T	rs62079993	17	80074192	G	T	0.1998	1.811e-09	0.0659	0.011	0.993879	rs8078102	CCDC57	0	intronic	3.276	2b	4	5	1	1	0
17:80087946:A:G	rs9900152	17	80087946	A	G	0.2008	2.08e-09	-0.0657	0.011	1	rs8078102	CCDC57	0	intronic	4.106	6	4	5	1	1	0
17:80092131:C:T	rs4789753	17	80092131	T	C	0.2008	1.825e-09	-0.0659	0.011	1	rs8078102	CCDC57	0	intronic	3.944	NA	2	5	1	1	1
17:80092595:A:G	rs62078308	17	80092595	G	A	0.1998	2.06e-09	0.0657	0.011	0.993879	rs8078102	CCDC57	0	intronic	0.398	6	1	5	1	1	0
17:80100483:C:T	rs62078310	17	80100483	C	T	0.2008	1.527e-09	0.0662	0.011	0.98787	rs8078102	CCDC57	0	intronic	0.261	7	5	5	1	1	0
17:80114252:C:T	rs3935402	17	80114252	C	T	0.1879	7.796e-08	0.0602	0.0112	0.92239	rs8078102	CCDC57	0	intronic	0.391	NA	3	5	1	1	0
17:80117478:A:C	rs8078102	17	80117478	C	A	0.2008	3.816e-10	-0.0684	0.0109	1	rs8078102	CCDC57	0	intronic	0.984	5	4	4	1	1	0
17:80125576:C:T	rs7503212	17	80125576	T	C	0.2008	1.501e-09	-0.0662	0.011	1	rs8078102	CCDC57	0	intronic	2.27	6	4	5	1	1	0
17:80131055:A:T	rs6502082	17	80131055	A	T	0.2008	4.769e-09	-0.0643	0.011	1	rs8078102	CCDC57	0	intronic	4.402	5	4	4	1	1	0
17:80131802:A:G	rs11656621	17	80131802	G	A	0.1998	4.577e-09	0.0644	0.011	0.993879	rs8078102	CCDC57	0	intronic	6.839	4	2	5	1	1	1
17:80133408:C:T	rs6416860	17	80133408	T	C	0.2256	1.053e-07	-0.0566	0.0106	0.871309	rs8078102	CCDC57	0	intronic	3.447	4	4	5	1	1	1
17:80133662:A:G	rs4580245	17	80133662	G	A	0.2256	1.053e-07	-0.0566	0.0106	0.871309	rs8078102	CCDC57	0	intronic	3.522	3a	4	5	1	1	0
17:80134393:C:T	rs10852793	17	80134393	C	T	0.2256	1.072e-07	-0.0566	0.0106	0.871309	rs8078102	CCDC57	0	intronic	4.401	7	4	5	1	1	0
17:80135079:C:T	rs7225423	17	80135079	T	C	0.2256	9.945e-08	-0.0567	0.0106	0.871309	rs8078102	CCDC57	0	intronic	3.688	5	4	5	1	1	0
17:80135121:A:G	rs7220781	17	80135121	A	G	0.2256	1.068e-07	-0.0566	0.0106	0.871309	rs8078102	CCDC57	0	intronic	3.418	5	4	5	1	1	0
17:80135340:C:G	rs7213450	17	80135340	C	G	0.2256	9.888e-08	-0.0567	0.0106	0.871309	rs8078102	CCDC57	0	intronic	1.655	5	4	5	1	1	1
17:80135390:C:T	rs7213478	17	80135390	C	T	0.2256	9.13e-08	-0.0569	0.0106	0.871309	rs8078102	CCDC57	0	intronic	2.515	5	4	5	1	1	0
17:80135725:C:T	rs11867193	17	80135725	T	C	0.2256	9.88e-08	-0.0567	0.0106	0.871309	rs8078102	CCDC57	0	intronic	3.363	5	3	5	1	1	0
17:80136688:A:G	rs6502085	17	80136688	G	A	0.2256	1.061e-07	-0.0566	0.0106	0.871309	rs8078102	CCDC57	0	intronic	0.02	5	4	5	1	1	1
17:80137467:A:G	rs6502086	17	80137467	A	G	0.2256	9.637e-08	-0.0568	0.0106	0.871309	rs8078102	CCDC57	0	intronic	3.531	5	4	5	1	1	0
17:80138056:C:T	rs6416861	17	80138056	C	T	0.2306	9.866e-08	-0.0559	0.0105	0.849273	rs8078102	CCDC57	0	intronic	0.786	5	4	5	1	1	1
17:80138706:A:G	rs4239015	17	80138706	A	G	0.2256	9.147e-08	-0.0569	0.0106	0.871309	rs8078102	CCDC57	0	intronic	0.306	5	4	5	1	1	1
17:80142321:C:T	rs12951976	17	80142321	T	C	0.2058	5.978e-09	-0.0629	0.0108	0.970183	rs8078102	CCDC57	0	intronic	0.49	5	4	4	1	1	0
17:80143999:A:T	rs62078344	17	80143999	T	A	0.2048	5.064e-09	0.0631	0.0108	0.964063	rs8078102	CCDC57	0	intronic	1.398	5	4	5	1	1	0
17:80147834:C:T	rs62078345	17	80147834	C	T	0.1998	4.04e-09	0.0646	0.011	0.993879	rs8078102	CCDC57	0	intronic	1.105	7	4	5	1	1	0
17:80148345:A:G	rs56069393	17	80148345	G	A	0.2256	8.96e-08	0.057	0.0107	0.871309	rs8078102	CCDC57	0	intronic	0.117	6	4	5	1	1	0
17:80153421:A:G	rs72854705	17	80153421	G	A	0.2008	3.772e-09	0.0648	0.011	1	rs8078102	CCDC57	0	intronic	4.741	5	4	4	1	1	0
17:80155613:A:G	rs72854713	17	80155613	G	A	0.1998	4.716e-09	0.0644	0.011	0.993879	rs8078102	CCDC57	0	intronic	0.019	6	4	4	1	1	0
17:80158594:A:G	rs7406326	17	80158594	G	A	0.2008	3.845e-09	0.065	0.011	1	rs8078102	CCDC57	0	intronic	1.34	5	2	5	1	1	0
17:80158852:G:T	rs8079572	17	80158852	G	T	0.2008	3.74e-09	0.065	0.011	1	rs8078102	CCDC57	0	intronic	2.009	4	2	5	1	1	1
17:80159403:A:C	rs11657459	17	80159403	C	A	0.1998	3.788e-09	0.065	0.011	0.993879	rs8078102	CCDC57	0	intronic	0.211	3a	2	5	1	1	1
17:80159665:A:G	rs11653797	17	80159665	G	A	0.1998	3.596e-09	0.0651	0.011	0.993879	rs8078102	CCDC57	0	exonic	6.398	4	3	5	1	1	1
17:80160527:G:T	rs3935140	17	80160527	G	T	0.2008	3.842e-09	0.065	0.011	1	rs8078102	CCDC57	0	intronic	7.485	NA	4	5	1	1	0
17:80161823:A:G	rs11656573	17	80161823	G	A	0.1998	3.42e-09	0.0652	0.011	0.993879	rs8078102	CCDC57	0	intronic	0.822	5	3	5	1	1	1
17:80162888:A:C	rs11652189	17	80162888	C	A	0.1998	3.725e-09	0.065	0.011	0.993879	rs8078102	CCDC57	0	intronic	2.656	2b	2	5	1	1	1
17:80163652:A:G	rs11659135	17	80163652	G	A	0.1998	3.693e-09	0.065	0.011	0.993879	rs8078102	CCDC57	0	intronic	0.303	4	2	7	1	1	1
17:80166293:C:T	rs148703751	17	80166293	C	T	0.1938	1.809e-07	0.0578	0.0111	0.909372	rs8078102	CCDC57	0	intronic	0.061	7	5	5	1	1	0
17:80171068:C:T	rs9903052	17	80171068	C	T	0.2058	3.795e-09	0.0639	0.0108	0.970183	rs8078102	CCDC57	361	upstream	8.27	3a	1	1	1	1	0
17:80172318:C:G	rs4247356	17	80172318	G	C	0.2058	3.825e-09	0.0639	0.0108	0.970183	rs8078102	RP13-516M14.2	0	ncRNA_exonic	6.412	4	2	5	1	1	0
17:80173809:A:G	rs62078352	17	80173809	A	G	0.2048	4.216e-09	0.0638	0.0109	0.964063	rs8078102	RP13-516M14.2	0	ncRNA_intronic	1.28	5	2	7	1	1	0
17:80177872:C:T	rs11658061	17	80177872	C	T	0.2058	4.352e-09	0.0637	0.0109	0.958233	rs8078102	RP13-516M14.2	2643	intergenic	0.38	7	2	15	1	1	0
17:80180185:C:G	rs8071677	17	80180185	C	G	0.2048	4.877e-09	0.0636	0.0109	0.964063	rs8078102	RP13-516M14.2	4956	intergenic	1.227	7	5	15	1	1	0
17:80180919:C:G	rs72854779	17	80180919	C	G	0.2038	4.49e-09	0.0638	0.0109	0.957669	rs8078102	SLC16A3	5353	intergenic	1.612	2b	2	15	1	1	1
17:80182647:C:T	rs36030932	17	80182647	C	T	0.2038	3.516e-09	0.0644	0.0109	0.957669	rs8078102	SLC16A3	3625	intergenic	11.42	5	5	15	1	1	0
17:80184566:A:G	rs7215447	17	80184566	G	A	0.2058	4.276e-09	0.0641	0.0109	0.958233	rs8078102	SLC16A3	1706	intergenic	0.001	5	1	15	1	1	0
17:80186582:C:T	rs113940830	17	80186582	C	T	0.2038	3.474e-09	0.0646	0.0109	0.957669	rs8078102	SLC16A3	0	intronic	8.762	2b	1	1	1	1	0
17:80187533:A:C	rs62079460	17	80187533	C	A	0.2038	2.94e-09	0.0648	0.0109	0.957669	rs8078102	SLC16A3	0	intronic	2.768	4	1	1	1	1	0
17:80189642:A:G	rs12450761	17	80189642	A	G	0.2117	3.61e-09	0.0653	0.0111	0.90258	rs8078102	SLC16A3	0	intronic	1.239	4	1	2	1	1	0
17:80189813:A:G	rs60910743	17	80189813	G	A	0.2147	2.625e-08	0.0609	0.0109	0.887563	rs8078102	SLC16A3	0	intronic	10.38	3a	1	2	1	1	0
17:80189895:C:T	rs79034755	17	80189895	C	T	0.2237	2.08e-08	0.0616	0.011	0.82875	rs8078102	SLC16A3	0	intronic	2.826	3a	1	2	1	1	0
17:80191189:G:T	rs7502052	17	80191189	T	G	0.2157	8.501e-09	0.0634	0.011	0.892652	rs8078102	SLC16A3	0	intronic	10.96	4	2	5	1	1	0
22:29448643:C:T	rs8138950	22	29448643	C	T	0.4881	1.605e-06	-0.0451	0.0094	0.705922	rs12321	ZNRF3	0	intronic	0.31	7	4	5	1	1	0
22:29449477:A:G	rs2294239	22	29449477	A	G	0.4056	NA	NA	NA	0.885421	rs12321	ZNRF3	0	intronic	3.146	4	4	5	1	1	1
22:29450840:T:TC	rs11330684	22	29450840	TC	T	0.4821	NA	NA	NA	0.735367	rs12321	ZNRF3	0	UTR3	1.49	NA	2	15	1	1	1
22:29450923:A:G	rs2179129	22	29450923	A	G	0.3996	1.53e-07	-0.0519	0.0099	0.933107	rs12321	ZNRF3	0	UTR3	14.16	5	2	15	1	1	0
22:29451671:A:G	rs4823006	22	29451671	A	G	0.4274	NA	NA	NA	0.940548	rs12321	ZNRF3	0	UTR3	21	1d	2	15	1	1	1
22:29451793:G:T	rs3208800	22	29451793	G	T	0.4891	NA	NA	NA	0.740555	rs12321	ZNRF3	0	UTR3	0.426	2b	2	15	1	0	1
22:29451796:T:TTTTTG	rs112352251	22	29451796	T	TTTTTG	0.4881	NA	NA	NA	0.742388	rs12321	ZNRF3	0	UTR3	8.359	NA	2	15	1	0	1
22:29452094:C:CT	rs11403703	22	29452094	C	CT	0.4622	NA	NA	NA	0.684475	rs12321	ZNRF3	0	UTR3	1.402	NA	5	15	1	0	0
22:29452278:A:G	rs4823007	22	29452278	A	G	0.4891	4.095e-07	-0.0474	0.0094	0.740555	rs12321	ZNRF3	0	UTR3	0.265	7	5	15	1	1	0
22:29452310:A:G	rs4823008	22	29452310	G	A	0.4891	4.316e-07	-0.0473	0.0094	0.740555	rs12321	ZNRF3	0	UTR3	0.608	7	5	15	1	1	0
22:29453027:A:G	rs3178915	22	29453027	A	G	0.4891	NA	NA	NA	0.754322	rs12321	ZNRF3	0	UTR3	14.58	7	5	15	1	1	0
22:29453193:C:G	rs12321	22	29453193	G	C	0.4165	1.152e-08	-0.0559	0.0098	1	rs12321	ZNRF3	0	UTR3	21.7	6	5	15	1	1	0
22:29453442:T:TA	rs3215453	22	29453442	T	TA	0.4901	NA	NA	NA	0.751334	rs12321	ZNRF3	0	UTR3	20.7	NA	5	15	1	0	0
22:29454029:A:G	rs9608723	22	29454029	G	A	0.494	NA	NA	NA	0.707871	rs12321	ZNRF3	553	downstream	1.563	6	5	15	1	1	0
22:29454477:C:T	rs6005975	22	29454477	T	C	0.4871	NA	NA	NA	0.751162	rs12321	C22orf31	182	downstream	0.224	7	5	15	1	1	1
22:29455687:C:CCTT	rs5844832	22	29455687	C	CCTT	0.4254	NA	NA	NA	0.844716	rs12321	C22orf31	0	intronic	10.96	NA	5	15	1	1	1
