# Supplementary material for: Genome-wide meta-analysis identifies novel loci conferring risk of acne vulgaris
Source: Eur J Hum Genet. 2023 Mar 16;32(9):1136–43. doi: 10.1038/s41431-023-01326-8 (PMC11368920; doi:10.1038/s41431-023-01326-8)
Supplement: Supplementary file 5 — Table S4 [file 41431_2023_1326_MOESM5_ESM.xlsx]

## Sheet: Sheet1
Table S4. eQTLs of loci 11q12.2, 12q21.1, 17q25.3, 22q12.1, and 11q13.1.
The credible set SNPs are highlighted by colored cells: for 11q12.2 locus grey, for 11q13.1 locus blue, for 12q21.1 locus orange, for 17q25.3 locus yellow and for 22q12.1 locus green.
The credible sets were defined by the method implemented in LocusZoom software (locuszoom.org).
uniqID	rsID	db	tissue	gene	testedAllele	p	signed_stats	FDR	RiskIncAllele	alignedDirection	chr	pos	symbol	eqtlMapFilt
11:61546592:A:G	rs174530	GTEx/v8	Skin_Not_Sun_Exposed_Suprapubic	ENSG00000168496	G	0.000111563	-0.0920561	0.0045002	G	-	11	61546592	FEN1	1
11:61546592:A:G	rs174530	GTEx/v8	Skin_Sun_Exposed_Lower_leg	ENSG00000134824	G	9.22934e-06	0.163649	3.38736e-07	G	+	11	61546592	FADS2	1
11:61546592:A:G	rs174530	GTEx/v8	Skin_Sun_Exposed_Lower_leg	ENSG00000134825	G	5.57487e-08	0.119181	2.37208e-08	G	+	11	61546592	TMEM258	1
11:61547068:A:G	rs7943728	GTEx/v8	Skin_Sun_Exposed_Lower_leg	ENSG00000134824	A	3.79947e-09	0.278966	3.38736e-07	A	+	11	61547068	FADS2	1
11:61547068:A:G	rs7943728	GTEx/v8	Skin_Sun_Exposed_Lower_leg	ENSG00000134825	A	7.42885e-10	0.173825	2.37208e-08	A	+	11	61547068	TMEM258	1
11:61549025:A:G	rs174533	GTEx/v8	Skin_Not_Sun_Exposed_Suprapubic	ENSG00000134824	A	9.63821e-05	0.131957	2.51658e-05	A	+	11	61549025	FADS2	1
11:61549025:A:G	rs174533	GTEx/v8	Skin_Not_Sun_Exposed_Suprapubic	ENSG00000134825	A	9.4579e-05	0.111247	0.00399746	A	+	11	61549025	TMEM258	1
11:61549025:A:G	rs174533	GTEx/v8	Skin_Not_Sun_Exposed_Suprapubic	ENSG00000168496	A	1.50436e-05	-0.106145	0.0045002	A	-	11	61549025	FEN1	1
11:61549025:A:G	rs174533	GTEx/v8	Skin_Sun_Exposed_Lower_leg	ENSG00000134824	A	7.62567e-07	0.190379	3.38736e-07	A	+	11	61549025	FADS2	1
11:61549025:A:G	rs174533	GTEx/v8	Skin_Sun_Exposed_Lower_leg	ENSG00000134825	A	1.50297e-09	0.138211	2.37208e-08	A	+	11	61549025	TMEM258	1
11:61556039:A:C	rs61896141	GTEx/v8	Skin_Not_Sun_Exposed_Suprapubic	ENSG00000134825	C	7.57751e-05	0.148715	0.00399746	C	+	11	61556039	TMEM258	1
11:61556039:A:C	rs61896141	GTEx/v8	Skin_Sun_Exposed_Lower_leg	ENSG00000134824	C	5.89177e-10	0.297713	3.38736e-07	C	+	11	61556039	FADS2	1
11:61556039:A:C	rs61896141	GTEx/v8	Skin_Sun_Exposed_Lower_leg	ENSG00000134825	C	2.27566e-10	0.181912	2.37208e-08	C	+	11	61556039	TMEM258	1
11:61557826:C:T	rs102274	GTEx/v8	Skin_Not_Sun_Exposed_Suprapubic	ENSG00000134824	C	8.91745e-05	0.132675	2.51658e-05	C	+	11	61557826	FADS2	1
11:61557826:C:T	rs102274	GTEx/v8	Skin_Not_Sun_Exposed_Suprapubic	ENSG00000134825	C	7.04082e-05	0.113309	0.00399746	C	+	11	61557826	TMEM258	1
11:61557826:C:T	rs102274	GTEx/v8	Skin_Not_Sun_Exposed_Suprapubic	ENSG00000168496	C	2.79701e-05	-0.102884	0.0045002	C	-	11	61557826	FEN1	1
11:61557826:C:T	rs102274	GTEx/v8	Skin_Sun_Exposed_Lower_leg	ENSG00000134824	C	9.41234e-07	0.187435	3.38736e-07	C	+	11	61557826	FADS2	1
11:61557826:C:T	rs102274	GTEx/v8	Skin_Sun_Exposed_Lower_leg	ENSG00000134825	C	3.54433e-10	0.142199	2.37208e-08	C	+	11	61557826	TMEM258	1
11:61564299:G:T	rs4246215	GTEx/v8	Skin_Not_Sun_Exposed_Suprapubic	ENSG00000134825	T	3.63359e-06	0.130078	0.00399746	T	+	11	61564299	TMEM258	1
11:61564299:G:T	rs4246215	GTEx/v8	Skin_Not_Sun_Exposed_Suprapubic	ENSG00000168496	T	8.54435e-05	-0.095471	0.0045002	T	-	11	61564299	FEN1	1
11:61564299:G:T	rs4246215	GTEx/v8	Skin_Sun_Exposed_Lower_leg	ENSG00000134824	T	4.54528e-06	0.175945	3.38736e-07	T	+	11	61564299	FADS2	1
11:61564299:G:T	rs4246215	GTEx/v8	Skin_Sun_Exposed_Lower_leg	ENSG00000134825	T	8.22187e-09	0.131366	2.37208e-08	T	+	11	61564299	TMEM258	1
11:61565908:C:T	rs174541	GTEx/v8	Skin_Not_Sun_Exposed_Suprapubic	ENSG00000134824	C	0.000188681	0.124761	2.51658e-05	C	+	11	61565908	FADS2	1
11:61565908:C:T	rs174541	GTEx/v8	Skin_Not_Sun_Exposed_Suprapubic	ENSG00000134825	C	5.31856e-06	0.127597	0.00399746	C	+	11	61565908	TMEM258	1
11:61565908:C:T	rs174541	GTEx/v8	Skin_Not_Sun_Exposed_Suprapubic	ENSG00000168496	C	6.0878e-05	-0.097171	0.0045002	C	-	11	61565908	FEN1	1
11:61565908:C:T	rs174541	GTEx/v8	Skin_Sun_Exposed_Lower_leg	ENSG00000134824	C	2.70445e-06	0.178638	3.38736e-07	C	+	11	61565908	FADS2	1
11:61565908:C:T	rs174541	GTEx/v8	Skin_Sun_Exposed_Lower_leg	ENSG00000134825	C	1.36521e-08	0.128496	2.37208e-08	C	+	11	61565908	TMEM258	1
11:61567753:A:C	rs174544	GTEx/v8	Skin_Sun_Exposed_Lower_leg	ENSG00000134824	A	5.81361e-07	0.196086	3.38736e-07	A	+	11	61567753	FADS2	1
11:61567753:A:C	rs174544	GTEx/v8	Skin_Sun_Exposed_Lower_leg	ENSG00000134825	A	9.09742e-10	0.1427	2.37208e-08	A	+	11	61567753	TMEM258	1
11:61575158:A:G	rs174553	GTEx/v8	Skin_Not_Sun_Exposed_Suprapubic	ENSG00000134824	G	7.79728e-05	0.133481	2.51658e-05	G	+	11	61575158	FADS2	1
11:61575158:A:G	rs174553	GTEx/v8	Skin_Not_Sun_Exposed_Suprapubic	ENSG00000134825	G	8.16695e-05	0.112092	0.00399746	G	+	11	61575158	TMEM258	1
11:61575158:A:G	rs174553	GTEx/v8	Skin_Not_Sun_Exposed_Suprapubic	ENSG00000168496	G	4.59317e-05	-0.0999377	0.0045002	G	-	11	61575158	FEN1	1
11:61575158:A:G	rs174553	GTEx/v8	Skin_Sun_Exposed_Lower_leg	ENSG00000134824	G	5.14285e-07	0.192813	3.38736e-07	G	+	11	61575158	FADS2	1
11:61575158:A:G	rs174553	GTEx/v8	Skin_Sun_Exposed_Lower_leg	ENSG00000134825	G	2.1683e-09	0.136593	2.37208e-08	G	+	11	61575158	TMEM258	1
11:61579463:A:G	rs174554	GTEx/v8	Skin_Not_Sun_Exposed_Suprapubic	ENSG00000134824	G	5.64855e-05	0.135979	2.51658e-05	G	+	11	61579463	FADS2	1
11:61579463:A:G	rs174554	GTEx/v8	Skin_Not_Sun_Exposed_Suprapubic	ENSG00000134825	G	9.06193e-05	0.11136	0.00399746	G	+	11	61579463	TMEM258	1
11:61579463:A:G	rs174554	GTEx/v8	Skin_Not_Sun_Exposed_Suprapubic	ENSG00000168496	G	4.15208e-05	-0.100472	0.0045002	G	-	11	61579463	FEN1	1
11:61579463:A:G	rs174554	GTEx/v8	Skin_Sun_Exposed_Lower_leg	ENSG00000134824	G	7.29033e-07	0.19026	3.38736e-07	G	+	11	61579463	FADS2	1
11:61579463:A:G	rs174554	GTEx/v8	Skin_Sun_Exposed_Lower_leg	ENSG00000134825	G	2.00873e-09	0.136851	2.37208e-08	G	+	11	61579463	TMEM258	1
11:61581656:A:G	rs174559	GTEx/v8	Skin_Not_Sun_Exposed_Suprapubic	ENSG00000134825	A	3.72558e-05	0.127791	0.00399746	A	+	11	61581656	TMEM258	1
11:61581656:A:G	rs174559	GTEx/v8	Skin_Sun_Exposed_Lower_leg	ENSG00000134824	A	1.65156e-07	0.212306	3.38736e-07	A	+	11	61581656	FADS2	1
11:61581656:A:G	rs174559	GTEx/v8	Skin_Sun_Exposed_Lower_leg	ENSG00000134825	A	3.02506e-12	0.16734	2.37208e-08	A	+	11	61581656	TMEM258	1
11:61581764:C:T	rs174560	GTEx/v8	Skin_Not_Sun_Exposed_Suprapubic	ENSG00000134824	C	0.000160265	0.125426	2.51658e-05	C	+	11	61581764	FADS2	1
11:61581764:C:T	rs174560	GTEx/v8	Skin_Sun_Exposed_Lower_leg	ENSG00000134824	C	2.53554e-07	0.192774	3.38736e-07	C	+	11	61581764	FADS2	1
11:61581764:C:T	rs174560	GTEx/v8	Skin_Sun_Exposed_Lower_leg	ENSG00000134825	C	9.47298e-07	0.109621	2.37208e-08	C	+	11	61581764	TMEM258	1
11:61582708:C:T	rs174561	GTEx/v8	Skin_Sun_Exposed_Lower_leg	ENSG00000134824	C	5.81361e-07	0.196086	3.38736e-07	C	+	11	61582708	FADS2	1
11:61582708:C:T	rs174561	GTEx/v8	Skin_Sun_Exposed_Lower_leg	ENSG00000134825	C	9.09742e-10	0.1427	2.37208e-08	C	+	11	61582708	TMEM258	1
11:61585144:A:G	rs174562	GTEx/v8	Skin_Not_Sun_Exposed_Suprapubic	ENSG00000134824	G	5.64855e-05	0.135979	2.51658e-05	G	+	11	61585144	FADS2	1
11:61585144:A:G	rs174562	GTEx/v8	Skin_Not_Sun_Exposed_Suprapubic	ENSG00000134825	G	9.06193e-05	0.11136	0.00399746	G	+	11	61585144	TMEM258	1
11:61585144:A:G	rs174562	GTEx/v8	Skin_Not_Sun_Exposed_Suprapubic	ENSG00000168496	G	4.15208e-05	-0.100472	0.0045002	G	-	11	61585144	FEN1	1
11:61585144:A:G	rs174562	GTEx/v8	Skin_Sun_Exposed_Lower_leg	ENSG00000134824	G	7.29033e-07	0.19026	3.38736e-07	G	+	11	61585144	FADS2	1
11:61585144:A:G	rs174562	GTEx/v8	Skin_Sun_Exposed_Lower_leg	ENSG00000134825	G	2.00873e-09	0.136851	2.37208e-08	G	+	11	61585144	TMEM258	1
11:61588305:A:G	rs174564	GTEx/v8	Skin_Not_Sun_Exposed_Suprapubic	ENSG00000134824	G	8.95374e-06	0.146726	2.51658e-05	G	+	11	61588305	FADS2	1
11:61588305:A:G	rs174564	GTEx/v8	Skin_Not_Sun_Exposed_Suprapubic	ENSG00000134825	G	0.00015887	0.105395	0.00399746	G	+	11	61588305	TMEM258	1
11:61588305:A:G	rs174564	GTEx/v8	Skin_Not_Sun_Exposed_Suprapubic	ENSG00000168496	G	4.61185e-05	-0.0979237	0.0045002	G	-	11	61588305	FEN1	1
11:61588305:A:G	rs174564	GTEx/v8	Skin_Sun_Exposed_Lower_leg	ENSG00000134824	G	1.20776e-06	0.182122	3.38736e-07	G	+	11	61588305	FADS2	1
11:61588305:A:G	rs174564	GTEx/v8	Skin_Sun_Exposed_Lower_leg	ENSG00000134825	G	2.49006e-07	0.115426	2.37208e-08	G	+	11	61588305	TMEM258	1
11:61589481:A:G	rs28456	GTEx/v8	Skin_Not_Sun_Exposed_Suprapubic	ENSG00000134824	G	7.20813e-05	0.134564	2.51658e-05	G	+	11	61589481	FADS2	1
11:61589481:A:G	rs28456	GTEx/v8	Skin_Sun_Exposed_Lower_leg	ENSG00000134824	G	1.58472e-07	0.197695	3.38736e-07	G	+	11	61589481	FADS2	1
11:61589481:A:G	rs28456	GTEx/v8	Skin_Sun_Exposed_Lower_leg	ENSG00000134825	G	2.61996e-07	0.116023	2.37208e-08	G	+	11	61589481	TMEM258	1
11:61592362:A:G	rs174566	GTEx/v8	Skin_Not_Sun_Exposed_Suprapubic	ENSG00000134824	G	1.86733e-06	0.153814	2.51658e-05	G	+	11	61592362	FADS2	1
11:61592362:A:G	rs174566	GTEx/v8	Skin_Not_Sun_Exposed_Suprapubic	ENSG00000168496	G	0.000171188	-0.0884735	0.0045002	G	-	11	61592362	FEN1	1
11:61592362:A:G	rs174566	GTEx/v8	Skin_Sun_Exposed_Lower_leg	ENSG00000134824	G	1.07134e-07	0.195811	3.38736e-07	G	+	11	61592362	FADS2	1
11:61592362:A:G	rs174566	GTEx/v8	Skin_Sun_Exposed_Lower_leg	ENSG00000134825	G	7.99675e-07	0.108812	2.37208e-08	G	+	11	61592362	TMEM258	1
11:61593005:A:G	rs174567	GTEx/v8	Skin_Not_Sun_Exposed_Suprapubic	ENSG00000134824	G	2.63758e-06	0.150459	2.51658e-05	G	+	11	61593005	FADS2	1
11:61593005:A:G	rs174567	GTEx/v8	Skin_Not_Sun_Exposed_Suprapubic	ENSG00000168496	G	0.000121397	-0.0897596	0.0045002	G	-	11	61593005	FEN1	1
11:61593005:A:G	rs174567	GTEx/v8	Skin_Sun_Exposed_Lower_leg	ENSG00000134824	G	7.43603e-08	0.196962	3.38736e-07	G	+	11	61593005	FADS2	1
11:61593005:A:G	rs174567	GTEx/v8	Skin_Sun_Exposed_Lower_leg	ENSG00000134825	G	1.4973e-06	0.105487	2.37208e-08	G	+	11	61593005	TMEM258	1
11:61593816:C:T	rs174568	GTEx/v8	Skin_Not_Sun_Exposed_Suprapubic	ENSG00000134824	T	4.65489e-05	0.13725	2.51658e-05	T	+	11	61593816	FADS2	1
11:61593816:C:T	rs174568	GTEx/v8	Skin_Not_Sun_Exposed_Suprapubic	ENSG00000134825	T	9.48407e-05	0.110866	0.00399746	T	+	11	61593816	TMEM258	1
11:61593816:C:T	rs174568	GTEx/v8	Skin_Not_Sun_Exposed_Suprapubic	ENSG00000168496	T	6.24881e-05	-0.0980057	0.0045002	T	-	11	61593816	FEN1	1
11:61593816:C:T	rs174568	GTEx/v8	Skin_Sun_Exposed_Lower_leg	ENSG00000134824	T	7.47869e-07	0.191902	3.38736e-07	T	+	11	61593816	FADS2	1
11:61593816:C:T	rs174568	GTEx/v8	Skin_Sun_Exposed_Lower_leg	ENSG00000134825	T	1.66394e-09	0.138847	2.37208e-08	T	+	11	61593816	TMEM258	1
11:61596633:C:T	rs99780	GTEx/v8	Skin_Not_Sun_Exposed_Suprapubic	ENSG00000134824	T	1.37226e-06	0.152038	2.51658e-05	T	+	11	61596633	FADS2	1
11:61596633:C:T	rs99780	GTEx/v8	Skin_Not_Sun_Exposed_Suprapubic	ENSG00000134825	T	0.000110558	0.10298	0.00399746	T	+	11	61596633	TMEM258	1
11:61596633:C:T	rs99780	GTEx/v8	Skin_Sun_Exposed_Lower_leg	ENSG00000134824	T	2.25186e-07	0.188339	3.38736e-07	T	+	11	61596633	FADS2	1
11:61596633:C:T	rs99780	GTEx/v8	Skin_Sun_Exposed_Lower_leg	ENSG00000134825	T	7.59558e-07	0.10757	2.37208e-08	T	+	11	61596633	TMEM258	1
11:61598288:C:T	rs174572	GTEx/v8	Skin_Not_Sun_Exposed_Suprapubic	ENSG00000134824	T	3.40685e-05	0.15338	2.51658e-05	T	+	11	61598288	FADS2	1
11:61598288:C:T	rs174572	GTEx/v8	Skin_Sun_Exposed_Lower_leg	ENSG00000134824	T	1.06318e-06	0.207536	3.38736e-07	T	+	11	61598288	FADS2	1
11:61598288:C:T	rs174572	GTEx/v8	Skin_Sun_Exposed_Lower_leg	ENSG00000134825	T	1.26349e-07	0.133974	2.37208e-08	T	+	11	61598288	TMEM258	1
11:61599347:A:G	rs61897793	GTEx/v8	Skin_Sun_Exposed_Lower_leg	ENSG00000134824	A	9.90703e-11	0.311186	3.38736e-07	A	+	11	61599347	FADS2	1
11:61599347:A:G	rs61897793	GTEx/v8	Skin_Sun_Exposed_Lower_leg	ENSG00000134825	A	9.51131e-10	0.176136	2.37208e-08	A	+	11	61599347	TMEM258	1
11:61600327:A:G	rs174573	GTEx/v8	Skin_Not_Sun_Exposed_Suprapubic	ENSG00000134824	A	1.64786e-05	0.158544	2.51658e-05	A	+	11	61600327	FADS2	1
11:61600327:A:G	rs174573	GTEx/v8	Skin_Not_Sun_Exposed_Suprapubic	ENSG00000168496	A	0.000175556	-0.100518	0.0045002	A	-	11	61600327	FEN1	1
11:61600327:A:G	rs174573	GTEx/v8	Skin_Sun_Exposed_Lower_leg	ENSG00000134824	A	1.21158e-06	0.204549	3.38736e-07	A	+	11	61600327	FADS2	1
11:61600327:A:G	rs174573	GTEx/v8	Skin_Sun_Exposed_Lower_leg	ENSG00000134825	A	1.8848e-07	0.130928	2.37208e-08	A	+	11	61600327	TMEM258	1
11:61600342:A:C	rs174574	GTEx/v8	Skin_Not_Sun_Exposed_Suprapubic	ENSG00000134824	C	7.89256e-07	-0.158152	2.51658e-05	A	+	11	61600342	FADS2	1
11:61600342:A:C	rs174574	GTEx/v8	Skin_Not_Sun_Exposed_Suprapubic	ENSG00000168496	C	3.72527e-05	0.096305	0.0045002	A	-	11	61600342	FEN1	1
11:61600342:A:C	rs174574	GTEx/v8	Skin_Sun_Exposed_Lower_leg	ENSG00000134824	C	4.46015e-07	-0.184526	3.38736e-07	A	+	11	61600342	FADS2	1
11:61600342:A:C	rs174574	GTEx/v8	Skin_Sun_Exposed_Lower_leg	ENSG00000134825	C	1.13566e-06	-0.106334	2.37208e-08	A	+	11	61600342	TMEM258	1
11:61602003:C:G	rs174575	GTEx/v8	Skin_Not_Sun_Exposed_Suprapubic	ENSG00000134824	G	2.81359e-07	0.175791	2.51658e-05	G	+	11	61602003	FADS2	1
11:61602003:C:G	rs174575	GTEx/v8	Skin_Not_Sun_Exposed_Suprapubic	ENSG00000168496	G	0.000138111	-0.0953692	0.0045002	G	-	11	61602003	FEN1	1
11:61602003:C:G	rs174575	GTEx/v8	Skin_Sun_Exposed_Lower_leg	ENSG00000134824	G	2.60441e-06	0.186512	3.38736e-07	G	+	11	61602003	FADS2	1
11:61602003:C:G	rs174575	GTEx/v8	Skin_Sun_Exposed_Lower_leg	ENSG00000134825	G	8.20019e-06	0.105819	2.37208e-08	G	+	11	61602003	TMEM258	1
11:61605613:C:T	rs174579	GTEx/v8	Skin_Not_Sun_Exposed_Suprapubic	ENSG00000134824	T	3.29534e-05	0.171583	2.51658e-05	T	+	11	61605613	FADS2	1
11:61605613:C:T	rs174579	GTEx/v8	Skin_Not_Sun_Exposed_Suprapubic	ENSG00000134825	T	0.000128395	0.133456	0.00399746	T	+	11	61605613	TMEM258	1
11:61605613:C:T	rs174579	GTEx/v8	Skin_Not_Sun_Exposed_Suprapubic	ENSG00000168496	T	2.7602e-05	-0.125786	0.0045002	T	-	11	61605613	FEN1	1
11:61605613:C:T	rs174579	GTEx/v8	Skin_Sun_Exposed_Lower_leg	ENSG00000134824	T	1.93937e-05	0.196843	3.38736e-07	T	+	11	61605613	FADS2	1
11:61605613:C:T	rs174579	GTEx/v8	Skin_Sun_Exposed_Lower_leg	ENSG00000134825	T	5.10551e-08	0.149136	2.37208e-08	T	+	11	61605613	TMEM258	1
11:61606642:A:G	rs174580	GTEx/v8	Skin_Not_Sun_Exposed_Suprapubic	ENSG00000134824	G	8.71279e-08	0.170455	2.51658e-05	G	+	11	61606642	FADS2	1
11:61606642:A:G	rs174580	GTEx/v8	Skin_Not_Sun_Exposed_Suprapubic	ENSG00000168496	G	2.07157e-05	-0.0990369	0.0045002	G	-	11	61606642	FEN1	1
11:61606642:A:G	rs174580	GTEx/v8	Skin_Sun_Exposed_Lower_leg	ENSG00000134824	G	4.06607e-07	0.184749	3.38736e-07	G	+	11	61606642	FADS2	1
11:61606642:A:G	rs174580	GTEx/v8	Skin_Sun_Exposed_Lower_leg	ENSG00000134825	G	4.42023e-07	0.110005	2.37208e-08	G	+	11	61606642	TMEM258	1
11:61606683:A:G	rs174581	GTEx/v8	Skin_Not_Sun_Exposed_Suprapubic	ENSG00000134824	A	8.71279e-08	0.170455	2.51658e-05	A	+	11	61606683	FADS2	1
11:61606683:A:G	rs174581	GTEx/v8	Skin_Not_Sun_Exposed_Suprapubic	ENSG00000168496	A	2.07157e-05	-0.0990369	0.0045002	A	-	11	61606683	FEN1	1
11:61606683:A:G	rs174581	GTEx/v8	Skin_Sun_Exposed_Lower_leg	ENSG00000134824	A	4.06607e-07	0.184749	3.38736e-07	A	+	11	61606683	FADS2	1
11:61606683:A:G	rs174581	GTEx/v8	Skin_Sun_Exposed_Lower_leg	ENSG00000134825	A	4.42023e-07	0.110005	2.37208e-08	A	+	11	61606683	TMEM258	1
11:61610750:A:G	rs174584	GTEx/v8	Skin_Not_Sun_Exposed_Suprapubic	ENSG00000134824	A	8.83409e-08	0.169587	2.51658e-05	A	+	11	61610750	FADS2	1
11:61610750:A:G	rs174584	GTEx/v8	Skin_Not_Sun_Exposed_Suprapubic	ENSG00000134825	A	9.45991e-05	0.105003	0.00399746	A	+	11	61610750	TMEM258	1
11:61610750:A:G	rs174584	GTEx/v8	Skin_Not_Sun_Exposed_Suprapubic	ENSG00000168496	A	4.52589e-05	-0.0945295	0.0045002	A	-	11	61610750	FEN1	1
11:61610750:A:G	rs174584	GTEx/v8	Skin_Sun_Exposed_Lower_leg	ENSG00000134824	A	1.37943e-06	0.175005	3.38736e-07	A	+	11	61610750	FADS2	1
11:61610750:A:G	rs174584	GTEx/v8	Skin_Sun_Exposed_Lower_leg	ENSG00000134825	A	4.63797e-07	0.109024	2.37208e-08	A	+	11	61610750	TMEM258	1
11:61612830:C:T	rs174587	GTEx/v8	Skin_Not_Sun_Exposed_Suprapubic	ENSG00000134824	T	9.73553e-05	0.161175	2.51658e-05	T	+	11	61612830	FADS2	1
11:61612830:C:T	rs174587	GTEx/v8	Skin_Not_Sun_Exposed_Suprapubic	ENSG00000134825	T	7.8914e-05	0.137455	0.00399746	T	+	11	61612830	TMEM258	1
11:61612830:C:T	rs174587	GTEx/v8	Skin_Not_Sun_Exposed_Suprapubic	ENSG00000168496	T	0.000154963	-0.113669	0.0045002	T	-	11	61612830	FEN1	1
11:61612830:C:T	rs174587	GTEx/v8	Skin_Sun_Exposed_Lower_leg	ENSG00000134824	T	3.36417e-05	0.192813	3.38736e-07	T	+	11	61612830	FADS2	1
11:61612830:C:T	rs174587	GTEx/v8	Skin_Sun_Exposed_Lower_leg	ENSG00000134825	T	5.83198e-09	0.160402	2.37208e-08	T	+	11	61612830	TMEM258	1
11:61613745:C:T	rs93923	GTEx/v8	Skin_Not_Sun_Exposed_Suprapubic	ENSG00000134824	T	4.19292e-05	0.169658	2.51658e-05	T	+	11	61613745	FADS2	1
11:61613745:C:T	rs93923	GTEx/v8	Skin_Not_Sun_Exposed_Suprapubic	ENSG00000134825	T	0.000132568	0.13344	0.00399746	T	+	11	61613745	TMEM258	1
11:61613745:C:T	rs93923	GTEx/v8	Skin_Not_Sun_Exposed_Suprapubic	ENSG00000168496	T	0.000136574	-0.114854	0.0045002	T	-	11	61613745	FEN1	1
11:61613745:C:T	rs93923	GTEx/v8	Skin_Sun_Exposed_Lower_leg	ENSG00000134824	T	4.07676e-05	0.189753	3.38736e-07	T	+	11	61613745	FADS2	1
11:61613745:C:T	rs93923	GTEx/v8	Skin_Sun_Exposed_Lower_leg	ENSG00000134825	T	3.39654e-08	0.151499	2.37208e-08	T	+	11	61613745	TMEM258	1
11:61615803:C:G	rs174589	GTEx/v8	Skin_Not_Sun_Exposed_Suprapubic	ENSG00000134824	G	0.000104549	0.160377	2.51658e-05	G	+	11	61615803	FADS2	1
11:61615803:C:G	rs174589	GTEx/v8	Skin_Not_Sun_Exposed_Suprapubic	ENSG00000134825	G	9.11957e-05	0.136184	0.00399746	G	+	11	61615803	TMEM258	1
11:61615803:C:G	rs174589	GTEx/v8	Skin_Not_Sun_Exposed_Suprapubic	ENSG00000168496	G	0.00012506	-0.115168	0.0045002	G	-	11	61615803	FEN1	1
11:61615803:C:G	rs174589	GTEx/v8	Skin_Sun_Exposed_Lower_leg	ENSG00000134824	G	2.82821e-05	0.19451	3.38736e-07	G	+	11	61615803	FADS2	1
11:61615803:C:G	rs174589	GTEx/v8	Skin_Sun_Exposed_Lower_leg	ENSG00000134825	G	6.75513e-09	0.159653	2.37208e-08	G	+	11	61615803	TMEM258	1
11:61616977:C:G	rs174590	GTEx/v8	Skin_Not_Sun_Exposed_Suprapubic	ENSG00000134824	C	5.56571e-06	0.173343	2.51658e-05	C	+	11	61616977	FADS2	1
11:61616977:C:G	rs174590	GTEx/v8	Skin_Not_Sun_Exposed_Suprapubic	ENSG00000134825	C	2.01358e-05	0.137195	0.00399746	C	+	11	61616977	TMEM258	1
11:61616977:C:G	rs174590	GTEx/v8	Skin_Not_Sun_Exposed_Suprapubic	ENSG00000168496	C	0.000155208	-0.105194	0.0045002	C	-	11	61616977	FEN1	1
11:61616977:C:G	rs174590	GTEx/v8	Skin_Sun_Exposed_Lower_leg	ENSG00000134825	C	5.15922e-08	0.141273	2.37208e-08	C	+	11	61616977	TMEM258	1
11:61617676:A:T	rs174591	GTEx/v8	Skin_Not_Sun_Exposed_Suprapubic	ENSG00000134824	A	1.71997e-07	0.176427	2.51658e-05	A	+	11	61617676	FADS2	1
11:61617676:A:T	rs174591	GTEx/v8	Skin_Not_Sun_Exposed_Suprapubic	ENSG00000134825	A	0.00012811	0.109623	0.00399746	A	+	11	61617676	TMEM258	1
11:61617676:A:T	rs174591	GTEx/v8	Skin_Sun_Exposed_Lower_leg	ENSG00000134824	A	4.01237e-05	0.160812	3.38736e-07	A	+	11	61617676	FADS2	1
11:61617676:A:T	rs174591	GTEx/v8	Skin_Sun_Exposed_Lower_leg	ENSG00000134825	A	8.88164e-06	0.103767	2.37208e-08	A	+	11	61617676	TMEM258	1
11:61618169:A:G	rs61897795	GTEx/v8	Skin_Sun_Exposed_Lower_leg	ENSG00000134824	G	1.38636e-07	0.267047	3.38736e-07	G	+	11	61618169	FADS2	1
11:61618169:A:G	rs61897795	GTEx/v8	Skin_Sun_Exposed_Lower_leg	ENSG00000134825	G	9.29657e-09	0.173492	2.37208e-08	G	+	11	61618169	TMEM258	1
11:61618608:A:G	rs174592	GTEx/v8	Skin_Not_Sun_Exposed_Suprapubic	ENSG00000134824	G	8.121e-09	0.18096	2.51658e-05	G	+	11	61618608	FADS2	1
11:61618608:A:G	rs174592	GTEx/v8	Skin_Not_Sun_Exposed_Suprapubic	ENSG00000168496	G	4.11268e-05	-0.0943203	0.0045002	G	-	11	61618608	FEN1	1
11:61618608:A:G	rs174592	GTEx/v8	Skin_Sun_Exposed_Lower_leg	ENSG00000134824	G	5.32182e-07	0.179468	3.38736e-07	G	+	11	61618608	FADS2	1
11:61618608:A:G	rs174592	GTEx/v8	Skin_Sun_Exposed_Lower_leg	ENSG00000134825	G	1.24671e-06	0.103715	2.37208e-08	G	+	11	61618608	TMEM258	1
11:61619829:A:C	rs174594	GTEx/v8	Skin_Not_Sun_Exposed_Suprapubic	ENSG00000134824	A	1.00198e-07	-0.170713	2.51658e-05	C	+	11	61619829	FADS2	1
11:61619829:A:C	rs174594	GTEx/v8	Skin_Not_Sun_Exposed_Suprapubic	ENSG00000168496	A	2.01338e-05	0.0997902	0.0045002	C	-	11	61619829	FEN1	1
11:61619829:A:C	rs174594	GTEx/v8	Skin_Sun_Exposed_Lower_leg	ENSG00000134824	A	1.26998e-07	-0.194256	3.38736e-07	C	+	11	61619829	FADS2	1
11:61619829:A:C	rs174594	GTEx/v8	Skin_Sun_Exposed_Lower_leg	ENSG00000134825	A	3.63213e-06	-0.102015	2.37208e-08	C	+	11	61619829	TMEM258	1
11:61619893:C:T	rs174595	GTEx/v8	Skin_Not_Sun_Exposed_Suprapubic	ENSG00000134824	T	2.05852e-05	0.172019	2.51658e-05	T	+	11	61619893	FADS2	1
11:61619893:C:T	rs174595	GTEx/v8	Skin_Not_Sun_Exposed_Suprapubic	ENSG00000134825	T	0.000165698	0.128395	0.00399746	T	+	11	61619893	TMEM258	1
11:61619893:C:T	rs174595	GTEx/v8	Skin_Not_Sun_Exposed_Suprapubic	ENSG00000168496	T	3.10843e-06	-0.136522	0.0045002	T	-	11	61619893	FEN1	1
11:61619893:C:T	rs174595	GTEx/v8	Skin_Sun_Exposed_Lower_leg	ENSG00000134824	T	3.59192e-05	0.190938	3.38736e-07	T	+	11	61619893	FADS2	1
11:61619893:C:T	rs174595	GTEx/v8	Skin_Sun_Exposed_Lower_leg	ENSG00000134825	T	4.21565e-08	0.15037	2.37208e-08	T	+	11	61619893	TMEM258	1
11:61621040:C:G	rs174597	GTEx/v8	Skin_Not_Sun_Exposed_Suprapubic	ENSG00000134824	C	1.98655e-07	0.18992	2.51658e-05	C	+	11	61621040	FADS2	1
11:61621040:C:G	rs174597	GTEx/v8	Skin_Not_Sun_Exposed_Suprapubic	ENSG00000134825	C	0.000119716	0.119102	0.00399746	C	+	11	61621040	TMEM258	1
11:61621040:C:G	rs174597	GTEx/v8	Skin_Not_Sun_Exposed_Suprapubic	ENSG00000168496	C	1.74923e-05	-0.114436	0.0045002	C	-	11	61621040	FEN1	1
11:61621040:C:G	rs174597	GTEx/v8	Skin_Sun_Exposed_Lower_leg	ENSG00000134824	C	7.99452e-06	0.192843	3.38736e-07	C	+	11	61621040	FADS2	1
11:61621040:C:G	rs174597	GTEx/v8	Skin_Sun_Exposed_Lower_leg	ENSG00000134825	C	4.42747e-06	0.118338	2.37208e-08	C	+	11	61621040	TMEM258	1
11:61621194:A:G	rs174598	GTEx/v8	Skin_Not_Sun_Exposed_Suprapubic	ENSG00000134824	A	1.00964e-06	0.163067	2.51658e-05	A	+	11	61621194	FADS2	1
11:61621194:A:G	rs174598	GTEx/v8	Skin_Not_Sun_Exposed_Suprapubic	ENSG00000134825	A	4.06219e-06	0.129601	0.00399746	A	+	11	61621194	TMEM258	1
11:61621194:A:G	rs174598	GTEx/v8	Skin_Not_Sun_Exposed_Suprapubic	ENSG00000168496	A	1.04458e-05	-0.107007	0.0045002	A	-	11	61621194	FEN1	1
11:61621194:A:G	rs174598	GTEx/v8	Skin_Sun_Exposed_Lower_leg	ENSG00000134824	A	2.16941e-07	0.193096	3.38736e-07	A	+	11	61621194	FADS2	1
11:61621194:A:G	rs174598	GTEx/v8	Skin_Sun_Exposed_Lower_leg	ENSG00000134825	A	2.66238e-08	0.123508	2.37208e-08	A	+	11	61621194	TMEM258	1
11:61621556:C:G	rs174599	GTEx/v8	Skin_Not_Sun_Exposed_Suprapubic	ENSG00000134824	C	3.45255e-08	0.174459	2.51658e-05	C	+	11	61621556	FADS2	1
11:61621556:C:G	rs174599	GTEx/v8	Skin_Not_Sun_Exposed_Suprapubic	ENSG00000168496	C	2.13177e-05	-0.0982831	0.0045002	C	-	11	61621556	FEN1	1
11:61621556:C:G	rs174599	GTEx/v8	Skin_Sun_Exposed_Lower_leg	ENSG00000134824	C	1.60881e-07	0.186789	3.38736e-07	C	+	11	61621556	FADS2	1
11:61621556:C:G	rs174599	GTEx/v8	Skin_Sun_Exposed_Lower_leg	ENSG00000134825	C	6.93345e-06	0.0960455	2.37208e-08	C	+	11	61621556	TMEM258	1
11:61622227:C:T	rs174600	GTEx/v8	Skin_Not_Sun_Exposed_Suprapubic	ENSG00000134824	C	1.6888e-05	0.145357	2.51658e-05	C	+	11	61622227	FADS2	1
11:61622227:C:T	rs174600	GTEx/v8	Skin_Not_Sun_Exposed_Suprapubic	ENSG00000134825	C	3.74729e-06	0.131365	0.00399746	C	+	11	61622227	TMEM258	1
11:61622227:C:T	rs174600	GTEx/v8	Skin_Not_Sun_Exposed_Suprapubic	ENSG00000168496	C	3.83976e-06	-0.113162	0.0045002	C	-	11	61622227	FEN1	1
11:61622227:C:T	rs174600	GTEx/v8	Skin_Sun_Exposed_Lower_leg	ENSG00000134824	C	4.34861e-06	0.1737	3.38736e-07	C	+	11	61622227	FADS2	1
11:61622227:C:T	rs174600	GTEx/v8	Skin_Sun_Exposed_Lower_leg	ENSG00000134825	C	3.17151e-08	0.124372	2.37208e-08	C	+	11	61622227	TMEM258	1
11:61624181:C:T	rs97384	GTEx/v8	Skin_Not_Sun_Exposed_Suprapubic	ENSG00000134824	C	2.19662e-05	-0.13663	2.51658e-05	T	+	11	61624181	FADS2	1
11:61624181:C:T	rs97384	GTEx/v8	Skin_Not_Sun_Exposed_Suprapubic	ENSG00000168496	C	7.76371e-05	0.0925052	0.0045002	T	-	11	61624181	FEN1	1
11:61624181:C:T	rs97384	GTEx/v8	Skin_Sun_Exposed_Lower_leg	ENSG00000134824	C	8.36309e-10	-0.220797	3.38736e-07	T	+	11	61624181	FADS2	1
11:61624181:C:T	rs97384	GTEx/v8	Skin_Sun_Exposed_Lower_leg	ENSG00000134825	C	2.42959e-07	-0.111497	2.37208e-08	T	+	11	61624181	TMEM258	1
11:61626206:A:G	rs174603	GTEx/v8	Skin_Sun_Exposed_Lower_leg	ENSG00000134824	A	9.8941e-06	0.170363	3.38736e-07	A	+	11	61626206	FADS2	1
11:61626270:C:G	rs174604	GTEx/v8	Skin_Not_Sun_Exposed_Suprapubic	ENSG00000134824	G	0.000225459	0.113869	2.51658e-05	G	+	11	61626270	FADS2	1
11:61626270:C:G	rs174604	GTEx/v8	Skin_Not_Sun_Exposed_Suprapubic	ENSG00000168496	G	1.81651e-05	-0.0958315	0.0045002	G	-	11	61626270	FEN1	1
11:61626270:C:G	rs174604	GTEx/v8	Skin_Sun_Exposed_Lower_leg	ENSG00000134824	G	1.82178e-05	0.150063	3.38736e-07	G	+	11	61626270	FADS2	1
11:61626921:G:T	rs174605	GTEx/v8	Skin_Not_Sun_Exposed_Suprapubic	ENSG00000168496	T	0.000141373	-0.101592	0.0045002	T	-	11	61626921	FEN1	1
11:61626973:G:T	rs174606	GTEx/v8	Skin_Not_Sun_Exposed_Suprapubic	ENSG00000168496	T	5.0794e-05	-0.0881316	0.0045002	T	-	11	61626973	FEN1	1
11:61626973:G:T	rs174606	GTEx/v8	Skin_Sun_Exposed_Lower_leg	ENSG00000149016	T	9.44597e-05	-0.113666	0.00422946	T	-	11	61626973	TUT1	1
11:61627484:A:G	rs174608	GTEx/v8	Skin_Not_Sun_Exposed_Suprapubic	ENSG00000168496	G	4.28274e-05	-0.107102	0.0045002	G	-	11	61627484	FEN1	1
11:61627484:A:G	rs174608	GTEx/v8	Skin_Sun_Exposed_Lower_leg	ENSG00000134824	G	0.000117476	0.156958	3.38736e-07	G	+	11	61627484	FADS2	1
11:61627811:C:T	rs174609	GTEx/v8	Skin_Not_Sun_Exposed_Suprapubic	ENSG00000168496	C	0.000121667	-0.0839272	0.0045002	C	-	11	61627811	FEN1	1
11:61627811:C:T	rs174609	GTEx/v8	Skin_Sun_Exposed_Lower_leg	ENSG00000149016	C	0.000132699	-0.111863	0.00422946	C	-	11	61627811	TUT1	1
11:61627881:C:T	rs174611	GTEx/v8	Skin_Not_Sun_Exposed_Suprapubic	ENSG00000168496	C	4.28274e-05	-0.107102	0.0045002	C	-	11	61627881	FEN1	1
11:61627881:C:T	rs174611	GTEx/v8	Skin_Sun_Exposed_Lower_leg	ENSG00000134824	C	0.000117476	0.156958	3.38736e-07	C	+	11	61627881	FADS2	1
11:61628266:C:G	rs174612	GTEx/v8	Skin_Not_Sun_Exposed_Suprapubic	ENSG00000168496	G	8.13449e-05	-0.0863397	0.0045002	G	-	11	61628266	FEN1	1
11:61628266:C:G	rs174612	GTEx/v8	Skin_Sun_Exposed_Lower_leg	ENSG00000149016	G	4.72618e-05	-0.118434	0.00422946	G	-	11	61628266	TUT1	1
11:61628492:A:G	rs174613	GTEx/v8	Skin_Not_Sun_Exposed_Suprapubic	ENSG00000168496	A	0.000114832	-0.0844007	0.0045002	A	-	11	61628492	FEN1	1
11:61628492:A:G	rs174613	GTEx/v8	Skin_Sun_Exposed_Lower_leg	ENSG00000149016	A	0.000112489	-0.113106	0.00422946	A	-	11	61628492	TUT1	1
11:61628915:C:T	rs174614	GTEx/v8	Skin_Not_Sun_Exposed_Suprapubic	ENSG00000168496	C	0.000136788	-0.0833062	0.0045002	C	-	11	61628915	FEN1	1
11:61628915:C:T	rs174614	GTEx/v8	Skin_Sun_Exposed_Lower_leg	ENSG00000149016	C	0.000103723	-0.113816	0.00422946	C	-	11	61628915	TUT1	1
11:61629122:A:G	rs174616	GTEx/v8	Skin_Not_Sun_Exposed_Suprapubic	ENSG00000168496	A	0.000136788	-0.0833062	0.0045002	A	-	11	61629122	FEN1	1
11:61629122:A:G	rs174616	GTEx/v8	Skin_Sun_Exposed_Lower_leg	ENSG00000149016	A	0.000167111	-0.110005	0.00422946	A	-	11	61629122	TUT1	1
11:61629166:A:G	rs174617	GTEx/v8	Skin_Not_Sun_Exposed_Suprapubic	ENSG00000168496	G	9.46739e-05	-0.0857123	0.0045002	G	-	11	61629166	FEN1	1
11:61629166:A:G	rs174617	GTEx/v8	Skin_Sun_Exposed_Lower_leg	ENSG00000149016	G	2.61439e-05	-0.122461	0.00422946	G	-	11	61629166	TUT1	1
11:61629666:A:G	rs174619	GTEx/v8	Skin_Sun_Exposed_Lower_leg	ENSG00000149016	G	2.28516e-05	0.128078	0.00422946	A	-	11	61629666	TUT1	1
11:61629747:A:G	rs174620	GTEx/v8	Skin_Sun_Exposed_Lower_leg	ENSG00000134824	G	9.2193e-05	0.133517	3.38736e-07	G	+	11	61629747	FADS2	1
11:61635294:A:G	rs174623	GTEx/v8	Skin_Sun_Exposed_Lower_leg	ENSG00000149016	A	1.81159e-05	0.123461	0.00422946	G	-	11	61635294	TUT1	1
11:61637057:A:G	rs174626	GTEx/v8	Skin_Sun_Exposed_Lower_leg	ENSG00000149016	A	1.01175e-05	0.126194	0.00422946	G	-	11	61637057	TUT1	1
11:61639488:C:T	rs422249	GTEx/v8	Skin_Not_Sun_Exposed_Suprapubic	ENSG00000168496	C	6.31016e-05	0.0911493	0.0045002	T	-	11	61639488	FEN1	1
11:61639488:C:T	rs422249	GTEx/v8	Skin_Sun_Exposed_Lower_leg	ENSG00000134824	C	6.06531e-05	-0.14277	3.38736e-07	T	+	11	61639488	FADS2	1
11:61639573:A:G	rs174448	GTEx/v8	Skin_Not_Sun_Exposed_Suprapubic	ENSG00000168496	A	6.48593e-05	0.0889122	0.0045002	G	-	11	61639573	FEN1	1
11:61641542:G:T	rs174450	GTEx/v8	Skin_Sun_Exposed_Lower_leg	ENSG00000149016	T	4.1635e-06	0.136948	0.00422946	G	-	11	61641542	TUT1	1
11:61656117:A:G	rs174455	GTEx/v8	Skin_Sun_Exposed_Lower_leg	ENSG00000134824	A	0.000120568	-0.143209	3.38736e-07	G	+	11	61656117	FADS2	1
11:64589149:C:T	rs75578859	GTEx/v8	Skin_Sun_Exposed_Lower_leg	ENSG00000171219	T	3.09697e-06	-0.121776	1.33098e-08	C	+	11	64589149	CDC42BPG	1
11:64591386:C:T	rs3825015	GTEx/v8	Skin_Sun_Exposed_Lower_leg	ENSG00000171219	C	1.53936e-07	-0.110759	1.33098e-08	T	+	11	64591386	CDC42BPG	1
11:64591679:A:G	rs670358	GTEx/v8	Skin_Not_Sun_Exposed_Suprapubic	ENSG00000171219	A	9.58712e-06	-0.17355	1.5563e-16	A	-	11	64591679	CDC42BPG	1
11:64591679:A:G	rs670358	GTEx/v8	Skin_Sun_Exposed_Lower_leg	ENSG00000068831	A	0.000177193	0.105653	0.0334904	A	+	11	64591679	RASGRP2	1
11:64594393:G:T	rs647145	GTEx/v8	Skin_Not_Sun_Exposed_Suprapubic	ENSG00000171219	G	2.10038e-05	-0.148992	1.5563e-16	G	-	11	64594393	CDC42BPG	1
11:64595968:A:G	rs12365548	GTEx/v8	Skin_Sun_Exposed_Lower_leg	ENSG00000171219	G	2.32623e-07	-0.109416	1.33098e-08	A	+	11	64595968	CDC42BPG	1
11:64596174:C:T	rs12365873	GTEx/v8	Skin_Sun_Exposed_Lower_leg	ENSG00000171219	C	1.57927e-07	-0.111421	1.33098e-08	T	+	11	64596174	CDC42BPG	1
11:64596245:C:T	rs12365878	GTEx/v8	Skin_Sun_Exposed_Lower_leg	ENSG00000171219	C	1.22948e-07	-0.112192	1.33098e-08	T	+	11	64596245	CDC42BPG	1
11:64597205:G:T	rs7936466	GTEx/v8	Skin_Sun_Exposed_Lower_leg	ENSG00000171219	T	2.27707e-07	-0.109613	1.33098e-08	G	+	11	64597205	CDC42BPG	1
11:64597574:A:G	rs12790925	GTEx/v8	Skin_Sun_Exposed_Lower_leg	ENSG00000171219	A	1.80849e-07	-0.110323	1.33098e-08	G	+	11	64597574	CDC42BPG	1
11:64598136:G:T	rs11231886	GTEx/v8	Skin_Sun_Exposed_Lower_leg	ENSG00000171219	G	3.26423e-07	-0.107699	1.33098e-08	T	+	11	64598136	CDC42BPG	1
11:64598558:C:T	rs4930277	GTEx/v8	Skin_Sun_Exposed_Lower_leg	ENSG00000171219	C	1.80849e-07	-0.110323	1.33098e-08	T	+	11	64598558	CDC42BPG	1
11:64598621:C:T	rs684821	GTEx/v8	Skin_Not_Sun_Exposed_Suprapubic	ENSG00000171219	T	3.94498e-06	-0.16538	1.5563e-16	T	-	11	64598621	CDC42BPG	1
11:64600002:G:T	rs494252	GTEx/v8	Skin_Not_Sun_Exposed_Suprapubic	ENSG00000171219	T	0.000133729	-0.160845	1.5563e-16	T	-	11	64600002	CDC42BPG	1
11:64600002:G:T	rs494252	GTEx/v8	Skin_Not_Sun_Exposed_Suprapubic	ENSG00000254614	T	0.00015921	0.39472	3.75219e-110	T	+	11	64600002	AP003068.23	1
11:64601933:C:T	rs7933683	GTEx/v8	Skin_Sun_Exposed_Lower_leg	ENSG00000171219	C	2.1082e-07	-0.110429	1.33098e-08	T	+	11	64601933	CDC42BPG	1
11:64605270:C:T	rs58790228	GTEx/v8	Skin_Sun_Exposed_Lower_leg	ENSG00000171219	C	8.03631e-08	-0.111659	1.33098e-08	T	+	11	64605270	CDC42BPG	1
11:64605329:A:C	rs12798965	GTEx/v8	Skin_Sun_Exposed_Lower_leg	ENSG00000171219	C	2.03798e-07	-0.108728	1.33098e-08	A	+	11	64605329	CDC42BPG	1
11:64606177:C:T	rs653343	GTEx/v8	Skin_Not_Sun_Exposed_Suprapubic	ENSG00000171219	T	4.72336e-06	-0.166277	1.5563e-16	T	-	11	64606177	CDC42BPG	1
11:64607369:C:G	rs4930682	GTEx/v8	Skin_Sun_Exposed_Lower_leg	ENSG00000171219	G	1.3688e-08	-0.115053	1.33098e-08	C	+	11	64607369	CDC42BPG	1
11:64607587:C:T	rs589984	GTEx/v8	Skin_Not_Sun_Exposed_Suprapubic	ENSG00000171219	T	4.72336e-06	-0.166277	1.5563e-16	T	-	11	64607587	CDC42BPG	1
11:64608282:A:G	rs71541906	GTEx/v8	Skin_Sun_Exposed_Lower_leg	ENSG00000171219	A	1.08068e-07	-0.133424	1.33098e-08	G	+	11	64608282	CDC42BPG	1
11:64608691:A:G	rs11231889	GTEx/v8	Skin_Sun_Exposed_Lower_leg	ENSG00000171219	G	4.74244e-07	-0.10549	1.33098e-08	A	+	11	64608691	CDC42BPG	1
11:64610684:A:G	rs35654492	GTEx/v8	Skin_Sun_Exposed_Lower_leg	ENSG00000171219	G	7.74903e-08	-0.109362	1.33098e-08	A	+	11	64610684	CDC42BPG	1
11:64611543:C:T	rs11231890	GTEx/v8	Skin_Sun_Exposed_Lower_leg	ENSG00000171219	T	1.50949e-06	-0.101788	1.33098e-08	C	+	11	64611543	CDC42BPG	1
11:64612369:A:C	rs2957160	GTEx/v8	Skin_Not_Sun_Exposed_Suprapubic	ENSG00000171219	A	3.2158e-06	0.170887	1.5563e-16	C	-	11	64612369	CDC42BPG	1
11:64613032:C:T	rs35938015	GTEx/v8	Skin_Sun_Exposed_Lower_leg	ENSG00000171219	C	9.13097e-09	-0.116953	1.33098e-08	T	+	11	64613032	CDC42BPG	1
11:64613110:C:T	rs4930683	GTEx/v8	Skin_Sun_Exposed_Lower_leg	ENSG00000171219	C	7.27723e-09	-0.117479	1.33098e-08	T	+	11	64613110	CDC42BPG	1
11:64613910:C:G	rs7942905	GTEx/v8	Skin_Sun_Exposed_Lower_leg	ENSG00000171219	G	1.63635e-07	-0.11044	1.33098e-08	C	+	11	64613910	CDC42BPG	1
11:64615450:A:G	rs544822	GTEx/v8	Skin_Not_Sun_Exposed_Suprapubic	ENSG00000171219	A	2.51415e-05	-0.166755	1.5563e-16	A	-	11	64615450	CDC42BPG	1
12:71691648:A:G	rs4760791	GTEx/v8	Skin_Sun_Exposed_Lower_leg	ENSG00000139292	G	1.36748e-05	0.140186	0.000714663	A	-	12	71691648	LGR5	1
17:80044078:A:G	rs17848937	GTEx/v8	Skin_Sun_Exposed_Lower_leg	ENSG00000182676	A	1.57735e-05	0.259178	1.96613e-14	A	+	17	80044078	PPP1R27	1
17:80044078:A:G	rs17848937	GTEx/v8	Thyroid	ENSG00000169710	A	3.14388e-07	0.190109	1.15523e-12	A	+	17	80044078	FASN	1
17:80044211:A:G	rs41283365	GTEx/v8	Skin_Sun_Exposed_Lower_leg	ENSG00000182676	A	1.06657e-05	0.273218	1.96613e-14	A	+	17	80044211	PPP1R27	1
17:80044211:A:G	rs41283365	GTEx/v8	Thyroid	ENSG00000169710	A	1.35167e-06	0.182525	1.15523e-12	A	+	17	80044211	FASN	1
17:80044726:A:G	rs4502283	GTEx/v8	Thyroid	ENSG00000169710	A	1.34827e-11	0.223045	1.15523e-12	A	+	17	80044726	FASN	1
17:80045147:A:G	rs17848935	GTEx/v8	Skin_Sun_Exposed_Lower_leg	ENSG00000182676	A	4.16282e-05	0.245803	1.96613e-14	A	+	17	80045147	PPP1R27	1
17:80045147:A:G	rs17848935	GTEx/v8	Thyroid	ENSG00000169710	A	2.40509e-07	0.19123	1.15523e-12	A	+	17	80045147	FASN	1
17:80047970:C:T	rs72863340	GTEx/v8	Skin_Sun_Exposed_Lower_leg	ENSG00000182676	T	1.57461e-05	0.265938	1.96613e-14	T	+	17	80047970	PPP1R27	1
17:80047970:C:T	rs72863340	GTEx/v8	Thyroid	ENSG00000169710	T	8.87927e-07	0.185287	1.15523e-12	T	+	17	80047970	FASN	1
17:80052304:A:G	rs9901600	GTEx/v8	Thyroid	ENSG00000169710	A	3.27522e-08	0.194522	1.15523e-12	A	+	17	80052304	FASN	1
17:80055516:A:G	rs62078749	GTEx/v8	Thyroid	ENSG00000169710	A	1.02033e-09	0.208513	1.15523e-12	A	+	17	80055516	FASN	1
17:80056884:C:T	rs62078751	GTEx/v8	Thyroid	ENSG00000169710	C	5.74839e-10	0.20963	1.15523e-12	C	+	17	80056884	FASN	1
17:80057372:C:T	rs57996162	GTEx/v8	Thyroid	ENSG00000169710	T	7.50853e-10	0.209118	1.15523e-12	T	+	17	80057372	FASN	1
17:80057953:A:C	rs62078752	GTEx/v8	Skin_Sun_Exposed_Lower_leg	ENSG00000182676	C	1.39475e-05	0.262344	1.96613e-14	C	+	17	80057953	PPP1R27	1
17:80057953:A:C	rs62078752	GTEx/v8	Thyroid	ENSG00000169710	C	1.0417e-06	0.186494	1.15523e-12	C	+	17	80057953	FASN	1
17:80057975:C:T	rs113624327	GTEx/v8	Thyroid	ENSG00000169710	T	1.14315e-09	0.207343	1.15523e-12	T	+	17	80057975	FASN	1
17:80058322:A:G	rs60459441	GTEx/v8	Thyroid	ENSG00000169710	A	5.1996e-10	0.21211	1.15523e-12	A	+	17	80058322	FASN	1
17:80059030:C:T	rs9908421	GTEx/v8	Skin_Sun_Exposed_Lower_leg	ENSG00000182676	T	4.21156e-05	0.223449	1.96613e-14	T	+	17	80059030	PPP1R27	1
17:80059030:C:T	rs9908421	GTEx/v8	Thyroid	ENSG00000169710	T	2.35282e-09	0.202536	1.15523e-12	T	+	17	80059030	FASN	1
17:80059487:C:T	rs1127678	GTEx/v8	Skin_Sun_Exposed_Lower_leg	ENSG00000182676	T	7.31635e-06	0.243758	1.96613e-14	T	+	17	80059487	PPP1R27	1
17:80059487:C:T	rs1127678	GTEx/v8	Thyroid	ENSG00000169710	T	1.03837e-09	0.206976	1.15523e-12	T	+	17	80059487	FASN	1
17:80060697:A:G	rs9896144	GTEx/v8	Skin_Sun_Exposed_Lower_leg	ENSG00000182676	A	8.05373e-05	0.21687	1.96613e-14	A	+	17	80060697	PPP1R27	1
17:80060697:A:G	rs9896144	GTEx/v8	Thyroid	ENSG00000169710	A	1.20006e-10	0.220556	1.15523e-12	A	+	17	80060697	FASN	1
17:80061500:C:G	rs28485821	GTEx/v8	Skin_Sun_Exposed_Lower_leg	ENSG00000182676	C	9.13443e-05	0.21536	1.96613e-14	C	+	17	80061500	PPP1R27	1
17:80061500:C:G	rs28485821	GTEx/v8	Thyroid	ENSG00000169710	C	1.6004e-10	0.219111	1.15523e-12	C	+	17	80061500	FASN	1
17:80062662:A:G	rs8082457	GTEx/v8	Skin_Sun_Exposed_Lower_leg	ENSG00000182676	G	7.59715e-05	0.215889	1.96613e-14	G	+	17	80062662	PPP1R27	1
17:80062662:A:G	rs8082457	GTEx/v8	Thyroid	ENSG00000169710	G	2.61455e-10	0.216213	1.15523e-12	G	+	17	80062662	FASN	1
17:80071450:A:G	rs11653662	GTEx/v8	Skin_Sun_Exposed_Lower_leg	ENSG00000182676	A	5.83816e-07	0.291963	1.96613e-14	A	+	17	80071450	PPP1R27	1
17:80071450:A:G	rs11653662	GTEx/v8	Thyroid	ENSG00000169710	A	6.92922e-09	0.211646	1.15523e-12	A	+	17	80071450	FASN	1
17:80074192:G:T	rs62079993	GTEx/v8	Skin_Sun_Exposed_Lower_leg	ENSG00000182676	T	4.22409e-06	0.267475	1.96613e-14	T	+	17	80074192	PPP1R27	1
17:80074192:G:T	rs62079993	GTEx/v8	Thyroid	ENSG00000169710	T	1.56165e-09	0.217846	1.15523e-12	T	+	17	80074192	FASN	1
17:80087946:A:G	rs9900152	GTEx/v8	Thyroid	ENSG00000169710	G	1.76893e-10	-0.216972	1.15523e-12	A	+	17	80087946	FASN	1
17:80092131:C:T	rs4789753	GTEx/v8	Thyroid	ENSG00000169710	C	1.33375e-10	-0.21837	1.15523e-12	T	+	17	80092131	FASN	1
17:80092595:A:G	rs62078308	GTEx/v8	Skin_Sun_Exposed_Lower_leg	ENSG00000182676	A	7.41718e-06	0.261024	1.96613e-14	A	+	17	80092595	PPP1R27	1
17:80092595:A:G	rs62078308	GTEx/v8	Thyroid	ENSG00000169710	A	2.49858e-09	0.212639	1.15523e-12	A	+	17	80092595	FASN	1
17:80100483:C:T	rs62078310	GTEx/v8	Skin_Sun_Exposed_Lower_leg	ENSG00000182676	T	3.49681e-06	0.26969	1.96613e-14	T	+	17	80100483	PPP1R27	1
17:80100483:C:T	rs62078310	GTEx/v8	Thyroid	ENSG00000169710	T	5.02978e-09	0.211232	1.15523e-12	T	+	17	80100483	FASN	1
17:80114252:C:T	rs3935402	GTEx/v8	Skin_Sun_Exposed_Lower_leg	ENSG00000182676	T	7.76197e-07	0.298057	1.96613e-14	T	+	17	80114252	PPP1R27	1
17:80114252:C:T	rs3935402	GTEx/v8	Thyroid	ENSG00000169710	T	3.7639e-08	0.203033	1.15523e-12	T	+	17	80114252	FASN	1
17:80117478:A:C	rs8078102	GTEx/v8	Thyroid	ENSG00000169710	A	1.33375e-10	-0.21837	1.15523e-12	C	+	17	80117478	FASN	1
17:80125576:C:T	rs7503212	GTEx/v8	Thyroid	ENSG00000169710	C	1.33375e-10	-0.21837	1.15523e-12	T	+	17	80125576	FASN	1
17:80131055:A:T	rs6502082	GTEx/v8	Thyroid	ENSG00000169710	T	1.33375e-10	-0.21837	1.15523e-12	A	+	17	80131055	FASN	1
17:80131802:A:G	rs11656621	GTEx/v8	Skin_Sun_Exposed_Lower_leg	ENSG00000182676	A	3.80693e-06	0.269202	1.96613e-14	A	+	17	80131802	PPP1R27	1
17:80131802:A:G	rs11656621	GTEx/v8	Thyroid	ENSG00000169710	A	5.02978e-09	0.211232	1.15523e-12	A	+	17	80131802	FASN	1
17:80133408:C:T	rs6416860	GTEx/v8	Thyroid	ENSG00000169710	C	1.03939e-16	-0.271832	1.15523e-12	T	+	17	80133408	FASN	1
17:80133662:A:G	rs4580245	GTEx/v8	Thyroid	ENSG00000169710	A	1.03939e-16	-0.271832	1.15523e-12	G	+	17	80133662	FASN	1
17:80134393:C:T	rs10852793	GTEx/v8	Thyroid	ENSG00000169710	T	1.03939e-16	-0.271832	1.15523e-12	C	+	17	80134393	FASN	1
17:80135079:C:T	rs7225423	GTEx/v8	Skin_Sun_Exposed_Lower_leg	ENSG00000176155	C	7.73421e-05	-0.116542	2.24626e-59	T	+	17	80135079	CCDC57	1
17:80135079:C:T	rs7225423	GTEx/v8	Thyroid	ENSG00000169710	C	4.20021e-17	-0.275072	1.15523e-12	T	+	17	80135079	FASN	1
17:80135121:A:G	rs7220781	GTEx/v8	Skin_Sun_Exposed_Lower_leg	ENSG00000176155	G	7.73421e-05	-0.116542	2.24626e-59	A	+	17	80135121	CCDC57	1
17:80135121:A:G	rs7220781	GTEx/v8	Thyroid	ENSG00000169710	G	4.20021e-17	-0.275072	1.15523e-12	A	+	17	80135121	FASN	1
17:80135340:C:G	rs7213450	GTEx/v8	Skin_Sun_Exposed_Lower_leg	ENSG00000176155	G	7.73421e-05	-0.116542	2.24626e-59	C	+	17	80135340	CCDC57	1
17:80135340:C:G	rs7213450	GTEx/v8	Thyroid	ENSG00000169710	G	4.20021e-17	-0.275072	1.15523e-12	C	+	17	80135340	FASN	1
17:80135390:C:T	rs7213478	GTEx/v8	Thyroid	ENSG00000169710	T	1.03939e-16	-0.271832	1.15523e-12	C	+	17	80135390	FASN	1
17:80135725:C:T	rs11867193	GTEx/v8	Skin_Sun_Exposed_Lower_leg	ENSG00000176155	C	7.73421e-05	-0.116542	2.24626e-59	T	+	17	80135725	CCDC57	1
17:80135725:C:T	rs11867193	GTEx/v8	Thyroid	ENSG00000169710	C	4.20021e-17	-0.275072	1.15523e-12	T	+	17	80135725	FASN	1
17:80136688:A:G	rs6502085	GTEx/v8	Thyroid	ENSG00000169710	A	3.10553e-16	-0.267809	1.15523e-12	G	+	17	80136688	FASN	1
17:80137467:A:G	rs6502086	GTEx/v8	Skin_Sun_Exposed_Lower_leg	ENSG00000176155	G	7.73421e-05	-0.116542	2.24626e-59	A	+	17	80137467	CCDC57	1
17:80137467:A:G	rs6502086	GTEx/v8	Thyroid	ENSG00000169710	G	1.29647e-16	-0.270935	1.15523e-12	A	+	17	80137467	FASN	1
17:80138056:C:T	rs6416861	GTEx/v8	Skin_Sun_Exposed_Lower_leg	ENSG00000176155	T	3.12246e-05	-0.121108	2.24626e-59	C	+	17	80138056	CCDC57	1
17:80138056:C:T	rs6416861	GTEx/v8	Thyroid	ENSG00000169710	T	1.09183e-16	-0.270098	1.15523e-12	C	+	17	80138056	FASN	1
17:80138706:A:G	rs4239015	GTEx/v8	Skin_Sun_Exposed_Lower_leg	ENSG00000176155	G	7.73421e-05	-0.116542	2.24626e-59	A	+	17	80138706	CCDC57	1
17:80138706:A:G	rs4239015	GTEx/v8	Thyroid	ENSG00000169710	G	1.29647e-16	-0.270935	1.15523e-12	A	+	17	80138706	FASN	1
17:80142321:C:T	rs12951976	GTEx/v8	Thyroid	ENSG00000169710	C	2.19516e-10	-0.21539	1.15523e-12	T	+	17	80142321	FASN	1
17:80143999:A:T	rs62078344	GTEx/v8	Skin_Sun_Exposed_Lower_leg	ENSG00000182676	A	2.89383e-06	0.269535	1.96613e-14	A	+	17	80143999	PPP1R27	1
17:80143999:A:T	rs62078344	GTEx/v8	Thyroid	ENSG00000169710	A	8.43551e-09	0.207418	1.15523e-12	A	+	17	80143999	FASN	1
17:80147834:C:T	rs62078345	GTEx/v8	Skin_Sun_Exposed_Lower_leg	ENSG00000182676	T	2.06596e-06	0.276477	1.96613e-14	T	+	17	80147834	PPP1R27	1
17:80147834:C:T	rs62078345	GTEx/v8	Thyroid	ENSG00000169710	T	1.67559e-08	0.204561	1.15523e-12	T	+	17	80147834	FASN	1
17:80148345:A:G	rs56069393	GTEx/v8	Skin_Sun_Exposed_Lower_leg	ENSG00000176155	A	9.54894e-05	0.114957	2.24626e-59	A	+	17	80148345	CCDC57	1
17:80148345:A:G	rs56069393	GTEx/v8	Thyroid	ENSG00000169710	A	1.29647e-16	0.270935	1.15523e-12	A	+	17	80148345	FASN	1
17:80153421:A:G	rs72854705	GTEx/v8	Thyroid	ENSG00000169710	A	1.29154e-09	0.207974	1.15523e-12	A	+	17	80153421	FASN	1
17:80155613:A:G	rs72854713	GTEx/v8	Skin_Sun_Exposed_Lower_leg	ENSG00000182676	A	3.80693e-06	0.269202	1.96613e-14	A	+	17	80155613	PPP1R27	1
17:80155613:A:G	rs72854713	GTEx/v8	Thyroid	ENSG00000169710	A	1.14393e-08	0.206268	1.15523e-12	A	+	17	80155613	FASN	1
17:80158594:A:G	rs7406326	GTEx/v8	Thyroid	ENSG00000169710	A	1.29154e-09	0.207974	1.15523e-12	A	+	17	80158594	FASN	1
17:80158852:G:T	rs8079572	GTEx/v8	Thyroid	ENSG00000169710	T	1.0868e-09	0.207624	1.15523e-12	T	+	17	80158852	FASN	1
17:80159403:A:C	rs11657459	GTEx/v8	Skin_Sun_Exposed_Lower_leg	ENSG00000182676	A	3.80693e-06	0.269202	1.96613e-14	A	+	17	80159403	PPP1R27	1
17:80159403:A:C	rs11657459	GTEx/v8	Thyroid	ENSG00000169710	A	1.14393e-08	0.206268	1.15523e-12	A	+	17	80159403	FASN	1
17:80159665:A:G	rs11653797	GTEx/v8	Skin_Sun_Exposed_Lower_leg	ENSG00000182676	A	3.80693e-06	0.269202	1.96613e-14	A	+	17	80159665	PPP1R27	1
17:80159665:A:G	rs11653797	GTEx/v8	Thyroid	ENSG00000169710	A	1.14393e-08	0.206268	1.15523e-12	A	+	17	80159665	FASN	1
17:80160527:G:T	rs3935140	GTEx/v8	Thyroid	ENSG00000169710	T	2.6486e-10	0.213543	1.15523e-12	T	+	17	80160527	FASN	1
17:80161823:A:G	rs11656573	GTEx/v8	Skin_Sun_Exposed_Lower_leg	ENSG00000182676	A	4.04238e-06	0.268915	1.96613e-14	A	+	17	80161823	PPP1R27	1
17:80161823:A:G	rs11656573	GTEx/v8	Thyroid	ENSG00000169710	A	8.07597e-09	0.2081	1.15523e-12	A	+	17	80161823	FASN	1
17:80162888:A:C	rs11652189	GTEx/v8	Skin_Sun_Exposed_Lower_leg	ENSG00000182676	A	2.80604e-06	0.272416	1.96613e-14	A	+	17	80162888	PPP1R27	1
17:80162888:A:C	rs11652189	GTEx/v8	Thyroid	ENSG00000169710	A	8.52193e-09	0.207341	1.15523e-12	A	+	17	80162888	FASN	1
17:80163652:A:G	rs11659135	GTEx/v8	Skin_Sun_Exposed_Lower_leg	ENSG00000182676	A	3.80693e-06	0.269202	1.96613e-14	A	+	17	80163652	PPP1R27	1
17:80163652:A:G	rs11659135	GTEx/v8	Thyroid	ENSG00000169710	A	1.14393e-08	0.206268	1.15523e-12	A	+	17	80163652	FASN	1
17:80166293:C:T	rs148703751	GTEx/v8	Skin_Sun_Exposed_Lower_leg	ENSG00000182676	T	4.154e-07	0.297861	1.96613e-14	T	+	17	80166293	PPP1R27	1
17:80166293:C:T	rs148703751	GTEx/v8	Thyroid	ENSG00000169710	T	2.96179e-08	0.20273	1.15523e-12	T	+	17	80166293	FASN	1
17:80171068:C:T	rs9903052	GTEx/v8	Thyroid	ENSG00000169710	T	1.3627e-09	0.208437	1.15523e-12	T	+	17	80171068	FASN	1
17:80172318:C:G	rs4247356	GTEx/v8	Thyroid	ENSG00000169710	C	1.08204e-09	0.2092	1.15523e-12	C	+	17	80172318	FASN	1
17:80173809:A:G	rs62078352	GTEx/v8	Skin_Sun_Exposed_Lower_leg	ENSG00000182676	G	3.07649e-06	0.269084	1.96613e-14	G	+	17	80173809	PPP1R27	1
17:80173809:A:G	rs62078352	GTEx/v8	Thyroid	ENSG00000169710	G	1.02712e-08	0.206961	1.15523e-12	G	+	17	80173809	FASN	1
17:80177872:C:T	rs11658061	GTEx/v8	Skin_Sun_Exposed_Lower_leg	ENSG00000182676	T	3.18526e-06	0.267156	1.96613e-14	T	+	17	80177872	PPP1R27	1
17:80177872:C:T	rs11658061	GTEx/v8	Thyroid	ENSG00000169710	T	1.0839e-08	0.206016	1.15523e-12	T	+	17	80177872	FASN	1
17:80180185:C:G	rs8071677	GTEx/v8	Skin_Sun_Exposed_Lower_leg	ENSG00000182676	G	3.88934e-06	0.262135	1.96613e-14	G	+	17	80180185	PPP1R27	1
17:80180185:C:G	rs8071677	GTEx/v8	Thyroid	ENSG00000169710	G	1.87745e-08	0.201618	1.15523e-12	G	+	17	80180185	FASN	1
17:80180919:C:G	rs72854779	GTEx/v8	Skin_Sun_Exposed_Lower_leg	ENSG00000182676	G	2.21948e-06	0.269475	1.96613e-14	G	+	17	80180919	PPP1R27	1
17:80180919:C:G	rs72854779	GTEx/v8	Thyroid	ENSG00000169710	G	2.91942e-08	0.19822	1.15523e-12	G	+	17	80180919	FASN	1
17:80182647:C:T	rs36030932	GTEx/v8	Skin_Sun_Exposed_Lower_leg	ENSG00000182676	T	5.95582e-06	0.256638	1.96613e-14	T	+	17	80182647	PPP1R27	1
17:80182647:C:T	rs36030932	GTEx/v8	Thyroid	ENSG00000169710	T	7.36254e-09	0.206639	1.15523e-12	T	+	17	80182647	FASN	1
17:80184566:A:G	rs7215447	GTEx/v8	Thyroid	ENSG00000169710	A	1.13942e-08	0.193327	1.15523e-12	A	+	17	80184566	FASN	1
17:80186582:C:T	rs113940830	GTEx/v8	Skin_Sun_Exposed_Lower_leg	ENSG00000182676	T	1.03153e-05	0.253044	1.96613e-14	T	+	17	80186582	PPP1R27	1
17:80186582:C:T	rs113940830	GTEx/v8	Thyroid	ENSG00000169710	T	4.53134e-09	0.210299	1.15523e-12	T	+	17	80186582	FASN	1
17:80187533:A:C	rs62079460	GTEx/v8	Skin_Sun_Exposed_Lower_leg	ENSG00000182676	A	3.35441e-06	0.267214	1.96613e-14	A	+	17	80187533	PPP1R27	1
17:80187533:A:C	rs62079460	GTEx/v8	Thyroid	ENSG00000169710	A	8.88863e-09	0.207831	1.15523e-12	A	+	17	80187533	FASN	1
17:80189642:A:G	rs12450761	GTEx/v8	Thyroid	ENSG00000169710	G	2.61745e-11	0.222422	1.15523e-12	G	+	17	80189642	FASN	1
17:80189813:A:G	rs60910743	GTEx/v8	Skin_Sun_Exposed_Lower_leg	ENSG00000182676	A	1.87401e-05	0.228165	1.96613e-14	A	+	17	80189813	PPP1R27	1
17:80189813:A:G	rs60910743	GTEx/v8	Thyroid	ENSG00000169710	A	1.57541e-08	0.193114	1.15523e-12	A	+	17	80189813	FASN	1
17:80189895:C:T	rs79034755	GTEx/v8	Skin_Sun_Exposed_Lower_leg	ENSG00000182676	T	7.31242e-06	0.255169	1.96613e-14	T	+	17	80189895	PPP1R27	1
17:80189895:C:T	rs79034755	GTEx/v8	Thyroid	ENSG00000169710	T	1.1316e-07	0.190814	1.15523e-12	T	+	17	80189895	FASN	1
17:80191189:G:T	rs7502052	GTEx/v8	Skin_Sun_Exposed_Lower_leg	ENSG00000182676	G	5.45283e-05	0.216443	1.96613e-14	G	+	17	80191189	PPP1R27	1
17:80191189:G:T	rs7502052	GTEx/v8	Thyroid	ENSG00000169710	G	4.27912e-08	0.184217	1.15523e-12	G	+	17	80191189	FASN	1
22:29448643:C:T	rs8138950	eQTLGen	eQTLGen_cis_eQTLs	ENSG00000100219	C	4.2615e-92	-20.3541	0	C	-	22	29448643	XBP1	1
22:29448643:C:T	rs8138950	GTEx/v8	Thyroid	ENSG00000183762	T	0.000310941	0.0936912	2.44664e-27	C	-	22	29448643	KREMEN1	1
22:29448643:C:T	rs8138950	PsychENCODE	PsychENCODE_eQTLs	ENSG00000100249	T	1.81782e-07	-0.147552	2.77421e-05	C	+	22	29448643	C22orf31	1
22:29448643:C:T	rs8138950	PsychENCODE	PsychENCODE_eQTLs	ENSG00000183579	T	3.73488e-08	-0.0828484	6.37408e-06	C	+	22	29448643	ZNRF3	1
22:29448643:C:T	rs8138950	GTEx/v8	Artery_Aorta	ENSG00000183579	T	7.89867e-05	-0.122187	1.68399e-17	C	+	22	29448643	ZNRF3	1
22:29448643:C:T	rs8138950	GTEx/v8	Brain_Caudate_basal_ganglia	ENSG00000100249	T	1.96908e-10	-0.484937	7.35943e-08	C	+	22	29448643	C22orf31	1
22:29448643:C:T	rs8138950	GTEx/v8	Brain_Nucleus_accumbens_basal_ganglia	ENSG00000100249	T	2.36841e-08	-0.346814	2.66451e-05	C	+	22	29448643	C22orf31	1
22:29448643:C:T	rs8138950	GTEx/v8	Brain_Putamen_basal_ganglia	ENSG00000100249	T	8.28015e-05	-0.322797	0.0182287	C	+	22	29448643	C22orf31	1
22:29448643:C:T	rs8138950	GTEx/v8	Muscle_Skeletal	ENSG00000177993	T	0.000243468	-0.126362	3.42851e-06	C	+	22	29448643	ZNRF3-AS1	1
22:29450923:A:G	rs2179129	eQTLGen	eQTLGen_cis_eQTLs	ENSG00000100219	G	7.7872e-09	5.7732	4.51147e-05	A	-	22	29450923	XBP1	1
22:29450923:A:G	rs2179129	eQTLGen	eQTLGen_cis_eQTLs	ENSG00000183579	G	6.5462e-08	-5.4031	0.000277655	A	+	22	29450923	ZNRF3	1
22:29450923:A:G	rs2179129	BIOSQTL	BIOS_eQTL_geneLevel	ENSG00000183579	G	1.34221e-06	-4.83322	0.00113879	A	+	22	29450923	ZNRF3	1
22:29450923:A:G	rs2179129	GTEx/v8	Brain_Caudate_basal_ganglia	ENSG00000100249	G	7.68081e-09	-0.46753	7.35943e-08	A	+	22	29450923	C22orf31	1
22:29450923:A:G	rs2179129	GTEx/v8	Brain_Nucleus_accumbens_basal_ganglia	ENSG00000100249	G	8.53774e-07	-0.313809	2.66451e-05	A	+	22	29450923	C22orf31	1
22:29452278:A:G	rs4823007	eQTLGen	eQTLGen_cis_eQTLs	ENSG00000100219	A	8.6386e-84	-19.3941	0	A	-	22	29452278	XBP1	1
22:29452278:A:G	rs4823007	PsychENCODE	PsychENCODE_eQTLs	ENSG00000100249	G	5.3952e-07	-0.141121	7.59057e-05	A	+	22	29452278	C22orf31	1
22:29452278:A:G	rs4823007	PsychENCODE	PsychENCODE_eQTLs	ENSG00000183579	G	2.89301e-09	-0.0888858	5.7933e-07	A	+	22	29452278	ZNRF3	1
22:29452278:A:G	rs4823007	eQTLGen	eQTLGen_cis_eQTLs	ENSG00000183579	A	1.8127e-05	4.2869	0.0495673	A	+	22	29452278	ZNRF3	1
22:29452278:A:G	rs4823007	GTEx/v8	Artery_Aorta	ENSG00000183579	G	5.75851e-05	-0.125298	1.68399e-17	A	+	22	29452278	ZNRF3	1
22:29452278:A:G	rs4823007	GTEx/v8	Brain_Caudate_basal_ganglia	ENSG00000100249	G	7.50414e-11	-0.498002	7.35943e-08	A	+	22	29452278	C22orf31	1
22:29452278:A:G	rs4823007	GTEx/v8	Brain_Hypothalamus	ENSG00000100249	G	2.18458e-05	-0.341526	0.0404023	A	+	22	29452278	C22orf31	1
22:29452278:A:G	rs4823007	GTEx/v8	Brain_Nucleus_accumbens_basal_ganglia	ENSG00000100249	G	3.36814e-09	-0.369527	2.66451e-05	A	+	22	29452278	C22orf31	1
22:29452278:A:G	rs4823007	GTEx/v8	Brain_Putamen_basal_ganglia	ENSG00000100249	G	6.59113e-05	-0.320685	0.0182287	A	+	22	29452278	C22orf31	1
22:29452310:A:G	rs4823008	eQTLGen	eQTLGen_cis_eQTLs	ENSG00000100219	G	1.2059e-86	-19.7293	0	G	-	22	29452310	XBP1	1
22:29452310:A:G	rs4823008	GTEx/v8	Thyroid	ENSG00000183762	A	0.000319459	0.0937262	2.44664e-27	G	-	22	29452310	KREMEN1	1
22:29452310:A:G	rs4823008	PsychENCODE	PsychENCODE_eQTLs	ENSG00000100249	A	6.62417e-08	-0.152501	1.08617e-05	G	+	22	29452310	C22orf31	1
22:29452310:A:G	rs4823008	PsychENCODE	PsychENCODE_eQTLs	ENSG00000183579	A	8.67949e-09	-0.0864804	1.62828e-06	G	+	22	29452310	ZNRF3	1
22:29452310:A:G	rs4823008	eQTLGen	eQTLGen_cis_eQTLs	ENSG00000183579	G	1.7111e-05	4.2998	0.0471084	G	+	22	29452310	ZNRF3	1
22:29452310:A:G	rs4823008	GTEx/v8	Artery_Aorta	ENSG00000183579	A	0.000181944	-0.115282	1.68399e-17	G	+	22	29452310	ZNRF3	1
22:29452310:A:G	rs4823008	GTEx/v8	Brain_Caudate_basal_ganglia	ENSG00000100249	A	7.35572e-12	-0.521638	7.35943e-08	G	+	22	29452310	C22orf31	1
22:29452310:A:G	rs4823008	GTEx/v8	Brain_Hypothalamus	ENSG00000100249	A	5.01509e-05	-0.327027	0.0404023	G	+	22	29452310	C22orf31	1
22:29452310:A:G	rs4823008	GTEx/v8	Brain_Nucleus_accumbens_basal_ganglia	ENSG00000100249	A	4.78718e-09	-0.367065	2.66451e-05	G	+	22	29452310	C22orf31	1
22:29452310:A:G	rs4823008	GTEx/v8	Brain_Putamen_basal_ganglia	ENSG00000100249	A	1.52432e-05	-0.3451	0.0182287	G	+	22	29452310	C22orf31	1
22:29453193:C:G	rs12321	eQTLGen	eQTLGen_cis_eQTLs	ENSG00000100219	C	8.3252e-10	6.1387	1.31588e-05	G	-	22	29453193	XBP1	1
22:29453193:C:G	rs12321	GTEx/v8	Testis	ENSG00000100154	C	0.000109669	0.19766	2.82643e-11	G	-	22	29453193	TTC28	1
22:29453193:C:G	rs12321	eQTLGen	eQTLGen_cis_eQTLs	ENSG00000183579	C	3.8433e-09	-5.8907	2.59336e-05	G	+	22	29453193	ZNRF3	1
22:29453193:C:G	rs12321	BIOSQTL	BIOS_eQTL_geneLevel	ENSG00000183579	C	4.2994e-07	-5.05509	0.000300526	G	+	22	29453193	ZNRF3	1
22:29453193:C:G	rs12321	GTEx/v8	Brain_Caudate_basal_ganglia	ENSG00000100249	C	1.23239e-09	-0.482507	7.35943e-08	G	+	22	29453193	C22orf31	1
22:29453193:C:G	rs12321	GTEx/v8	Brain_Hypothalamus	ENSG00000100249	C	1.74953e-05	-0.357459	0.0404023	G	+	22	29453193	C22orf31	1
22:29453193:C:G	rs12321	GTEx/v8	Brain_Nucleus_accumbens_basal_ganglia	ENSG00000100249	C	1.81551e-07	-0.331673	2.66451e-05	G	+	22	29453193	C22orf31	1
22:29453193:C:G	rs12321	GTEx/v8	Thyroid	ENSG00000272858	C	5.59262e-05	-0.17074	8.43024e-17	G	+	22	29453193	CTA-292E10.8	1
12:71691648:A:G		GTEx/v8	Skin_Sun_Exposed_Lower_leg	ENSG00000139292	G	1.36748e-05	0.140186	0.000714663	A	-	12	71691648	LGR5	1
