# Supplementary material for: Genome-wide meta-analysis identifies novel loci conferring risk of acne vulgaris
Source: Eur J Hum Genet. 2023 Mar 16;32(9):1136–43. doi: 10.1038/s41431-023-01326-8 (PMC11368920; doi:10.1038/s41431-023-01326-8)
Supplement: Supplementary file 6 — Table S5 [file 41431_2023_1326_MOESM6_ESM.xlsx]

## Sheet: Sheet1
Table S5. Top 400 genes from the MAGMA gene-based analysis for acne.
Bonferroni-corrected genome-wide significance for the association was defined at P = 2.53E-6.
GENE	CHR	START	STOP	NSNPS	NPARAM	N	ZSTAT	P	SYMBOL
ENSG00000185033	15	90693836	90782911	262	19	399413	7.5612	1.9972e-14	SEMA4B
ENSG00000134824	11	61550452	61644826	149	18	399413	7.5027	3.1253e-14	FADS2
ENSG00000149485	11	61557099	61606790	44	6	399413	7.2759	1.7203e-13	FADS1
ENSG00000168496	11	61550109	61574716	9	3	399413	7.2552	2.0056e-13	FEN1
ENSG00000165714	12	12500013	12629840	307	28	399413	6.8519	3.6426e-12	LOH12CR1
ENSG00000171219	11	64580859	64622041	76	14	399413	6.6211	1.783e-11	CDC42BPG
ENSG00000134825	11	61525973	61570274	44	11	399413	6.5385	3.1068e-11	TMEM258
ENSG00000077157	1	202307827	202571834	262	11	399413	6.3409	1.1421e-10	PPP1R12B
ENSG00000077152	1	202290785	202321108	29	6	399413	6.2928	1.5586e-10	UBE2T
ENSG00000182054	15	90616277	90655736	101	12	399413	5.9129	1.6812e-09	IDH2
ENSG00000124920	11	61510114	61565990	70	15	399413	5.7657	4.0661e-09	MYRF
ENSG00000038532	16	11028345	11286046	607	25	399413	5.5507	1.4224e-08	CLEC16A
ENSG00000133067	1	202153029	202298909	297	29	399413	5.4664	2.2969e-08	LGR6
ENSG00000111266	12	12618829	12725317	220	24	399413	5.4413	2.6441e-08	DUSP16
ENSG00000070193	5	44293646	44399808	153	9	399413	5.3832	3.6595e-08	FGF10
ENSG00000185043	15	90763207	90787279	64	10	399413	5.3234	5.0927e-08	CIB1
ENSG00000254470	11	65533364	65558273	40	6	399413	5.2402	8.0213e-08	AP5B1
ENSG00000136237	7	22147856	22406763	649	51	399413	5.2291	8.5152e-08	RAPGEF5
ENSG00000184164	22	50301815	50331188	143	7	399413	5.222	8.8488e-08	CRELD2
ENSG00000100234	22	33187687	33269030	155	24	399413	5.2162	9.1294e-08	TIMP3
ENSG00000221968	11	61630991	61669523	72	12	399413	5.2117	9.3541e-08	FADS3
ENSG00000135862	1	182982595	183124727	420	7	399413	5.2012	9.9002e-08	LAMC1
ENSG00000169710	17	80026214	80066208	98	14	399413	5.1651	1.2014e-07	FASN
ENSG00000058085	1	183145373	183224035	204	15	399413	5.1411	1.3655e-07	LAMC2
ENSG00000182858	22	50283877	50322106	159	6	399413	5.0754	1.9333e-07	ALG12
ENSG00000182768	15	90798891	90826463	46	8	399413	5.0548	2.1541e-07	NGRN
ENSG00000172818	11	65544493	65574690	62	10	399413	5.0306	2.4452e-07	OVOL1
ENSG00000261147	15	90782788	90825440	102	8	399413	4.9997	2.8715e-07	RP11-697E2.6
ENSG00000204687	6	29444474	29465738	16	5	399413	4.9829	3.1318e-07	MAS1L
ENSG00000183208	15	90767040	90795315	90	10	399413	4.9662	3.4139e-07	GDPGP1
ENSG00000182108	16	11012748	11046317	78	21	399413	4.9219	4.2859e-07	DEXI
ENSG00000182572	6	27829623	27850099	40	8	399413	4.92	4.3265e-07	HIST1H3I
ENSG00000184348	6	27795658	27816117	25	5	399413	4.908	4.6009e-07	HIST1H2AK
ENSG00000198558	6	27830926	27851289	40	8	399413	4.904	4.6941e-07	HIST1H4L
ENSG00000233822	6	27796323	27833487	44	8	399413	4.8998	4.7958e-07	HIST1H2BN
ENSG00000213471	15	90782762	90818199	84	7	399413	4.8913	5.0082e-07	TTLL13
ENSG00000198374	6	27823034	27843606	38	8	399413	4.8812	5.2731e-07	HIST1H2AL
ENSG00000184357	6	27824570	27845359	38	8	399413	4.8812	5.2731e-07	HIST1H1B
ENSG00000100426	22	50237490	50293726	152	6	399413	4.829	6.8599e-07	ZBED4
ENSG00000072682	5	131517531	131641008	227	19	399413	4.8178	7.2585e-07	P4HA2
ENSG00000197238	6	27781884	27802257	29	7	399413	4.7989	7.9785e-07	HIST1H4J
ENSG00000196374	6	27772822	27793267	35	7	399413	4.747	1.0322e-06	HIST1H2BM
ENSG00000182611	6	27772112	27792607	33	7	399413	4.7263	1.143e-06	HIST1H2AJ
ENSG00000197914	6	27788952	27809305	24	7	399413	4.7236	1.1585e-06	HIST1H4K
ENSG00000185130	6	27765257	27785709	34	7	399413	4.7074	1.2545e-06	HIST1H2BL
ENSG00000203813	6	27767842	27788314	34	6	399413	4.7023	1.2865e-06	HIST1H3H
ENSG00000158691	6	28336732	28377511	110	8	399413	4.6818	1.4215e-06	ZSCAN12
ENSG00000197208	5	131620136	131689899	154	10	399413	4.6728	1.4857e-06	SLC22A4
ENSG00000196747	6	27765899	27786429	36	7	399413	4.6444	1.7049e-06	HIST1H2AI
ENSG00000189298	6	28307691	28346947	108	12	399413	4.6261	1.8634e-06	ZKSCAN3
ENSG00000235109	6	28282470	28334048	135	17	399413	4.5134	3.1897e-06	ZSCAN31
ENSG00000110047	11	64609114	64665768	94	11	399413	4.51	3.2407e-06	EHD1
ENSG00000197375	5	131695444	131741306	108	10	399413	4.4889	3.5798e-06	SLC22A5
ENSG00000234127	6	30142232	30191204	84	11	399413	4.4787	3.7543e-06	TRIM26
ENSG00000143353	1	219337186	219396207	84	9	399413	4.4619	4.0615e-06	LYPLAL1
ENSG00000131435	5	131583364	131619147	81	9	399413	4.4595	4.1074e-06	PDLIM4
ENSG00000141551	17	80186899	80241607	45	13	399413	4.4517	4.2606e-06	CSNK1D
ENSG00000129682	X	137703735	138314939	631	56	399413	4.4466	4.361e-06	FGF13
ENSG00000157150	3	12184551	12210851	58	11	399413	4.4363	4.5754e-06	TIMP4
ENSG00000100249	22	29444660	29467832	43	10	399413	4.4234	4.8569e-06	C22orf31
ENSG00000141526	17	80176273	80229005	74	12	399413	4.4186	4.9672e-06	SLC16A3
ENSG00000176155	17	80049336	80180706	478	9	399413	4.4058	5.2693e-06	CCDC57
ENSG00000188153	X	107673074	107950775	73	4	399413	4.3965	5.5011e-06	COL4A5
ENSG00000100425	22	50156931	50231160	148	12	399413	4.3883	5.712e-06	BRD1
ENSG00000238244	15	90880819	90902669	103	6	399413	4.3241	7.6595e-06	GABARAPL3
ENSG00000178573	16	79609740	79644611	95	25	399413	4.3157	7.9553e-06	MAF
ENSG00000142599	1	8402457	8887702	578	21	399413	4.3144	8.0021e-06	RERE
ENSG00000169504	1	25061848	25180815	101	11	399413	4.2555	1.0431e-05	CLIC4
ENSG00000270316	10	104604029	104671656	157	15	399413	4.2391	1.1222e-05	C10orf32-ASMT
ENSG00000214435	10	104619273	104671656	128	12	399413	4.2186	1.2293e-05	AS3MT
ENSG00000197565	X	107376780	107692727	186	9	399413	4.2007	1.3305e-05	COL4A6
ENSG00000187066	11	64842451	64866847	28	6	399413	4.182	1.4449e-05	TMEM262
ENSG00000183762	22	29459066	29574321	278	24	399413	4.1657	1.5519e-05	KREMEN1
ENSG00000143365	1	151768547	151814348	86	16	399413	4.1271	1.8365e-05	RORC
ENSG00000233224	6	27850477	27870963	38	6	399413	4.1221	1.8772e-05	HIST1H2AM
ENSG00000260548	X	107955300	107985917	15	3	399413	4.1185	1.9067e-05	RP6-24A23.6
ENSG00000196391	15	90885477	90919324	93	8	399413	4.1138	1.9457e-05	ZNF774
ENSG00000187987	6	28389707	28421279	88	10	399413	4.093	2.1287e-05	ZSCAN23
ENSG00000162300	11	64841695	64865870	30	6	399413	4.0847	2.207e-05	ZFPL1
ENSG00000225940	5	55797394	55912059	342	53	399413	4.0756	2.2947e-05	AC022431.2
ENSG00000146670	11	64823772	64861636	60	12	399413	4.053	2.5286e-05	CDCA5
ENSG00000197153	6	27848093	27870884	42	7	399413	4.0502	2.5583e-05	HIST1H3J
ENSG00000172922	11	65472367	65498418	73	11	399413	4.0473	2.5908e-05	RNASEH2C
ENSG00000170265	7	148882577	148933339	132	18	399413	4.0445	2.622e-05	ZNF282
ENSG00000196331	6	27851203	27871669	36	6	399413	4.0285	2.8063e-05	HIST1H2BO
ENSG00000162298	11	64879252	64912004	41	10	399413	4.0008	3.1568e-05	SYVN1
ENSG00000197536	5	131736328	131821736	206	21	399413	3.9827	3.4075e-05	C5orf56
ENSG00000196917	12	123094824	123225390	231	28	399413	3.9799	3.4466e-05	HCAR1
ENSG00000166275	10	104603980	104634718	61	10	399413	3.9699	3.5945e-05	C10orf32
ENSG00000143858	1	202549724	202689545	285	37	399413	3.9695	3.6005e-05	SYT2
ENSG00000198945	6	130324844	130472594	321	25	399413	3.9271	4.2984e-05	L3MBTL3
ENSG00000149792	11	64879655	64904843	32	8	399413	3.9248	4.3401e-05	MRPL49
ENSG00000213949	5	52073730	52265040	521	50	399413	3.9188	4.4499e-05	ITGA1
ENSG00000134318	2	11309887	11498456	383	15	399413	3.9136	4.5457e-05	ROCK2
ENSG00000133124	X	107965712	107989651	19	3	399413	3.8862	5.0918e-05	IRS4
ENSG00000197024	7	148813508	148890116	170	12	399413	3.8747	5.3384e-05	ZNF398
ENSG00000168060	11	64802290	64836021	55	9	399413	3.8732	5.3702e-05	NAALADL1
ENSG00000183579	22	29269580	29463475	267	22	399413	3.8454	6.0166e-05	ZNRF3
ENSG00000137338	6	28239314	28280326	83	12	399413	3.8236	6.5771e-05	PGBD1
ENSG00000148842	10	104668050	104859978	371	17	399413	3.8197	6.6814e-05	CNNM2
ENSG00000100902	14	35737839	35796699	159	17	399413	3.8166	6.766e-05	PSMA6
ENSG00000172977	11	65469467	65497075	77	11	399413	3.8142	6.8324e-05	KAT5
ENSG00000204610	6	30120993	30150473	38	11	399413	3.8121	6.8891e-05	TRIM15
ENSG00000162976	2	11285324	11329000	140	19	399413	3.794	7.4125e-05	PQLC3
ENSG00000075711	3	196759431	197036171	554	21	399413	3.7929	7.4448e-05	DLG1
ENSG00000196981	3	122120715	122144882	51	10	399413	3.7917	7.4805e-05	WDR5B
ENSG00000213465	11	64771585	64799656	60	12	399413	3.7913	7.4924e-05	ARL2
ENSG00000135925	2	219735085	219774303	18	3	399413	3.777	7.9368e-05	WNT10A
ENSG00000189134	6	28217098	28238736	34	8	399413	3.7739	8.0371e-05	NKAPL
ENSG00000172927	11	69051605	69192494	199	29	399413	3.7694	8.1809e-05	MYEOV
ENSG00000258790	14	35581755	35796680	548	25	399413	3.7654	8.3142e-05	KIAA0391
ENSG00000076685	10	104835940	104963056	237	16	399413	3.7616	8.442e-05	NT5C2
ENSG00000185666	22	32898539	33464358	1403	101	399413	3.7572	8.592e-05	SYN3
ENSG00000110436	11	35262753	35451610	516	34	399413	3.7416	9.1423e-05	SLC1A2
ENSG00000081052	2	227857427	228038829	438	35	399413	3.7222	9.874e-05	COL4A4
ENSG00000160124	3	122068438	122112078	106	15	399413	3.7205	9.9404e-05	CCDC58
ENSG00000167994	11	61654773	61697741	79	17	399413	3.7103	0.00010349	RAB3IL1
ENSG00000173825	11	65112238	65135084	21	6	399413	3.7091	0.000104	TIGD3
ENSG00000204947	7	148789876	148833438	79	5	399413	3.7044	0.00010595	ZNF425
ENSG00000115592	2	219677106	219706809	18	6	399413	3.6942	0.00011029	PRKAG3
ENSG00000253426	8	8999252	9035646	47	6	399413	3.6929	0.00011086	RP11-10A14.4
ENSG00000162241	11	65132663	65161172	32	9	399413	3.679	0.00011706	SLC25A45
ENSG00000197362	7	148756735	148797874	70	8	399413	3.6758	0.00011854	ZNF786
ENSG00000205334	2	27918653	27948599	19	6	399413	3.6665	0.00012294	AC074091.13
ENSG00000088305	20	31340191	31407162	174	13	399413	3.666	0.00012321	DNMT3B
ENSG00000164171	5	52275156	52400609	406	28	399413	3.6625	0.00012487	ITGA2
ENSG00000183010	17	79880260	79910288	38	6	399413	3.6503	0.00013096	PYCR1
ENSG00000273003	11	64771654	64818042	95	13	399413	3.6462	0.00013308	RP11-399J13.3
ENSG00000187546	7	15229943	15611640	1038	62	399413	3.6342	0.00013944	AGMO
ENSG00000176393	1	201941500	201985275	171	18	399413	3.6259	0.00014398	RNPEP
ENSG00000198315	6	28099688	28137250	98	7	399413	3.6209	0.00014681	ZKSCAN8
ENSG00000145375	4	123834229	124250605	1034	20	399413	3.6177	0.00014859	SPATA5
ENSG00000113578	5	141961743	142087617	337	53	399413	3.6126	0.00015159	FGF1
ENSG00000258724	8	10572909	10707357	587	20	399413	3.6095	0.00015338	SOX7
ENSG00000198355	22	50344161	50367728	53	15	399413	3.6089	0.00015372	PIM3
ENSG00000171056	8	10571278	10707357	592	20	399413	3.6069	0.00015492	SOX7
ENSG00000185105	17	79887521	79915109	43	5	399413	3.598	0.00016032	MYADML2
ENSG00000196660	1	219848769	220141989	781	35	399413	3.5923	0.00016387	SLC30A10
ENSG00000204695	6	29264403	29285519	56	11	399413	3.5878	0.00016674	OR14J1
ENSG00000204710	11	64927625	64950715	30	9	399413	3.586	0.00016788	SPDYC
ENSG00000033030	12	122947417	122995518	67	7	399413	3.5813	0.00017096	ZCCHC8
ENSG00000204116	X	72773036	72916937	72	8	399413	3.5753	0.00017491	CHIC1
ENSG00000187626	6	28202401	28237011	53	9	399413	3.5697	0.0001787	ZKSCAN4
ENSG00000186493	5	2742245	2765508	48	12	399413	3.5666	0.00018085	C5orf38
ENSG00000114023	3	122093023	122141181	123	15	399413	3.5623	0.00018384	FAM162A
ENSG00000165633	10	50212290	50333554	367	19	399413	3.5416	0.00019885	VSTM4
ENSG00000184608	8	11215911	11306167	321	22	399413	3.5344	0.00020436	C8orf12
ENSG00000126261	19	34909257	34970853	109	13	399413	3.533	0.00020547	UBA2
ENSG00000168056	11	65296276	65336401	37	8	399413	3.5225	0.00021378	LTBP3
ENSG00000169641	1	23400516	23514301	179	15	399413	3.5156	0.00021937	LUZP1
ENSG00000268852	17	80204131	80226080	8	5	399413	3.5117	0.0002226	AC132872.2
ENSG00000121552	3	122034091	122070819	87	15	399413	3.5042	0.00022896	CSTA
ENSG00000204616	6	30060674	30090883	100	18	399413	3.5014	0.00023137	TRIM31
ENSG00000128815	10	49882921	50201001	883	68	399413	3.5012	0.00023155	WDFY4
ENSG00000168061	11	64798373	64822300	48	6	399413	3.4995	0.00023309	SAC3D1
ENSG00000187147	1	44860866	45127396	541	63	399413	3.4925	0.00023922	RNF220
ENSG00000176973	11	65329820	65351669	25	5	399413	3.487	0.00024419	FAM89B
ENSG00000196812	6	28082338	28107860	55	6	399413	3.4845	0.00024657	ZSCAN16
ENSG00000173465	11	65327901	65351413	27	5	399413	3.4684	0.00026176	SSSCA1
ENSG00000197279	6	28038753	28067341	74	7	399413	3.4672	0.000263	ZNF165
ENSG00000164400	5	131399483	131421859	38	6	399413	3.4535	0.00027664	CSF2
ENSG00000255398	12	123189303	123211439	44	5	399413	3.4533	0.0002769	HCAR3
ENSG00000100311	22	39609364	39650756	107	13	399413	3.4512	0.00027904	PDGFB
ENSG00000100890	14	35581052	35753271	431	25	399413	3.4489	0.00028143	KIAA0391
ENSG00000254093	8	10612473	10707394	454	21	399413	3.4377	0.00029333	PINX1
ENSG00000129244	17	7539945	7571086	110	8	399413	3.4307	0.00030106	ATP1B2
ENSG00000057657	6	106524195	106567814	58	16	399413	3.4223	0.00031052	PRDM1
ENSG00000133884	11	65091225	65130720	41	9	399413	3.4153	0.00031856	DPF2
ENSG00000204642	6	29680552	29716305	241	19	399413	3.4119	0.00032254	HLA-F
ENSG00000204688	6	29414958	29442105	24	6	399413	3.4109	0.00032373	OR2H1
ENSG00000147324	8	8630864	8761155	449	25	399413	3.4096	0.00032524	MFHAS1
ENSG00000153266	3	62345356	62369999	29	7	399413	3.4094	0.00032555	FEZF2
ENSG00000175600	7	40164575	40910362	1060	66	399413	3.4062	0.00032942	SUGCT
ENSG00000149806	11	64878100	64899945	26	6	399413	3.4028	0.00033346	FAU
ENSG00000142279	19	34961874	35007258	93	17	399413	3.4001	0.00033686	WTIP
ENSG00000135407	12	58181159	58222487	41	8	399413	3.398	0.00033939	AVIL
ENSG00000100219	22	29180543	29206585	50	10	399413	3.389	0.00035072	XBP1
ENSG00000149823	11	64846796	64889332	51	9	399413	3.3769	0.00036654	VPS51
ENSG00000135446	12	58131510	58159796	15	8	399413	3.372	0.00037312	CDK4
ENSG00000137185	6	28182664	28211260	59	9	399413	3.367	0.00038001	ZSCAN9
ENSG00000083312	5	72102139	72222560	178	15	399413	3.3643	0.0003837	TNPO1
ENSG00000127324	12	71508865	71845678	852	47	399413	3.3584	0.00039196	TSPAN8
ENSG00000111011	12	122979190	123021547	58	7	399413	3.3516	0.00040166	RSRC2
ENSG00000187475	6	26097640	26118364	56	9	399413	3.3509	0.00040279	HIST1H1T
ENSG00000135506	12	58077738	58125340	76	10	399413	3.3498	0.00040432	OS9
ENSG00000147604	8	74192506	74218024	66	9	399413	3.3401	0.00041881	RPL7
ENSG00000148795	10	104580288	104607290	57	8	399413	3.3373	0.00042302	CYP17A1
ENSG00000121039	8	74196847	74247516	108	13	399413	3.336	0.00042495	RDH10
ENSG00000133069	1	205187304	205252471	128	14	399413	3.3292	0.0004354	TMCC2
ENSG00000114030	3	122130796	122243792	212	19	399413	3.3278	0.00043772	KPNA1
ENSG00000111012	12	58146117	58172769	16	2	399413	3.3271	0.00043871	CYP27B1
ENSG00000170485	2	101426614	101623291	477	59	399413	3.3235	0.00044448	NPAS2
ENSG00000123297	12	58166372	58211854	54	6	399413	3.3201	0.00044991	TSFM
ENSG00000204709	6	28901654	28922314	56	9	399413	3.3119	0.00046337	C6orf100
ENSG00000148308	9	135896076	135943890	59	9	399413	3.3099	0.00046673	GTF3C5
ENSG00000204713	6	28860779	28901766	98	11	399413	3.3095	0.0004673	TRIM27
ENSG00000180596	6	26105101	26134154	90	10	399413	3.3057	0.00047375	HIST1H2BC
ENSG00000174669	11	66119992	66149685	36	4	399413	3.3032	0.00047786	SLC29A2
ENSG00000173227	11	66764249	66828334	43	12	399413	3.2995	0.00048421	SYT12
ENSG00000163497	2	219835809	219860379	7	4	399413	3.2948	0.0004924	FEV
ENSG00000197061	6	26094104	26114518	61	11	399413	3.2936	0.00049465	HIST1H4C
ENSG00000168439	11	63942744	63982015	51	7	399413	3.2893	0.00050224	STIP1
ENSG00000109787	4	38655817	38712663	103	18	399413	3.2865	0.00050723	KLF3
ENSG00000139266	12	58138881	58164190	14	6	399413	3.2838	0.00051213	MARCH9
ENSG00000184209	12	123932188	123967701	64	6	399413	3.2826	0.0005143	SNRNP35
ENSG00000100147	22	42186683	42232303	86	11	399413	3.279	0.00052084	CCDC134
ENSG00000134375	1	201914619	201949789	84	16	399413	3.2775	0.00052364	TIMM17A
ENSG00000123427	12	58155275	58186324	31	3	399413	3.2675	0.00054245	METTL21B
ENSG00000257921	12	58156811	58190829	39	4	399413	3.2619	0.00055338	RP11-571M6.15
ENSG00000144118	2	120987640	121062289	161	9	399413	3.2608	0.00055558	RALB
ENSG00000125538	2	113577328	113604480	43	9	399413	3.2598	0.00055746	IL1B
ENSG00000104332	8	41109481	41177016	127	16	399413	3.255	0.00056703	SFRP1
ENSG00000180573	6	26114373	26149344	79	11	399413	3.2543	0.00056831	HIST1H2AC
ENSG00000158373	6	26148349	26181577	40	10	399413	3.2536	0.00056979	HIST1H2BD
ENSG00000173599	11	66605704	66735847	131	19	399413	3.2533	0.00057032	PC
ENSG00000134363	5	52766239	52792964	66	14	399413	3.2506	0.00057589	FST
ENSG00000185269	17	79900388	79929716	64	7	399413	3.2493	0.00057837	NOTUM
ENSG00000110435	11	34927376	35052138	427	20	399413	3.247	0.0005832	PDHX
ENSG00000182782	12	123175840	123197890	43	5	399413	3.2455	0.00058626	HCAR2
ENSG00000150873	2	11263179	11296916	125	14	399413	3.237	0.00060396	C2orf50
ENSG00000138175	10	104423488	104484164	74	11	399413	3.2341	0.00061009	ARL3
ENSG00000142186	11	65282548	65316175	23	8	399413	3.2338	0.00061069	SCYL1
ENSG00000100347	22	44341301	44416411	230	27	399413	3.2287	0.00062173	SAMM50
ENSG00000064419	7	128584948	128705198	220	20	399413	3.2176	0.00064637	TNPO3
ENSG00000255468	11	66105421	66142275	49	4	399413	3.2169	0.00064784	RP11-867G23.8
ENSG00000066468	10	123227848	123367972	225	46	399413	3.2114	0.00066055	FGFR2
ENSG00000037897	12	58152254	58176576	20	3	399413	3.2103	0.00066288	METTL1
ENSG00000129214	17	7507382	7546700	83	11	399413	3.2073	0.00066994	SHBG
ENSG00000100014	22	24656786	24823708	155	19	399413	3.1942	0.00070104	SPECC1L
ENSG00000112763	6	26448150	26486849	95	14	399413	3.1844	0.00072533	BTN2A1
ENSG00000168298	6	26146559	26167343	20	8	399413	3.1823	0.00073065	HIST1H1E
ENSG00000072110	14	69330860	69456157	404	42	399413	3.1774	0.00074293	ACTN1
ENSG00000145675	5	67501548	67607649	218	38	399413	3.1652	0.00077497	PIK3R1
ENSG00000116852	1	200928520	201002828	148	14	399413	3.1647	0.00077617	KIF21B
ENSG00000112462	6	29331200	29353068	72	8	399413	3.1615	0.00078487	OR12D3
ENSG00000159873	22	29158662	29195283	76	12	399413	3.1501	0.00081618	CCDC117
ENSG00000135018	9	86264878	86333118	170	12	399413	3.1484	0.0008209	UBQLN1
ENSG00000110025	11	64784880	64818044	73	9	399413	3.1474	0.00082354	SNX15
ENSG00000179344	6	32617244	32646160	90	12	399413	3.1359	0.00085669	HLA-DQB1
ENSG00000168959	11	88227744	88809113	1502	40	399413	3.1354	0.00085822	GRM5
ENSG00000213171	1	151762740	151788630	42	7	399413	3.1316	0.00086922	LINGO4
ENSG00000174684	11	66102843	66125163	30	5	399413	3.1288	0.00087747	B3GNT1
ENSG00000105220	19	34840385	34903061	101	16	399413	3.1232	0.0008944	GPI
ENSG00000149781	11	63964150	64001354	50	9	399413	3.1222	0.00089752	FERMT3
ENSG00000157107	5	72241808	72396349	214	12	399413	3.1132	0.00092525	FCHO2
ENSG00000124391	16	88694999	88716881	65	18	399413	3.1123	0.00092812	IL17C
ENSG00000105426	19	5148506	5350814	577	75	399413	3.1115	0.00093069	PTPRS
ENSG00000175294	11	65774223	65803988	71	11	399413	3.11	0.00093556	CATSPER1
ENSG00000101391	20	31936645	31999367	52	8	399413	3.1082	0.00094103	CDK5RAP1
ENSG00000130921	12	123707463	123752506	122	9	399413	3.1075	0.00094345	C12orf65
ENSG00000059378	7	139713544	139773521	172	22	399413	3.1052	0.00095084	PARP12
ENSG00000175087	1	26427664	26462034	64	2	399413	3.1026	0.00095915	PDIK1L
ENSG00000158019	2	28102808	28571768	748	38	399413	3.0955	0.00098235	BRE
ENSG00000263812	18	74230612	74332925	387	55	399413	3.0886	0.0010055	LINC00908
ENSG00000143970	2	25946622	26111385	305	13	399413	3.0863	0.0010132	ASXL2
ENSG00000140575	15	90921450	91055475	323	13	399413	3.0834	0.0010233	IQGAP1
ENSG00000152086	2	130939318	130966034	39	3	399413	3.0831	0.0010242	TUBA3E
ENSG00000126391	11	65144070	65190996	46	10	399413	3.0814	0.0010302	FRMD8
ENSG00000243729	6	29313007	29409744	272	17	399413	3.0809	0.001032	OR5V1
ENSG00000198851	11	118165260	118196890	65	7	399413	3.0786	0.0010398	CD3E
ENSG00000052749	10	99106115	99171127	204	9	399413	3.0781	0.0010416	RRP12
ENSG00000028839	6	134263308	134321570	106	13	399413	3.0662	0.0010841	TBPL1
ENSG00000111325	12	123449127	123474590	20	5	399413	3.0651	0.0010881	OGFOD2
ENSG00000151693	2	9336894	9555812	353	20	399413	3.0633	0.0010945	ASAP2
ENSG00000204694	6	29383281	29434848	77	12	399413	3.0617	0.0011005	OR11A1
ENSG00000174744	11	66094804	66122596	45	6	399413	3.0617	0.0011006	BRMS1
ENSG00000161956	17	7455192	7485287	60	13	399413	3.059	0.0011103	SENP3
ENSG00000170099	14	94760585	94799731	121	21	399413	3.0399	0.0011831	SERPINA6
ENSG00000125398	17	70107161	70132561	42	8	399413	3.0374	0.0011931	SOX9
ENSG00000182196	12	123454607	123477456	17	3	399413	3.0347	0.0012038	ARL6IP4
ENSG00000126249	19	34885289	34927073	66	11	399413	3.0342	0.0012058	PDCD2L
ENSG00000135439	12	58108980	58145940	36	8	399413	3.0324	0.0012131	AGAP2
ENSG00000204655	6	29614758	29650149	119	20	399413	3.031	0.0012188	MOG
ENSG00000168062	11	64745415	64774517	46	11	399413	3.0254	0.0012416	BATF2
ENSG00000136573	8	11341510	11432113	290	19	399413	3.0235	0.0012492	BLK
ENSG00000173281	8	8983765	9019084	67	7	399413	3.0233	0.0012504	PPP1R3B
ENSG00000145384	4	120228405	120253545	123	8	399413	3.0224	0.0012539	FABP2
ENSG00000240771	12	57993963	58023162	32	9	399413	3.0222	0.0012549	ARHGEF25
ENSG00000166398	19	34735442	34856491	234	21	399413	3.0187	0.0012692	KIAA0355
ENSG00000204314	6	32106136	32132150	36	11	399413	3.0184	0.0012707	PRRT1
ENSG00000175467	11	65719160	65757299	83	8	399413	3.0165	0.0012785	SART1
ENSG00000130779	12	122745979	122917179	224	18	399413	3.0161	0.0012803	CLIP1
ENSG00000154319	8	11268972	11342224	320	24	399413	3.014	0.0012891	FAM167A
ENSG00000170631	8	146145744	146186274	75	10	399413	3.0101	0.0013056	ZNF16
ENSG00000124772	6	36698552	36817778	362	48	399413	3.01	0.0013062	CPNE5
ENSG00000204644	6	29630169	29658887	134	18	399413	3.0079	0.0013155	ZFP57
ENSG00000197245	1	26475511	26499119	63	11	399413	2.9987	0.0013555	FAM110D
ENSG00000255737	12	58110054	58132139	26	5	399413	2.9984	0.0013569	AGAP2-AS1
ENSG00000128342	22	30626436	30652840	29	8	399413	2.996	0.0013676	LIF
ENSG00000101367	20	31397699	31448211	125	18	399413	2.9947	0.0013737	MAPRE1
ENSG00000171044	8	10743555	11068875	899	28	399413	2.9925	0.0013837	XKR6
ENSG00000268012	5	78513714	78533911	28	5	399413	2.988	0.0014041	AC016559.1
ENSG00000122033	13	27999776	28034739	97	11	399413	2.9872	0.0014075	MTIF3
ENSG00000100077	22	25950816	26135261	234	19	399413	2.9841	0.0014221	ADRBK2
ENSG00000116641	1	62910399	63163969	255	7	399413	2.9828	0.0014281	DOCK7
ENSG00000129226	17	7472785	7495429	40	9	399413	2.982	0.0014318	CD68
ENSG00000254614	11	64935077	64959305	37	9	399413	2.9814	0.0014345	AP003068.23
ENSG00000076641	8	81870045	82034303	300	39	399413	2.981	0.0014363	PAG1
ENSG00000182134	1	151732583	151773892	86	7	399413	2.9806	0.0014383	TDRKH
ENSG00000175229	11	65799423	65826651	46	5	399413	2.9793	0.0014445	GAL3ST3
ENSG00000267127	18	77784346	77864968	235	19	399413	2.9774	0.0014537	RP11-795F19.5
ENSG00000100330	22	30269144	30436855	334	21	399413	2.9753	0.0014635	MTMR3
ENSG00000188026	12	123945925	124028265	149	16	399413	2.9683	0.0014972	RILPL1
ENSG00000197935	6	28952562	28983093	57	11	399413	2.9587	0.0015447	ZNF311
ENSG00000129422	8	17491304	17668426	807	53	399413	2.9563	0.0015566	MTUS1
ENSG00000173442	11	65333509	65370121	53	8	399413	2.954	0.0015685	EHBP1L1
ENSG00000143851	1	202106141	202140716	96	25	399413	2.9477	0.0016008	PTPN7
ENSG00000184828	18	45543044	45947123	1200	143	399413	2.9473	0.0016027	ZBTB7C
ENSG00000258555	22	24656866	24848324	191	22	399413	2.9465	0.0016068	SPECC1L-ADORA2A
ENSG00000204764	5	170278874	170737019	750	19	399413	2.9459	0.0016101	RANBP17
ENSG00000152082	2	130929310	130958302	38	3	399413	2.9441	0.0016195	MZT2B
ENSG00000178184	18	77905115	78015429	230	21	399413	2.9431	0.001625	PARD6G
ENSG00000170917	4	123799852	123854123	146	15	399413	2.942	0.0016304	NUDT6
ENSG00000112699	6	1614041	2255926	1240	98	399413	2.9389	0.0016469	GMDS
ENSG00000143450	1	151725445	151753808	60	7	399413	2.9367	0.0016586	OAZ3
ENSG00000205923	16	2567081	2591420	13	8	399413	2.9365	0.0016599	CEMP1
ENSG00000138031	2	25032038	25152708	329	20	399413	2.9357	0.0016641	ADCY3
ENSG00000232040	6	28529407	28593989	75	10	399413	2.9288	0.0017012	SCAND3
ENSG00000151617	4	148392069	148476106	137	16	399413	2.9268	0.0017126	EDNRA
ENSG00000111328	12	123735528	123766881	83	10	399413	2.9265	0.0017142	CDK2AP1
ENSG00000134775	18	33867677	34370018	1012	71	399413	2.9259	0.0017171	FHOD3
ENSG00000221988	6	32111218	32144011	45	13	399413	2.9252	0.001721	PPT2
ENSG00000175215	12	58203710	58250522	38	5	399413	2.9229	0.0017342	CTDSP2
ENSG00000162607	1	62891968	62927475	59	5	399413	2.9154	0.0017762	USP1
ENSG00000156831	8	126093921	126389362	553	39	399413	2.915	0.0017782	NSMCE2
ENSG00000196604	2	130821108	130896795	20	2	399413	2.9082	0.0018178	POTEF
ENSG00000172366	16	681813	708474	45	7	399413	2.908	0.0018185	FAM195A
ENSG00000204388	6	31785512	31808031	28	11	399413	2.9059	0.0018308	HSPA1B
ENSG00000115596	2	219714544	219748955	25	5	399413	2.9043	0.0018402	WNT6
ENSG00000150907	13	41119804	41250734	215	14	399413	2.9037	0.0018439	FOXO1
ENSG00000197136	11	65373244	65414910	47	10	399413	2.8905	0.0019234	PCNXL3
ENSG00000136689	2	113854791	113901593	163	14	399413	2.8902	0.0019249	IL1RN
ENSG00000244731	6	31939801	31980458	13	6	399413	2.8809	0.001983	C4A
ENSG00000167077	22	42085503	42205460	183	9	399413	2.8771	0.0020069	MEI1
ENSG00000100403	22	41687526	41766151	76	7	399413	2.8752	0.0020187	ZC3H7B
ENSG00000147586	8	80820952	80952524	123	13	399413	2.8736	0.0020291	MRPS28
ENSG00000147255	X	130397480	130543677	170	18	399413	2.8628	0.0020993	IGSF1
ENSG00000138600	15	50989506	51068005	230	19	399413	2.8608	0.0021129	SPPL2A
ENSG00000135454	12	58007193	58037138	47	7	399413	2.8601	0.0021174	B4GALNT1
ENSG00000128604	7	128567666	128600089	74	11	399413	2.86	0.0021181	IRF5
ENSG00000176984	11	120029685	120052387	36	8	399413	2.859	0.0021251	AP000679.2
ENSG00000111801	6	26430700	26463643	86	11	399413	2.8576	0.0021344	BTN3A3
ENSG00000130731	16	674429	696358	39	7	399413	2.8576	0.0021345	C16orf13
ENSG00000161960	17	7466024	7492323	49	9	399413	2.8571	0.0021379	EIF4A1
ENSG00000090975	12	123458027	123644562	159	14	399413	2.8563	0.0021431	PITPNM2
ENSG00000163435	1	201967073	201996316	77	12	399413	2.8561	0.0021441	ELF3
ENSG00000204308	6	32136131	32161930	35	11	399413	2.8531	0.0021647	RNF5
ENSG00000180592	10	21792407	21824611	11	3	399413	2.85	0.002186	SKIDA1
ENSG00000181396	17	80337099	80386513	123	14	399413	2.8448	0.0022222	OGFOD3
ENSG00000071205	4	148643214	149003931	572	37	399413	2.8443	0.0022258	ARHGAP10
ENSG00000198625	1	204475511	204552871	163	11	399413	2.844	0.0022278	MDM4
ENSG00000115504	2	62890986	63283622	324	23	399413	2.843	0.0022346	EHBP1
ENSG00000186193	9	139946581	139975040	48	8	399413	2.8379	0.0022702	SAPCD2
ENSG00000126218	13	113767128	113813843	70	22	399413	2.8342	0.0022968	F10
ENSG00000204439	6	31616075	31638549	27	10	399413	2.8339	0.0022992	C6orf47
ENSG00000156398	10	104464295	104513249	72	10	399413	2.8336	0.0023014	SFXN2
ENSG00000163798	2	27876338	27927840	25	8	399413	2.8304	0.0023245	SLC4A1AP
ENSG00000132855	1	63053158	63081830	15	3	399413	2.8295	0.0023309	ANGPTL3
ENSG00000162066	16	2560358	2591423	14	9	399413	2.8243	0.0023694	AMDHD2
ENSG00000173068	9	16399501	16880841	1253	79	399413	2.8222	0.0023851	BNC2
ENSG00000149761	11	63983413	64008158	37	8	399413	2.8204	0.0023983	NUDT22
ENSG00000127578	16	669239	694116	52	7	399413	2.8176	0.002419	WFIKKN1
ENSG00000146109	6	26587180	26610278	57	10	399413	2.8173	0.0024217	ABT1
ENSG00000187912	19	14683896	14731969	134	20	399413	2.8139	0.0024476	CLEC17A
ENSG00000106066	7	29024847	29245067	580	60	399413	2.8075	0.0024966	CPVL
ENSG00000269624	1	63063437	63085249	13	4	399413	2.8039	0.0025243	AL138847.1
ENSG00000176774	X	26146460	26168852	56	5	399413	2.8021	0.0025382	MAGEB18
ENSG00000196735	6	32585956	32624839	194	19	399413	2.8014	0.0025442	HLA-DQA1
ENSG00000101546	18	77784358	77816397	104	10	399413	2.8013	0.0025448	RBFA
ENSG00000234745	6	31311649	31334965	533	39	399413	2.7955	0.002591	HLA-B
ENSG00000166035	15	58692768	58871151	529	73	399413	2.7934	0.0026077	LIPC
ENSG00000143367	1	151502781	151566059	112	15	399413	2.7902	0.0026337	TUFT1
ENSG00000107957	10	105338285	105625301	586	53	399413	2.7897	0.0026381	SH3PXD2A
ENSG00000215529	20	31436729	31559006	302	26	399413	2.7889	0.0026447	EFCAB8
ENSG00000170561	5	2735959	2762969	70	16	399413	2.7887	0.0026458	IRX2
ENSG00000213445	11	65395568	65428401	40	9	399413	2.7869	0.0026611	SIPA1
ENSG00000197965	1	167680429	167771156	212	26	399413	2.7829	0.0026941	MPZL1
ENSG00000080298	9	3208297	3536004	582	29	399413	2.7806	0.0027129	RFX3
ENSG00000009790	1	209919377	209965668	105	11	399413	2.7794	0.0027226	TRAF3IP3
ENSG00000203952	X	133361077	133390237	13	5	399413	2.7779	0.0027355	CCDC160
ENSG00000149743	11	63981271	64003726	30	8	399413	2.7736	0.0027718	TRPT1
ENSG00000133315	11	63756030	63943578	332	39	399413	2.7707	0.0027969	MACROD1
ENSG00000168070	11	64694989	64749557	115	10	399413	2.7683	0.0028174	C11orf85
ENSG00000152076	2	130886860	130912707	44	3	399413	2.7669	0.00283	CCDC74B
ENSG00000117461	1	46495812	46652160	211	14	399413	2.765	0.0028465	PIK3R3
ENSG00000096654	6	27408522	27450897	112	8	399413	2.7638	0.0028567	ZNF184
ENSG00000113580	5	142647496	142825077	211	24	399413	2.762	0.0028728	NR3C1
ENSG00000170638	22	50614344	50648027	101	15	399413	2.7611	0.0028801	TRABD
ENSG00000126500	11	63860660	63896645	88	12	399413	2.7573	0.0029137	FLRT1
ENSG00000178498	12	57988405	58013587	30	9	399413	2.7565	0.0029213	DTX3
ENSG00000114098	3	137896109	138027231	89	19	399413	2.7505	0.002975	ARMC8
ENSG00000102362	X	99919488	99997110	43	5	399413	2.7504	0.0029763	SYTL4
ENSG00000136699	2	130898981	130950323	76	5	399413	2.7502	0.0029782	SMPD4
ENSG00000233816	9	21357371	21378075	63	5	399413	2.7498	0.0029812	IFNA13
ENSG00000174791	11	66087713	66114311	43	7	399413	2.7489	0.0029901	RIN1
ENSG00000177994	2	54547171	54620879	187	25	399413	2.7488	0.0029909	C2orf73
ENSG00000130303	19	17503748	17526457	83	9	399413	2.7451	0.0030247	BST2
ENSG00000196214	19	52762824	52805977	153	22	399413	2.7406	0.0030659	ZNF766
ENSG00000258388	6	32111622	32149755	53	13	399413	2.7403	0.0030692	PPT2-EGFL8
ENSG00000138685	4	123737863	123829391	232	25	399413	2.7391	0.0030802	FGF2
