# Supplementary material for: Genome-wide meta-analysis identifies novel loci conferring risk of acne vulgaris
Source: Eur J Hum Genet. 2023 Mar 16;32(9):1136–43. doi: 10.1038/s41431-023-01326-8 (PMC11368920; doi:10.1038/s41431-023-01326-8)
Supplement: Supplementary file 7 — Table S6 [file 41431_2023_1326_MOESM7_ESM.xlsx]

## Sheet: Sheet1
Table S6. Results of MAGMA gene set analysis.
Total genes = 19,785.
TEST_DIRECTION = one-sided, positive (set), two-sided (covar).
CONDITIONED_INTERNAL = gene size, gene density, inverse mac, log(gene size), log(gene density), log(inverse mac).
Bonferroni correction was performed for all tested gene sets.
FULL_NAME	TYPE	NGENES	BETA	BETA_STD	SE	P
GO_bp:go_lacrimal_gland_development	SET	7	2.213	0.04162	0.41617	5.3307e-08
GO_bp:go_bud_elongation_involved_in_lung_branching	SET	7	2.2037	0.041445	0.42891	1.4055e-07
GO_bp:go_branch_elongation_of_an_epithelium	SET	21	1.0764	0.035051	0.2324	1.8287e-06
GO_bp:go_regulation_of_metalloendopeptidase_activity	SET	6	1.5686	0.027312	0.36488	8.6359e-06
GO_bp:go_regulation_of_trail_activated_apoptotic_signaling_pathway	SET	4	2.1233	0.030188	0.50993	1.5727e-05
GO_bp:go_negative_regulation_of_membrane_protein_ectodomain_proteolysis	SET	8	1.4057	0.028262	0.35543	3.8438e-05
Curated_gene_sets:kegg_melanoma	SET	72	0.40457	0.024362	0.10263	4.0536e-05
Curated_gene_sets:biocarta_tcr_pathway	SET	44	0.56412	0.026574	0.14408	4.5317e-05
GO_bp:go_epithelial_cell_proliferation_involved_in_salivary_gland_morphogenesis	SET	5	2.0006	0.0318	0.51119	4.5672e-05
Curated_gene_sets:martin_viral_gpcr_signaling_up	SET	81	0.38233	0.024414	0.099333	5.9544e-05
Curated_gene_sets:pangas_tumor_suppression_by_smad1_and_smad5_up	SET	131	0.32116	0.026047	0.084884	7.7605e-05
GO_bp:go_negative_regulation_of_metalloendopeptidase_activity	SET	4	1.7077	0.02428	0.45165	7.8353e-05
Curated_gene_sets:biocarta_ndkdynamin_pathway	SET	17	0.84049	0.024627	0.22564	9.8042e-05
GO_bp:go_regulation_of_metallopeptidase_activity	SET	13	0.9592	0.02458	0.25871	0.00010495
GO_bp:go_axis_elongation	SET	32	0.60807	0.024436	0.16577	0.00012254
GO_bp:go_negative_regulation_of_metallopeptidase_activity	SET	6	1.4341	0.024971	0.39213	0.00012785
Curated_gene_sets:reactome_fgfr1b_ligand_binding_and_activation	SET	6	1.3498	0.023503	0.37526	0.00016142
Curated_gene_sets:reactome_negative_regulation_of_fgfr2_signaling	SET	34	0.57111	0.023655	0.1591	0.00016604
Curated_gene_sets:reactome_misspliced_lrp5_mutants_have_enhanced_beta_catenin_dependent_signaling	SET	6	1.6902	0.029431	0.47166	0.00016997
GO_bp:go_positive_regulation_of_epithelial_cell_proliferation_involved_in_wound_healing	SET	7	1.2427	0.023371	0.35037	0.00019559
GO_bp:go_regulation_of_syncytium_formation_by_plasma_membrane_fusion	SET	29	0.58676	0.022448	0.16648	0.00021269
Curated_gene_sets:valk_aml_cluster_12	SET	28	0.6561	0.024665	0.18648	0.00021777
GO_bp:go_smooth_muscle_cell_differentiation	SET	57	0.41943	0.022481	0.11941	0.00022245
GO_bp:go_regulation_of_branching_involved_in_prostate_gland_morphogenesis	SET	7	1.3711	0.025786	0.40265	0.00033135
Curated_gene_sets:kegg_insulin_signaling_pathway	SET	138	0.26178	0.021787	0.077133	0.00034545
Curated_gene_sets:krige_response_to_tosedostat_6hr_dn	SET	907	0.10328	0.021602	0.030451	0.00034802
GO_bp:go_regulation_of_type_b_pancreatic_cell_development	SET	8	1.3501	0.027143	0.39845	0.00035252
Curated_gene_sets:reactome_fgfr2b_ligand_binding_and_activation	SET	10	1.0444	0.023476	0.30912	0.00036502
Curated_gene_sets:reactome_pi3k_akt_signaling_in_cancer	SET	104	0.29279	0.021173	0.087349	0.00040213
Curated_gene_sets:reactome_signaling_by_fgfr2	SET	73	0.36304	0.022012	0.10905	0.00043659
GO_bp:go_epithelial_cell_development	SET	200	0.22117	0.022124	0.067466	0.0005235
Curated_gene_sets:reactome_phospholipase_c_mediated_cascade_fgfr2	SET	18	0.71385	0.021522	0.21815	0.00053449
Curated_gene_sets:reactome_pi_3k_cascade:fgfr2	SET	23	0.62529	0.021308	0.19211	0.00056857
GO_bp:go_prostate_gland_morphogenesis	SET	29	0.64737	0.024767	0.19909	0.0005748
Curated_gene_sets:reactome_signaling_by_receptor_tyrosine_kinases	SET	470	0.13676	0.020828	0.04242	0.00063319
GO_bp:go_regulation_of_cellular_component_movement	SET	948	0.098416	0.021021	0.030544	0.00063763
GO_bp:go_negative_regulation_of_vascular_smooth_muscle_cell_differentiation	SET	8	1.2097	0.024321	0.37713	0.0006702
GO_bp:go_neural_crest_formation	SET	12	0.8756	0.021558	0.27354	0.00068622
GO_bp:go_regulation_of_membrane_protein_ectodomain_proteolysis	SET	23	0.64892	0.022113	0.20317	0.00070304
GO_mf:go_glycerophosphodiester_phosphodiesterase_activity	SET	5	1.1777	0.01872	0.36898	0.00070847
GO_bp:go_otic_vesicle_morphogenesis	SET	9	1.005	0.021431	0.31541	0.00072141
Curated_gene_sets:liang_silenced_by_methylation_up	SET	32	0.53508	0.021502	0.16822	0.00073573
GO_bp:go_otic_vesicle_formation	SET	7	1.2687	0.02386	0.39939	0.00074657
GO_bp:go_osteoclast_fusion	SET	5	1.6545	0.026299	0.52111	0.00075085
Curated_gene_sets:reactome_fgfr2_ligand_binding_and_activation	SET	20	0.65728	0.020888	0.20709	0.00075354
Curated_gene_sets:reactome_shc_mediated_cascade:fgfr2	SET	23	0.57567	0.019617	0.18202	0.00078296
GO_bp:go_protein_kinase_b_signaling	SET	244	0.18412	0.020321	0.058265	0.00079002
Curated_gene_sets:reactome_constitutive_signaling_by_aberrant_pi3k_in_cancer	SET	77	0.32825	0.020438	0.10451	0.00084415
GO_bp:go_glomerular_mesangium_development	SET	14	0.74745	0.019876	0.23892	0.00088034
Curated_gene_sets:wakabayashi_adipogenesis_pparg_rxra_bound_8d	SET	828	0.10235	0.020496	0.032742	0.00088762
GO_bp:go_contractile_actin_filament_bundle_assembly	SET	92	0.30951	0.021057	0.099121	0.00089801
Curated_gene_sets:lu_tumor_angiogenesis_up	SET	25	0.57076	0.020276	0.18289	0.00090361
GO_bp:go_aortic_valve_development	SET	28	0.56289	0.021161	0.18107	0.00094124
GO_bp:go_regulation_of_voltage_gated_potassium_channel_activity_involved_in_ventricular_cardiac_muscle_cell_action_potential_repolarization	SET	3	2.2081	0.027189	0.71397	0.00099332
Curated_gene_sets:biocarta_spry_pathway	SET	16	0.72371	0.020573	0.2342	0.001002
Curated_gene_sets:kegg_t_cell_receptor_signaling_pathway	SET	108	0.27781	0.02047	0.089967	0.0010095
GO_bp:go_regulation_of_connective_tissue_replacement	SET	4	1.4395	0.020467	0.46631	0.0010124
GO_bp:go_oligosaccharide_metabolic_process	SET	19	0.71861	0.022259	0.23398	0.0010675
GO_bp:go_mammary_gland_formation	SET	7	1.3153	0.024736	0.42893	0.0010852
GO_bp:go_lung_growth	SET	6	1.2222	0.021282	0.39965	0.001115
GO_bp:go_animal_organ_formation	SET	64	0.36381	0.020659	0.11929	0.001147
Curated_gene_sets:biocarta_calcineurin_pathway	SET	18	0.69151	0.020849	0.22685	0.0011528
GO_mf:go_growth_factor_activity	SET	163	0.22409	0.020256	0.073567	0.0011613
Curated_gene_sets:pid_pdgfrb_pathway	SET	131	0.2422	0.019643	0.079526	0.0011633
Curated_gene_sets:pid_thrombin_par4_pathway	SET	15	0.73476	0.020224	0.24127	0.001164
GO_bp:go_pericardium_morphogenesis	SET	9	0.94585	0.020169	0.3114	0.001195
GO_bp:go_isocitrate_metabolic_process	SET	5	1.2457	0.019801	0.41026	0.001199
Curated_gene_sets:reactome_frs_mediated_fgfr2_signaling	SET	25	0.5269	0.018718	0.17379	0.0012173
Curated_gene_sets:reactome_fgfr2_mutant_receptor_activation	SET	33	0.48949	0.019975	0.16155	0.0012254
GO_bp:go_membrane_protein_ectodomain_proteolysis	SET	41	0.4329	0.019687	0.14336	0.0012669
GO_bp:go_negative_regulation_of_biomineral_tissue_development	SET	24	0.49011	0.01706	0.1625	0.0012823
GO_bp:go_prostate_glandular_acinus_development	SET	11	0.97492	0.022982	0.32422	0.0013214
Curated_gene_sets:biocarta_pgc1a_pathway	SET	15	0.60417	0.01663	0.20127	0.0013438
GO_bp:go_fibroblast_growth_factor_receptor_signaling_pathway	SET	107	0.26824	0.019674	0.089387	0.001348
Curated_gene_sets:reactome_signaling_by_fgfr	SET	87	0.29737	0.019676	0.099419	0.0013922
GO_bp:go_specification_of_animal_organ_identity	SET	34	0.48351	0.020027	0.16196	0.0014186
Curated_gene_sets:reactome_fgfr2c_ligand_binding_and_activation	SET	13	0.77289	0.019806	0.2589	0.0014188
GO_bp:go_interleukin_1_biosynthetic_process	SET	6	1.2136	0.021132	0.40669	0.0014239
Curated_gene_sets:reactome_sumo_is_transferred_from_e1_to_e2_ube2i_ubc9	SET	7	1.0052	0.018905	0.33692	0.0014266
GO_bp:go_type_ii_pneumocyte_differentiation	SET	5	1.4622	0.023242	0.49046	0.0014377
Curated_gene_sets:reactome_negative_regulation_of_fgfr1_signaling	SET	33	0.49337	0.020133	0.16566	0.001452
Curated_gene_sets:reactome_interleukin_3_interleukin_5_and_gm_csf_signaling	SET	47	0.40772	0.019849	0.13706	0.001468
Curated_gene_sets:mcbryan_pubertal_breast_3_4wk_dn	SET	34	0.46979	0.019459	0.15793	0.0014683
Curated_gene_sets:reactome_negative_regulation_of_the_pi3k_akt_network	SET	112	0.25524	0.01915	0.085859	0.0014775
Curated_gene_sets:cadwell_atg16l1_targets_dn	SET	60	0.32571	0.01791	0.10959	0.001481
GO_bp:go_negative_regulation_of_lipid_storage	SET	20	0.62671	0.019916	0.21117	0.0015022
Curated_gene_sets:reactome_downstream_signaling_of_activated_fgfr2	SET	30	0.48367	0.01882	0.16443	0.0016357
GO_mf:go_isocitrate_dehydrogenase_activity	SET	5	1.0952	0.017409	0.37347	0.0016831
GO_bp:go_response_to_fibroblast_growth_factor	SET	141	0.22991	0.01934	0.078414	0.0016865
GO_bp:go_negative_regulation_of_toll_like_receptor_signaling_pathway	SET	38	0.46139	0.020202	0.15749	0.0016996
GO_bp:go_cell_activation	SET	1337	0.076262	0.019144	0.026041	0.0017053
GO_mf:go_growth_factor_receptor_binding	SET	137	0.24335	0.02018	0.083202	0.0017259
GO_bp:go_prostate_gland_growth	SET	10	0.91116	0.02048	0.31164	0.0017319
GO_bp:go_regulation_of_interleukin_1_biosynthetic_process	SET	5	1.2307	0.019563	0.4212	0.0017418
Curated_gene_sets:krige_response_to_tosedostat_24hr_dn	SET	998	0.08541	0.018693	0.029232	0.0017423
GO_bp:go_semi_lunar_valve_development	SET	36	0.46765	0.019931	0.16084	0.0018235
GO_bp:go_glomerular_mesangial_cell_proliferation	SET	10	0.77569	0.017435	0.26856	0.0019389
Curated_gene_sets:reactome_insulin_receptor_signalling_cascade	SET	56	0.34152	0.018144	0.11832	0.0019505
Curated_gene_sets:pid_tcr_pathway	SET	64	0.32236	0.018305	0.11186	0.0019798
GO_bp:go_positive_regulation_of_metanephros_development	SET	14	0.76769	0.020414	0.2665	0.001987
Curated_gene_sets:reactome_non_integrin_membrane_ecm_interactions	SET	60	0.34802	0.019136	0.12095	0.0020081
Curated_gene_sets:kegg_mapk_signaling_pathway	SET	266	0.16245	0.018709	0.056509	0.0020249
Curated_gene_sets:reactome_signaling_by_fgfr1	SET	50	0.37466	0.018811	0.13071	0.0020796
GO_bp:go_negative_regulation_of_activin_receptor_signaling_pathway	SET	10	0.88874	0.019976	0.31148	0.0021665
Curated_gene_sets:sig_insulin_receptor_pathway_in_cardiac_myocytes	SET	50	0.33007	0.016572	0.11574	0.0021763
GO_bp:go_negative_regulation_of_blood_vessel_endothelial_cell_migration	SET	31	0.47346	0.018727	0.16626	0.002204
Curated_gene_sets:pid_fgf_pathway	SET	55	0.34334	0.018078	0.12067	0.0022218
GO_bp:go_morphogenesis_of_an_epithelial_fold	SET	25	0.56868	0.020203	0.20054	0.0022887
GO_bp:go_regulation_of_leukocyte_differentiation	SET	264	0.16485	0.018915	0.058184	0.0023069
Curated_gene_sets:azare_stat3_targets	SET	24	0.56501	0.019667	0.19986	0.0023525
Curated_gene_sets:duan_prdm5_targets	SET	74	0.30223	0.018449	0.10691	0.0023525
GO_cc:go_tertiary_granule_lumen	SET	54	0.30933	0.016139	0.1095	0.0023672
GO_bp:go_hair_cell_differentiation	SET	39	0.43678	0.019373	0.15484	0.0023975
GO_bp:go_morphogenesis_of_an_epithelial_bud	SET	16	0.75388	0.02143	0.26738	0.0024081
GO_bp:go_cell_motility	SET	1519	0.069237	0.018434	0.024566	0.0024159
Curated_gene_sets:martoriati_mdm4_targets_fetal_liver_dn	SET	500	0.1146	0.017987	0.040719	0.0024459
GO_bp:go_sulfide_oxidation	SET	6	0.79585	0.013857	0.2828	0.0024479
GO_bp:go_glycerol_ether_biosynthetic_process	SET	6	0.93828	0.016337	0.33468	0.0025306
GO_bp:go_inner_ear_auditory_receptor_cell_differentiation	SET	31	0.48169	0.019052	0.172	0.0025544
GO_bp:go_positive_regulation_of_amyloid_beta_formation	SET	11	0.80575	0.018994	0.28885	0.0026424
GO_bp:go_negative_regulation_of_protein_autophosphorylation	SET	13	0.81685	0.020932	0.29293	0.0026505
Curated_gene_sets:reactome_signaling_by_fgfr2_in_disease	SET	43	0.3883	0.018083	0.13926	0.0026523
Curated_gene_sets:reactome_irs_mediated_signalling	SET	50	0.3447	0.017307	0.12371	0.0026676
GO_bp:go_type_b_pancreatic_cell_development	SET	20	0.63991	0.020336	0.22999	0.0027018
GO_bp:go_negative_regulation_of_protein_catabolic_process	SET	122	0.22912	0.017937	0.082512	0.0027479
GO_bp:go_negative_regulation_of_protein_metabolic_process	SET	1024	0.080789	0.017898	0.0293	0.0029174
Curated_gene_sets:reactome_pi_3k_cascade:fgfr1	SET	21	0.57138	0.018606	0.20777	0.0029823
GO_bp:go_detection_of_abiotic_stimulus	SET	131	0.23348	0.018936	0.084908	0.0029848
Curated_gene_sets:pid_epha_fwdpathway	SET	35	0.44359	0.018641	0.16148	0.0030108
Curated_gene_sets:gaussmann_mll_af4_fusion_targets_b_up	SET	25	0.50557	0.017961	0.1847	0.0031015
GO_bp:go_columnar_cuboidal_epithelial_cell_differentiation	SET	108	0.25923	0.019101	0.094764	0.0031173
Curated_gene_sets:pid_rhodopsin_pathway	SET	23	0.46017	0.015681	0.16825	0.003122
GO_bp:go_columnar_cuboidal_epithelial_cell_development	SET	54	0.37164	0.01939	0.13595	0.003136
Curated_gene_sets:reactome_signaling_by_met	SET	79	0.28032	0.017678	0.10265	0.0031627
GO_bp:go_negative_regulation_of_sequestering_of_triglyceride	SET	5	0.91246	0.014504	0.33492	0.0032248
GO_cc:go_photoreceptor_disc_membrane	SET	21	0.52074	0.016957	0.19143	0.0032646
GO_bp:go_toll_like_receptor_4_signaling_pathway	SET	32	0.44756	0.017985	0.16487	0.0033205
GO_bp:go_regulation_of_t_cell_differentiation	SET	135	0.2174	0.017897	0.080115	0.0033315
GO_bp:go_signal_transduction_by_protein_phosphorylation	SET	918	0.084066	0.017684	0.031012	0.0033602
Curated_gene_sets:chiang_liver_cancer_subclass_unannotated_up	SET	83	0.27812	0.017977	0.10266	0.0033768
Curated_gene_sets:wang_barretts_esophagus_and_esophagus_cancer_up	SET	27	0.50227	0.018542	0.18584	0.0034418
GO_bp:go_dna_methylation_or_demethylation	SET	88	0.26079	0.017354	0.096543	0.0034571
GO_mf:go_oxidoreductase_activity_acting_on_ch_oh_group_of_donors	SET	126	0.22667	0.018032	0.083936	0.0034655
GO_bp:go_regulation_of_amyloid_beta_formation	SET	21	0.54238	0.017661	0.20126	0.0035239
GO_bp:go_response_to_ionizing_radiation	SET	148	0.20121	0.017338	0.074763	0.0035627
Curated_gene_sets:reactome_sulfide_oxidation_to_sulfate	SET	7	0.74848	0.014076	0.27829	0.0035815
GO_bp:go_prostate_glandular_acinus_morphogenesis	SET	6	1.241	0.021608	0.46196	0.0036155
GO_bp:go_regulation_of_vascular_smooth_muscle_cell_dedifferentiation	SET	2	1.5815	0.0159	0.59149	0.003754
Curated_gene_sets:cheng_response_to_nickel_acetate	SET	41	0.39265	0.017856	0.1469	0.0037631
GO_bp:go_regulation_of_establishment_or_maintenance_of_cell_polarity	SET	24	0.51096	0.017786	0.19117	0.0037654
GO_mf:go_guanylate_kinase_activity	SET	9	0.87194	0.018593	0.32663	0.0038016
Curated_gene_sets:reactome_shc_mediated_cascade:fgfr1	SET	21	0.5207	0.016955	0.19516	0.003819
GO_mf:go_dna_binding_transcription_repressor_activity_rna_polymerase_ii_specific	SET	232	0.16447	0.017706	0.06172	0.0038557
GO_bp:go_negative_regulation_of_transforming_growth_factor_beta1_production	SET	5	1.1937	0.018974	0.44836	0.0038839
Curated_gene_sets:biocarta_sumo_pathway	SET	6	1.02	0.01776	0.38314	0.0038861
Curated_gene_sets:biocarta_met_pathway	SET	33	0.40635	0.016582	0.1527	0.0038978
Curated_gene_sets:reactome_blood_group_systems_biosynthesis	SET	21	0.60831	0.019808	0.22883	0.0039301
GO_bp:go_gmp_metabolic_process	SET	10	0.85138	0.019136	0.32029	0.0039322
GO_bp:go_positive_regulation_of_protein_modification_process	SET	1180	0.072734	0.017225	0.027377	0.0039487
GO_bp:go_macrophage_fusion	SET	5	0.94305	0.01499	0.3551	0.0039602
Curated_gene_sets:sig_bcr_signaling_pathway	SET	46	0.35975	0.017327	0.13561	0.0039957
GO_bp:go_regulation_of_actomyosin_structure_organization	SET	88	0.26623	0.017717	0.10038	0.0040001
GO_mf:go_receptor_activator_activity	SET	11	0.70623	0.016648	0.26628	0.0040016
Curated_gene_sets:reactome_downstream_signaling_of_activated_fgfr1	SET	31	0.43659	0.017269	0.16526	0.0041277
GO_bp:go_regulation_of_epidermis_development	SET	82	0.28209	0.018124	0.10709	0.0042202
GO_cc:go_laminin_complex	SET	8	0.87918	0.017676	0.33378	0.004223
GO_bp:go_translocation_of_molecules_into_host	SET	9	0.9597	0.020465	0.36493	0.0042759
GO_bp:go_negative_regulation_of_immune_system_process	SET	437	0.11894	0.017481	0.045321	0.0043436
GO_mf:go_oxidoreductase_activity_acting_on_paired_donors_with_incorporation_or_reduction_of_molecular_oxygen_reduced_pteridine_as_one_donor_and_incorporation_of_one_atom_of_oxygen	SET	7	0.87501	0.016456	0.3335	0.0043526
GO_bp:go_positive_regulation_of_protein_kinase_b_signaling	SET	166	0.18455	0.016834	0.070355	0.0043602
GO_bp:go_response_to_calcium_ion	SET	145	0.19926	0.016996	0.07607	0.0044076
GO_bp:go_regulation_of_epithelial_cell_migration	SET	213	0.16691	0.017226	0.063773	0.0044351
Curated_gene_sets:biocarta_ctla4_pathway	SET	19	0.60154	0.018633	0.22997	0.0044565
GO_bp:go_response_to_water	SET	15	0.65669	0.018075	0.25158	0.0045274
GO_bp:go_dna_methylation_on_cytosine	SET	5	1.1039	0.017547	0.42321	0.0045526
Curated_gene_sets:cardoso_response_to_gamma_radiation_and_3ab	SET	13	0.68447	0.01754	0.26296	0.0046257
GO_bp:go_fat_cell_proliferation	SET	10	0.74363	0.016714	0.28589	0.0046507
Curated_gene_sets:chesler_brain_d6mit150_qtl_cis	SET	6	0.88531	0.015415	0.34039	0.0046534
GO_bp:go_negative_regulation_of_toll_like_receptor_4_signaling_pathway	SET	8	0.92231	0.018543	0.35519	0.0047107
Curated_gene_sets:kim_wt1_targets_up	SET	216	0.16504	0.01715	0.063663	0.0047698
GO_bp:go_genitalia_morphogenesis	SET	14	0.71965	0.019137	0.27787	0.0048044
Curated_gene_sets:kegg_focal_adhesion	SET	199	0.17259	0.017223	0.066646	0.0048072
Curated_gene_sets:suzuki_response_to_tsa_and_decitabine_1a	SET	21	0.56895	0.018527	0.22057	0.0049521
GO_mf:go_dna_methyltransferase_activity	SET	6	0.90252	0.015715	0.34997	0.0049612
Curated_gene_sets:reactome_negative_regulation_of_fgfr4_signaling	SET	31	0.4309	0.017044	0.16717	0.0049784
GO_bp:go_cell_aging	SET	103	0.22771	0.016387	0.088344	0.0049794
GO_bp:go_positive_regulation_of_phosphatase_activity	SET	33	0.40748	0.016628	0.15811	0.0049855
GO_bp:go_regulation_of_chemotaxis	SET	205	0.16669	0.01688	0.064745	0.0050228
GO_bp:go_regulation_of_toll_like_receptor_signaling_pathway	SET	66	0.3011	0.017362	0.11716	0.0050888
GO_bp:go_negative_regulation_of_phosphorylation	SET	416	0.11612	0.016661	0.045184	0.0050893
Curated_gene_sets:yagi_aml_with_11q23_rearranged	SET	339	0.13135	0.017045	0.051111	0.0050921
Curated_gene_sets:lin_melanoma_copy_number_up	SET	71	0.32062	0.019173	0.12502	0.0051696
GO_mf:go_peroxisome_proliferator_activated_receptor_binding	SET	11	0.68344	0.016111	0.2665	0.005171
Curated_gene_sets:wakabayashi_adipogenesis_pparg_rxra_bound_with_h4k20me1_mark	SET	146	0.19252	0.016477	0.075093	0.0051819
Curated_gene_sets:reactome_sumoylation_of_dna_methylation_proteins	SET	16	0.62926	0.017888	0.24581	0.0052385
GO_mf:go_rap_guanyl_nucleotide_exchange_factor_activity	SET	5	0.97545	0.015505	0.38113	0.0052481
GO_bp:go_otic_vesicle_development	SET	14	0.59082	0.015711	0.23091	0.0052581
Curated_gene_sets:reactome_fgfr1_ligand_binding_and_activation	SET	16	0.60611	0.01723	0.23697	0.0052727
GO_bp:go_collecting_duct_development	SET	13	0.64715	0.016584	0.25325	0.0053076
Curated_gene_sets:einav_interferon_signature_in_cancer	SET	27	0.45915	0.016951	0.17984	0.0053436
Curated_gene_sets:kegg_regulation_of_actin_cytoskeleton	SET	210	0.16018	0.016415	0.062885	0.0054345
GO_bp:go_negative_regulation_of_protein_modification_process	SET	566	0.10015	0.016696	0.039322	0.0054382
GO_bp:go_positive_regulation_of_glomerulus_development	SET	11	0.66125	0.015588	0.25972	0.0054524
Curated_gene_sets:reactome_frs_mediated_fgfr1_signaling	SET	23	0.47088	0.016046	0.18512	0.0054899
GO_bp:go_metanephric_glomerular_mesangium_development	SET	5	1.1401	0.018123	0.44826	0.005493
GO_bp:go_neutrophil_extravasation	SET	8	0.8032	0.016148	0.31587	0.0055024
Curated_gene_sets:ouyang_prostate_cancer_progression_up	SET	19	0.52521	0.016268	0.20683	0.0055588
GO_bp:go_gdp_metabolic_process	SET	8	0.90101	0.018115	0.35487	0.0055628
Curated_gene_sets:reactome_interleukin_receptor_shc_signaling	SET	26	0.43446	0.01574	0.17117	0.0055773
GO_bp:go_regulation_of_t_helper_1_type_immune_response	SET	27	0.42816	0.015807	0.16952	0.0057769
GO_bp:go_cell_substrate_junction_assembly	SET	95	0.24388	0.016859	0.09656	0.0057791
Curated_gene_sets:mikkelsen_ips_lcp_with_h3k27me3	SET	10	0.76458	0.017185	0.30336	0.0058664
GO_mf:go_small_protein_activating_enzyme_binding	SET	5	1.2334	0.019606	0.48972	0.0058954
GO_bp:go_myofibroblast_differentiation	SET	4	1.3416	0.019074	0.53277	0.0059037
GO_bp:go_regulation_of_myofibroblast_differentiation	SET	4	1.3416	0.019074	0.53277	0.0059037
Curated_gene_sets:reactome_signaling_by_type_1_insulin_like_growth_factor_1_receptor_igf1r	SET	56	0.29906	0.015888	0.1188	0.0059194
GO_bp:go_negative_regulation_of_endoplasmic_reticulum_stress_induced_intrinsic_apoptotic_signaling_pathway	SET	19	0.54815	0.016979	0.21796	0.0059592
GO_bp:go_heterotypic_cell_cell_adhesion	SET	61	0.31626	0.017534	0.12581	0.0059766
GO_mf:go_oxidoreductase_activity_acting_on_paired_donors_with_incorporation_or_reduction_of_molecular_oxygen_reduced_ascorbate_as_one_donor_and_incorporation_of_one_atom_of_oxygen	SET	4	1.3477	0.019161	0.53618	0.0059812
Curated_gene_sets:biocarta_reck_pathway	SET	9	0.74276	0.015838	0.29577	0.0060202
Curated_gene_sets:nakamura_tumor_zone_peripheral_vs_central_dn	SET	606	0.095361	0.016432	0.037975	0.006022
GO_bp:go_negative_regulation_of_reactive_oxygen_species_biosynthetic_process	SET	27	0.39334	0.014521	0.15696	0.0061107
GO_bp:go_regulation_of_glomerulus_development	SET	14	0.60038	0.015965	0.23959	0.0061123
Curated_gene_sets:reactome_laminin_interactions	SET	30	0.43198	0.016809	0.17247	0.0061329
GO_mf:go_phosphatidylinositol_3_kinase_regulatory_subunit_binding	SET	9	0.83874	0.017885	0.33502	0.0061525
GO_bp:go_regulation_of_endothelial_cell_migration	SET	152	0.18829	0.016441	0.075224	0.0061605
Curated_gene_sets:reactome_signaling_by_notch1_t_7_9_notch1:m1580_k2555_translocation_mutant	SET	7	0.72824	0.013696	0.29117	0.0061957
GO_bp:go_heart_valve_development	SET	56	0.31894	0.016944	0.12754	0.0062033
GO_bp:go_positive_regulation_of_alkaline_phosphatase_activity	SET	6	1.0714	0.018655	0.4287	0.0062295
GO_bp:go_regulation_of_keratinocyte_differentiation	SET	39	0.38484	0.01707	0.15409	0.0062581
GO_bp:go_negative_regulation_of_muscle_cell_differentiation	SET	51	0.32984	0.016725	0.13209	0.0062656
Curated_gene_sets:reactome_interleukin_6_signaling	SET	11	0.67408	0.01589	0.26994	0.0062658
Curated_gene_sets:jeon_smad6_targets_up	SET	24	0.54872	0.0191	0.21979	0.0062753
Curated_gene_sets:reactome_androgen_biosynthesis	SET	10	0.68056	0.015297	0.27268	0.0062885
Curated_gene_sets:valk_aml_with_t_8_21_translocation	SET	5	1.198	0.019043	0.48037	0.006321
Curated_gene_sets:pid_lymph_angiogenesis_pathway	SET	25	0.41431	0.014719	0.16621	0.0063431
GO_cc:go_cytoplasmic_side_of_lysosomal_membrane	SET	6	0.87398	0.015218	0.35081	0.0063684
GO_bp:go_epithelial_tube_branching_involved_in_lung_morphogenesis	SET	29	0.48577	0.018585	0.19502	0.0063767
GO_bp:go_locomotion	SET	1743	0.05745	0.016284	0.023072	0.0063922
GO_bp:go_endothelium_development	SET	111	0.22131	0.01653	0.088932	0.0064195
GO_bp:go_negative_regulation_of_lipid_localization	SET	42	0.35503	0.016341	0.14275	0.0064449
GO_bp:go_negative_regulation_of_smooth_muscle_cell_differentiation	SET	16	0.61167	0.017388	0.24646	0.006541
GO_bp:go_blood_vessel_remodeling	SET	40	0.33424	0.015014	0.13503	0.0066623
GO_bp:go_iron_import_into_cell	SET	5	1.0214	0.016235	0.41299	0.006702
Curated_gene_sets:finetti_breast_cancers_kinome_gray	SET	15	0.6282	0.017291	0.25415	0.0067282
Curated_gene_sets:reactome_signaling_by_fgfr4	SET	41	0.35304	0.016055	0.14286	0.0067387
Curated_gene_sets:reactome_negative_regulation_of_fgfr3_signaling	SET	29	0.42829	0.016386	0.17339	0.0067595
GO_bp:go_positive_regulation_of_glomerular_mesangial_cell_proliferation	SET	6	0.77307	0.013461	0.31336	0.0068173
Curated_gene_sets:pid_integrin4_pathway	SET	11	0.66213	0.015609	0.26878	0.0068853
GO_mf:go_modified_amino_acid_binding	SET	85	0.24694	0.016151	0.10029	0.0069104
GO_bp:go_negative_regulation_of_neutrophil_activation	SET	5	1.0236	0.01627	0.41601	0.0069444
GO_bp:go_regulation_of_metanephros_development	SET	23	0.51614	0.017588	0.20985	0.0069602
GO_bp:go_leukocyte_differentiation	SET	500	0.10367	0.016271	0.042158	0.0069705
Curated_gene_sets:reactome_sumo_is_conjugated_to_e1_uba2:sae1	SET	5	0.99502	0.015816	0.40477	0.0069862
GO_bp:go_response_to_amphetamine	SET	33	0.38884	0.015868	0.1583	0.0070234
Curated_gene_sets:park_tretinoin_response	SET	11	0.63836	0.015048	0.26029	0.0070992
GO_bp:go_positive_regulation_of_phosphorus_metabolic_process	SET	1048	0.071415	0.015995	0.029156	0.0071602
Curated_gene_sets:piepoli_lgi1_targets_up	SET	15	0.67496	0.018578	0.27637	0.0073045
Curated_gene_sets:bhat_esr1_targets_via_akt1_up	SET	278	0.13593	0.016	0.055662	0.0073072
GO_bp:go_response_to_gamma_radiation	SET	55	0.30195	0.015898	0.12373	0.0073417
Curated_gene_sets:reactome_other_interleukin_signaling	SET	291	0.12987	0.015635	0.053273	0.0073923
GO_bp:go_regulation_of_wnt_signaling_pathway_planar_cell_polarity_pathway	SET	14	0.56282	0.014967	0.23131	0.0074883
GO_bp:go_negative_regulation_of_response_to_stimulus	SET	1550	0.059159	0.015897	0.02432	0.0075014
GO_bp:go_regulation_of_toll_like_receptor_4_signaling_pathway	SET	19	0.5329	0.016507	0.21914	0.0075187
Curated_gene_sets:kommagani_tp63_gamma_targets	SET	9	0.62623	0.013354	0.25776	0.007566
GO_bp:go_biomineral_tissue_development	SET	155	0.18405	0.016227	0.075787	0.007587
GO_bp:go_intracellular_distribution_of_mitochondria	SET	8	0.70896	0.014254	0.29266	0.0077134
Curated_gene_sets:biocarta_rho_pathway	SET	21	0.47856	0.015583	0.19758	0.0077211
Curated_gene_sets:pid_cd8_tcr_pathway	SET	52	0.29713	0.015213	0.12269	0.007729
Curated_gene_sets:lee_sp4_thymocyte	SET	15	0.66766	0.018377	0.27606	0.0077975
GO_bp:go_negative_chemotaxis	SET	42	0.35693	0.016428	0.14773	0.0078495
GO_mf:go_dopamine_receptor_binding	SET	16	0.61098	0.017368	0.25291	0.007856
Curated_gene_sets:biocarta_fcer1_pathway	SET	39	0.3503	0.015538	0.14509	0.0078866
Curated_gene_sets:naba_matrisome_associated	SET	734	0.089794	0.016972	0.037203	0.0079037
Curated_gene_sets:biocarta_bcr_pathway	SET	33	0.37776	0.015415	0.15667	0.0079564
GO_bp:go_response_to_amine	SET	46	0.33707	0.016234	0.1399	0.0079942
GO_bp:go_positive_regulation_of_keratinocyte_differentiation	SET	15	0.67766	0.018652	0.28127	0.0079974
Curated_gene_sets:biocarta_ccr3_pathway	SET	19	0.52273	0.016192	0.21698	0.0080009
GO_bp:go_regulation_of_membrane_repolarization_during_cardiac_muscle_cell_action_potential	SET	5	1.307	0.020776	0.54366	0.0081114
GO_bp:go_regulation_of_heterotypic_cell_cell_adhesion	SET	25	0.49295	0.017512	0.20514	0.0081366
GO_bp:go_paranodal_junction_assembly	SET	7	0.824	0.015497	0.34306	0.0081606
GO_bp:go_gamma_delta_t_cell_activation	SET	15	0.49589	0.013649	0.20666	0.0082129
Curated_gene_sets:kegg_glioma	SET	66	0.25021	0.014428	0.10452	0.0083421
Curated_gene_sets:matzuk_embryonic_germ_cell	SET	20	0.48477	0.015405	0.20265	0.008382
GO_bp:go_morphogenesis_of_a_branching_structure	SET	196	0.16994	0.016831	0.07105	0.0083868
Curated_gene_sets:reactome_activation_of_the_ap_1_family_of_transcription_factors	SET	10	0.78685	0.017686	0.32958	0.0084883
Curated_gene_sets:basso_hairy_cell_leukemia_dn	SET	5	1.175	0.018677	0.49232	0.0085078
Curated_gene_sets:reactome_signaling_by_fgfr2_iiia_tm	SET	19	0.54153	0.016774	0.22698	0.0085275
GO_bp:go_organ_induction	SET	22	0.49151	0.016381	0.20605	0.0085357
GO_bp:go_negative_regulation_of_cell_activation	SET	186	0.1573	0.01518	0.065964	0.0085539
Curated_gene_sets:figueroa_aml_methylation_cluster_5_up	SET	12	0.64918	0.015983	0.27227	0.0085617
Curated_gene_sets:kegg_prostate_cancer	SET	89	0.2095	0.01402	0.087988	0.0086381
Curated_gene_sets:camps_colon_cancer_copy_number_up	SET	87	0.29459	0.019492	0.12394	0.0087337
Curated_gene_sets:reactome_met_promotes_cell_motility	SET	41	0.33004	0.015009	0.13902	0.0088007
GO_bp:go_calmodulin_dependent_kinase_signaling_pathway	SET	8	0.59096	0.011881	0.24892	0.0088025
GO_bp:go_epithelial_cell_differentiation_involved_in_prostate_gland_development	SET	12	0.728	0.017924	0.3067	0.0088121
GO_bp:go_arterial_endothelial_cell_differentiation	SET	6	1.0238	0.017826	0.43175	0.0088714
GO_mf:go_fibroblast_growth_factor_receptor_binding	SET	26	0.41914	0.015185	0.17682	0.0088896
GO_cc:go_proteasome_core_complex_alpha_subunit_complex	SET	10	0.73156	0.016443	0.30871	0.0089074
Curated_gene_sets:reactome_mrna_editing	SET	10	0.7862	0.017671	0.33181	0.0089137
Curated_gene_sets:reactome_cell_cell_communication	SET	130	0.19705	0.01592	0.083204	0.0089423
Curated_gene_sets:varela_zmpste24_targets_up	SET	41	0.35281	0.016045	0.14898	0.0089444
Curated_gene_sets:pid_cdc42_pathway	SET	70	0.26379	0.015663	0.11142	0.0089625
Curated_gene_sets:reactome_regulation_of_signaling_by_cbl	SET	23	0.43375	0.014781	0.18329	0.0089856
Curated_gene_sets:naba_ecm_regulators	SET	232	0.15332	0.016505	0.06481	0.0090044
Curated_gene_sets:rodwell_aging_kidney_no_blood_up	SET	209	0.15619	0.015968	0.066056	0.0090331
Curated_gene_sets:pid_erbb1_downstream_pathway	SET	106	0.19948	0.014562	0.084416	0.0090684
Curated_gene_sets:schaeffer_sox9_targets_in_prostate_development_up	SET	21	0.56035	0.018247	0.23726	0.0091013
GO_bp:go_immune_system_development	SET	957	0.071484	0.015337	0.030351	0.0092626
Curated_gene_sets:reactome_downstream_signal_transduction	SET	30	0.39208	0.015256	0.16648	0.0092655
GO_bp:go_regulation_of_myoblast_fusion	SET	21	0.47487	0.015463	0.20169	0.0092802
GO_bp:go_syncytium_formation	SET	52	0.28992	0.014844	0.12318	0.0093043
GO_mf:go_phosphatidylinositol_3_kinase_binding	SET	30	0.38563	0.015005	0.16394	0.0093381
GO_bp:go_cellular_response_to_heparin	SET	5	1.0566	0.016796	0.44924	0.0093414
Curated_gene_sets:reactome_n_glycan_trimming_and_elongation_in_the_cis_golgi	SET	5	1.1276	0.017924	0.47965	0.0093712
GO_bp:go_regulation_of_lymphocyte_differentiation	SET	165	0.16911	0.015379	0.071976	0.0094038
Curated_gene_sets:biocarta_par1_pathway	SET	19	0.50379	0.015605	0.2149	0.0095368
GO_mf:go_general_transcription_initiation_factor_binding	SET	42	0.33703	0.015512	0.14392	0.0096013
GO_bp:go_negative_regulation_of_protein_serine_threonine_kinase_activity	SET	129	0.19401	0.015615	0.082858	0.0096092
GO_bp:go_regulation_of_inflammatory_response_to_wounding	SET	3	1.2306	0.015152	0.52557	0.009613
GO_bp:go_cell_chemotaxis	SET	284	0.13563	0.016133	0.057966	0.0096522
GO_bp:go_cell_recognition	SET	144	0.18573	0.015788	0.079519	0.0097608
GO_bp:go_nadp_metabolic_process	SET	13	0.60795	0.015579	0.26058	0.0098291
GO_bp:go_positive_regulation_of_cell_proliferation_involved_in_kidney_development	SET	8	0.65775	0.013224	0.2822	0.0098882
GO_bp:go_leukocyte_activation_involved_in_inflammatory_response	SET	37	0.32875	0.014204	0.14107	0.0099015
GO_bp:go_prostate_gland_development	SET	48	0.33548	0.016505	0.14409	0.0099541
Curated_gene_sets:dawson_methylated_in_lymphoma_tcl1	SET	58	0.31474	0.017016	0.13519	0.0099599
Curated_gene_sets:hollern_squamous_breast_tumor	SET	155	0.1822	0.016064	0.078431	0.010093
GO_bp:go_macrophage_activation_involved_in_immune_response	SET	12	0.6323	0.015568	0.27227	0.010114
GO_bp:go_pancreas_development	SET	78	0.23451	0.014696	0.10106	0.010164
GO_bp:go_regulation_of_epidermal_cell_differentiation	SET	59	0.28609	0.0156	0.12352	0.010279
Curated_gene_sets:schaeffer_prostate_development_and_cancer_box5_dn	SET	8	0.91264	0.018348	0.39412	0.010296
GO_bp:go_regulation_of_protein_catabolic_process	SET	368	0.10924	0.01476	0.047206	0.010336
GO_bp:go_erk1_and_erk2_cascade	SET	292	0.1267	0.015279	0.054784	0.010375
GO_mf:go_poly_purine_tract_binding	SET	29	0.38313	0.014658	0.16572	0.010399
Curated_gene_sets:pid_cone_pathway	SET	23	0.42126	0.014355	0.18244	0.010476
GO_bp:go_regulation_of_anatomical_structure_morphogenesis	SET	1038	0.068659	0.015309	0.029793	0.010604
GO_bp:go_hemidesmosome_assembly	SET	12	0.57366	0.014124	0.24896	0.010611
GO_bp:go_establishment_of_endothelial_intestinal_barrier	SET	10	0.646	0.01452	0.28041	0.010624
Curated_gene_sets:reactome_signaling_by_fgfr3	SET	40	0.33428	0.015016	0.14516	0.010651
Curated_gene_sets:biocarta_tpo_pathway	SET	24	0.4851	0.016886	0.21069	0.010662
GO_bp:go_positive_regulation_of_protein_metabolic_process	SET	1576	0.055176	0.01494	0.023969	0.010675
GO_bp:go_cytoplasm_organization	SET	9	0.64138	0.013677	0.27883	0.010723
Curated_gene_sets:pid_nectin_pathway	SET	31	0.37465	0.014819	0.16347	0.010964
GO_bp:go_amyloid_precursor_protein_metabolic_process	SET	54	0.29426	0.015353	0.1284	0.010966
Curated_gene_sets:reactome_mrna_editing:_c_to_u_conversion	SET	8	0.81661	0.016418	0.35637	0.010974
GO_bp:go_fibroblast_activation	SET	10	0.67765	0.015231	0.29585	0.011002
GO_bp:go_canonical_wnt_signaling_pathway	SET	322	0.11733	0.014846	0.051226	0.011007
Curated_gene_sets:simbulan_parp1_targets_up	SET	29	0.38977	0.014912	0.17027	0.011044
Curated_gene_sets:reactome_dap12_signaling	SET	30	0.3441	0.013389	0.15033	0.011048
GO_bp:go_limb_bud_formation	SET	11	0.63495	0.014968	0.27777	0.011137
Curated_gene_sets:reactome_extracellular_matrix_organization	SET	296	0.12229	0.014846	0.05357	0.011227
Curated_gene_sets:pid_epo_pathway	SET	33	0.37776	0.015415	0.16549	0.011233
Curated_gene_sets:reactome_activation_of_ampk_downstream_of_nmdars	SET	27	0.39095	0.014433	0.17133	0.011254
Curated_gene_sets:reactome_activation_of_ppargc1a_pgc_1alpha_by_phosphorylation	SET	10	0.67414	0.015152	0.29552	0.011276
GO_bp:go_regulation_of_immune_system_process	SET	1475	0.056754	0.014908	0.024887	0.011297
GO_bp:go_negative_regulation_of_wnt_signaling_pathway	SET	204	0.14982	0.015135	0.0657	0.011297
GO_bp:go_renal_system_vasculature_morphogenesis	SET	7	0.89064	0.01675	0.3907	0.011322
Curated_gene_sets:engelmann_cancer_progenitors_dn	SET	66	0.25992	0.014988	0.11408	0.011358
GO_bp:go_female_genitalia_development	SET	17	0.52989	0.015526	0.2326	0.011366
GO_bp:go_regulation_of_membrane_repolarization_during_ventricular_cardiac_muscle_cell_action_potential	SET	4	1.2767	0.018151	0.56054	0.011383
Curated_gene_sets:collis_prkdc_substrates	SET	21	0.44679	0.014549	0.19654	0.011513
GO_bp:go_positive_regulation_of_reactive_oxygen_species_metabolic_process	SET	45	0.31335	0.014928	0.13787	0.011527
GO_bp:go_regulation_of_store_operated_calcium_channel_activity	SET	8	0.6892	0.013856	0.30324	0.011527
GO_bp:go_t_cell_differentiation	SET	232	0.13676	0.014722	0.060199	0.011558
Curated_gene_sets:biocarta_her2_pathway	SET	23	0.44163	0.015049	0.19451	0.011595
GO_bp:go_prostatic_bud_formation	SET	10	0.76645	0.017227	0.33821	0.011726
Curated_gene_sets:schaeffer_prostate_development_and_cancer_box3	SET	5	1.2505	0.019878	0.55191	0.011738
Curated_gene_sets:verrecchia_response_to_tgfb1_c5	SET	22	0.47116	0.015703	0.20826	0.011843
GO_bp:go_trail_activated_apoptotic_signaling_pathway	SET	9	0.73582	0.01569	0.32566	0.011933
GO_bp:go_t_cell_activation	SET	451	0.10003	0.01493	0.044351	0.012059
Curated_gene_sets:biocarta_il6_pathway	SET	21	0.43014	0.014006	0.1909	0.012129
Curated_gene_sets:reactome_anchoring_fibril_formation	SET	15	0.58931	0.01622	0.26202	0.012261
GO_bp:go_cardiac_muscle_myoblast_proliferation	SET	3	1.5977	0.019673	0.71038	0.012261
Curated_gene_sets:biocarta_aman_pathway	SET	15	0.59943	0.016499	0.26686	0.012352
Curated_gene_sets:reactome_interleukin_2_family_signaling	SET	42	0.32927	0.015155	0.1466	0.01236
GO_bp:go_negative_regulation_of_bicellular_tight_junction_assembly	SET	4	1.0109	0.014373	0.45014	0.012368
GO_cc:go_anchoring_junction	SET	550	0.090177	0.014825	0.040169	0.012392
Curated_gene_sets:phong_tnf_response_not_via_p38	SET	340	0.11632	0.015117	0.051822	0.012405
GO_bp:go_dna_methylation	SET	66	0.23792	0.013719	0.10625	0.012574
GO_bp:go_endocrine_pancreas_development	SET	45	0.30456	0.014509	0.13622	0.012692
GO_bp:go_glomerular_mesangial_cell_differentiation	SET	5	1.0348	0.016449	0.46299	0.012714
GO_bp:go_negative_regulation_of_production_of_mirnas_involved_in_gene_silencing_by_mirna	SET	9	0.63675	0.013578	0.28493	0.012722
GO_bp:go_response_to_bronchodilator	SET	53	0.27214	0.014067	0.12178	0.012724
GO_bp:go_positive_regulation_of_interleukin_2_biosynthetic_process	SET	13	0.56851	0.014568	0.25442	0.012731
Curated_gene_sets:reactome_sumoylation	SET	185	0.15235	0.014663	0.06826	0.01282
Curated_gene_sets:reactome_met_activates_rap1_and_rac1	SET	11	0.57132	0.013468	0.25602	0.01283
GO_bp:go_regulation_of_wnt_signaling_pathway	SET	347	0.1119	0.014689	0.050172	0.01287
GO_bp:go_flavone_metabolic_process	SET	6	1.0925	0.019022	0.48987	0.012876
Curated_gene_sets:pid_met_pathway	SET	79	0.23687	0.014938	0.10628	0.012923
GO_bp:go_cytidine_to_uridine_editing	SET	12	0.7334	0.018057	0.32926	0.012968
Curated_gene_sets:nikolsky_breast_cancer_22q13_amplicon	SET	17	0.83233	0.024388	0.37373	0.012978
GO_bp:go_purine_nucleoside_diphosphate_metabolic_process	SET	11	0.63978	0.015082	0.2879	0.013141
GO_bp:go_fusion_of_sperm_to_egg_plasma_membrane_involved_in_single_fertilization	SET	16	0.56155	0.015963	0.25281	0.013174
GO_bp:go_positive_regulation_of_neuroinflammatory_response	SET	17	0.42281	0.012389	0.19038	0.013187
GO_bp:go_positive_regulation_of_lipid_catabolic_process	SET	23	0.37782	0.012875	0.17029	0.013261
GO_cc:go_vesicle_lumen	SET	338	0.10983	0.014233	0.049508	0.013268
GO_cc:go_chromaffin_granule_membrane	SET	6	1.0037	0.017477	0.45257	0.013288
Curated_gene_sets:hernandez_aberrant_mitosis_by_docetacel_2nm_up	SET	73	0.23062	0.013983	0.104	0.013302
Curated_gene_sets:lindstedt_dendritic_cell_maturation_d	SET	61	0.23338	0.012939	0.10532	0.013358
GO_bp:go_positive_regulation_of_actin_filament_based_movement	SET	3	1.4653	0.018043	0.66162	0.013396
GO_bp:go_t_cell_differentiation_in_thymus	SET	69	0.23442	0.01382	0.10587	0.013413
Curated_gene_sets:reactome_hemostasis	SET	613	0.084195	0.014589	0.038036	0.013437
GO_bp:go_regulation_of_lipid_catabolic_process	SET	52	0.27203	0.013928	0.12294	0.013464
GO_mf:go_alpha_n_acetylgalactosaminide_alpha_2_6_sialyltransferase_activity	SET	5	0.83561	0.013282	0.37786	0.013511
Curated_gene_sets:pid_rac1_reg_pathway	SET	39	0.37411	0.016594	0.16929	0.013563
GO_bp:go_vascular_smooth_muscle_cell_differentiation	SET	25	0.40487	0.014383	0.18336	0.013627
Curated_gene_sets:bidus_metastasis_dn	SET	149	0.16739	0.014472	0.075817	0.013636
GO_bp:go_mechanoreceptor_differentiation	SET	59	0.27705	0.015107	0.1255	0.013643
GO_mf:go_platelet_derived_growth_factor_receptor_binding	SET	16	0.57254	0.016275	0.25964	0.01373
GO_bp:go_cellular_response_to_gonadotropin_stimulus	SET	18	0.46955	0.014157	0.21308	0.013783
GO_bp:go_immune_response_regulating_signaling_pathway	SET	544	0.088696	0.014504	0.040268	0.013817
GO_bp:go_positive_regulation_of_kidney_development	SET	40	0.31577	0.014184	0.14347	0.01388
Curated_gene_sets:reactome_tcf_dependent_signaling_in_response_to_wnt	SET	234	0.14232	0.015386	0.06471	0.013936
GO_bp:go_response_to_oxygen_levels	SET	378	0.10191	0.013951	0.046377	0.014004
GO_bp:go_cellular_response_to_ionizing_radiation	SET	71	0.23788	0.014225	0.10829	0.014026
GO_cc:go_photoreceptor_ribbon_synapse	SET	5	0.93326	0.014835	0.42485	0.014028
GO_bp:go_phosphatidylinositol_dephosphorylation	SET	25	0.41968	0.014909	0.19125	0.014109
Curated_gene_sets:pid_erbb2_erbb3_pathway	SET	45	0.27903	0.013292	0.12723	0.014156
Curated_gene_sets:pid_pdgfra_pathway	SET	22	0.41921	0.013971	0.19124	0.014195
GO_bp:go_negative_regulation_of_respiratory_burst	SET	6	0.66674	0.011609	0.30416	0.014195
GO_mf:go_peptidase_regulator_activity	SET	211	0.14599	0.014996	0.066607	0.014206
GO_bp:go_lung_saccule_development	SET	7	0.70755	0.013307	0.32295	0.014238
GO_mf:go_glycolipid_binding	SET	21	0.43361	0.01412	0.198	0.014271
Curated_gene_sets:reactome_sema3a_plexin_repulsion_signaling_by_inhibiting_integrin_adhesion	SET	14	0.54574	0.014512	0.24927	0.014293
Curated_gene_sets:takada_gastric_cancer_copy_number_up	SET	7	0.71675	0.01348	0.32775	0.014382
GO_bp:go_equilibrioception	SET	7	0.72803	0.013692	0.33315	0.014441
GO_bp:go_regulation_of_kinase_activity	SET	844	0.070888	0.014326	0.032477	0.014535
GO_mf:go_fatty_acid_synthase_activity	SET	11	0.5953	0.014033	0.27309	0.014639
Curated_gene_sets:pid_erbb1_receptor_proximal_pathway	SET	36	0.3342	0.014243	0.15333	0.014652
GO_bp:go_regulation_of_activin_receptor_signaling_pathway	SET	24	0.44157	0.01537	0.20261	0.014657
GO_bp:go_branching_involved_in_prostate_gland_morphogenesis	SET	12	0.68804	0.01694	0.31576	0.014673
GO_bp:go_regulation_of_cell_activation	SET	526	0.087595	0.014092	0.040214	0.014703
Curated_gene_sets:phong_tnf_targets_up	SET	63	0.24937	0.014049	0.11456	0.014757
GO_bp:go_glomerulus_vasculature_morphogenesis	SET	5	1.0131	0.016104	0.46566	0.014799
Curated_gene_sets:kegg_b_cell_receptor_signaling_pathway	SET	76	0.2192	0.01356	0.1008	0.014833
GO_bp:go_positive_regulation_of_mapk_cascade	SET	518	0.08996	0.014365	0.041415	0.014928
Curated_gene_sets:fukushima_tnfsf11_targets	SET	14	0.50993	0.01356	0.2349	0.014979
GO_cc:go_endoplasmic_reticulum_chaperone_complex	SET	11	0.54606	0.012872	0.25169	0.015028
Curated_gene_sets:browne_hcmv_infection_18hr_up	SET	172	0.14971	0.013898	0.069079	0.015116
GO_bp:go_regulation_of_extracellular_matrix_constituent_secretion	SET	7	0.73118	0.013751	0.33738	0.015117
GO_bp:go_macrophage_apoptotic_process	SET	11	0.66698	0.015723	0.3088	0.015397
GO_bp:go_positive_regulation_of_aspartic_type_peptidase_activity	SET	9	0.6918	0.014752	0.32072	0.015508
GO_bp:go_response_to_wounding	SET	649	0.080242	0.014293	0.037252	0.015626
GO_bp:go_positive_regulation_of_cyclic_nucleotide_phosphodiesterase_activity	SET	5	1.0241	0.016279	0.47544	0.015627
GO_bp:go_changes_to_dna_methylation_involved_in_embryo_development	SET	8	0.74157	0.014909	0.34473	0.015738
GO_bp:go_regulation_of_aspartic_type_peptidase_activity	SET	12	0.60462	0.014886	0.28119	0.015777
Curated_gene_sets:biocarta_igf1_pathway	SET	21	0.44417	0.014464	0.20661	0.015793
GO_mf:go_adenylate_cyclase_activator_activity	SET	5	0.81388	0.012937	0.37866	0.015811
GO_bp:go_cellular_lipid_biosynthetic_process	SET	8	0.6411	0.012889	0.29836	0.015835
GO_bp:go_cell_cell_recognition	SET	72	0.23048	0.013879	0.10732	0.015879
Curated_gene_sets:ji_response_to_fsh_up	SET	69	0.24545	0.01447	0.11431	0.015894
GO_bp:go_regulation_of_myotube_differentiation	SET	53	0.28326	0.014641	0.13193	0.015902
GO_bp:go_dna_modification	SET	110	0.18857	0.014022	0.087831	0.015906
GO_bp:go_circadian_regulation_of_gene_expression	SET	56	0.25325	0.013454	0.11796	0.015909
GO_bp:go_foam_cell_differentiation	SET	36	0.35115	0.014965	0.16358	0.015919
Curated_gene_sets:heidenblad_amplified_in_bone_cancer	SET	7	0.63384	0.01192	0.29551	0.015988
GO_bp:go_distal_tubule_development	SET	12	0.52919	0.013029	0.24672	0.015988
GO_cc:go_alpha_beta_t_cell_receptor_complex	SET	5	1.0043	0.015964	0.46849	0.016037
GO_bp:go_phagocytosis	SET	250	0.12362	0.013808	0.057711	0.016103
GO_bp:go_regulation_of_immune_response	SET	958	0.064879	0.013927	0.030295	0.016122
Curated_gene_sets:lee_early_t_lymphocyte_dn	SET	56	0.24077	0.012792	0.11243	0.016124
Curated_gene_sets:pid_erbb4_pathway	SET	39	0.29226	0.012963	0.13665	0.016234
GO_bp:go_membrane_protein_proteolysis	SET	58	0.25683	0.013885	0.12009	0.016244
GO_bp:go_regulation_of_hemopoiesis	SET	462	0.094225	0.01423	0.044079	0.016281
GO_mf:go_l_ascorbic_acid_binding	SET	19	0.49968	0.015478	0.23378	0.016291
Curated_gene_sets:kegg_neurotrophin_signaling_pathway	SET	127	0.16642	0.013291	0.077869	0.016299
Curated_gene_sets:amit_serum_response_60_mcf10a	SET	58	0.26093	0.014107	0.12221	0.016382
GO_bp:go_regulation_of_mapk_cascade	SET	718	0.075007	0.014028	0.035133	0.016389
GO_mf:go_phosphatase_binding	SET	183	0.14694	0.014067	0.068831	0.016398
GO_bp:go_positive_regulation_of_circadian_rhythm	SET	17	0.51111	0.014976	0.23945	0.016409
GO_bp:go_amyloid_beta_formation	SET	27	0.37208	0.013736	0.17446	0.01648
GO_bp:go_endothelial_cell_development	SET	58	0.24727	0.013369	0.11596	0.016499
GO_bp:go_negative_regulation_of_epithelial_to_mesenchymal_transition	SET	27	0.37175	0.013724	0.17452	0.016587
GO_bp:go_positive_regulation_of_peroxisome_proliferator_activated_receptor_signaling_pathway	SET	9	0.72543	0.015469	0.34061	0.016603
GO_bp:go_regulation_of_membrane_repolarization_during_action_potential	SET	8	0.81351	0.016355	0.38211	0.016635
GO_bp:go_regulation_of_protein_serine_threonine_kinase_activity	SET	496	0.089952	0.014063	0.042253	0.016639
Curated_gene_sets:reactome_mapk_family_signaling_cascades	SET	295	0.11362	0.01377	0.053424	0.016729
GO_bp:go_renal_system_vasculature_development	SET	24	0.41017	0.014277	0.19291	0.016752
GO_bp:go_regulation_of_hydrogen_peroxide_biosynthetic_process	SET	7	0.65329	0.012286	0.30727	0.016753
GO_bp:go_regulation_of_phosphorus_metabolic_process	SET	1619	0.050695	0.013896	0.023846	0.016761
Curated_gene_sets:reactome_formation_of_the_beta_catenin:tcf_transactivating_complex	SET	89	0.27632	0.018491	0.13	0.016777
Curated_gene_sets:kegg_prion_diseases	SET	35	0.36157	0.015194	0.1702	0.016829
Curated_gene_sets:wallace_prostate_cancer_up	SET	19	0.54481	0.016875	0.25647	0.016834
GO_bp:go_regulation_of_map_kinase_activity	SET	331	0.10886	0.013963	0.051281	0.016889
GO_bp:go_plasma_membrane_fusion	SET	19	0.46578	0.014427	0.21958	0.01696
GO_bp:go_regulation_of_positive_chemotaxis	SET	26	0.36787	0.013327	0.17351	0.017
Curated_gene_sets:biocarta_insulin_pathway	SET	21	0.42873	0.013961	0.20222	0.017004
GO_bp:go_establishment_of_endothelial_barrier	SET	40	0.28392	0.012754	0.13405	0.017096
GO_bp:go_extracellular_matrix_constituent_secretion	SET	11	0.58093	0.013694	0.27435	0.017116
GO_bp:go_cellular_senescence	SET	65	0.23087	0.013212	0.10908	0.017158
Curated_gene_sets:zwang_class_3_transiently_induced_by_egf	SET	217	0.13747	0.014319	0.064972	0.017184
GO_mf:go_5s_rrna_binding	SET	11	0.48019	0.01132	0.22695	0.017185
Curated_gene_sets:reactome_rho_gtpases_activate_iqgaps	SET	30	0.34269	0.013335	0.16206	0.017238
GO_bp:go_cell_fate_commitment	SET	251	0.12659	0.014168	0.059893	0.017279
GO_bp:go_negative_regulation_of_mapk_cascade	SET	163	0.14766	0.013348	0.069864	0.017282
GO_bp:go_negative_regulation_of_non_canonical_wnt_signaling_pathway	SET	6	0.84254	0.01467	0.39865	0.017288
Curated_gene_sets:martin_nfkb_targets_up	SET	40	0.30844	0.013855	0.14601	0.017332
GO_bp:go_tissue_migration	SET	281	0.11641	0.013774	0.055115	0.01735
GO_bp:go_positive_regulation_of_locomotion	SET	528	0.085689	0.01381	0.040599	0.017412
GO_bp:go_positive_regulation_of_metalloendopeptidase_activity	SET	2	1.3066	0.013136	0.61951	0.017477
GO_mf:go_steroid_dehydrogenase_activity	SET	33	0.32939	0.013442	0.1562	0.01749
GO_bp:go_response_to_abiotic_stimulus	SET	1189	0.056826	0.013506	0.026959	0.01753
GO_bp:go_parental_behavior	SET	14	0.51438	0.013678	0.24413	0.017569
Curated_gene_sets:reactome_degradation_of_the_extracellular_matrix	SET	137	0.15921	0.013203	0.075703	0.017735
Curated_gene_sets:pid_cxcr4_pathway	SET	101	0.19428	0.013846	0.092399	0.01776
GO_bp:go_regulation_of_response_to_external_stimulus	SET	743	0.072424	0.013769	0.034476	0.017842
GO_bp:go_negative_regulation_of_epithelial_cell_migration	SET	64	0.24636	0.01399	0.11732	0.017875
GO_bp:go_regulation_of_plasminogen_activation	SET	13	0.59669	0.015291	0.28434	0.017939
GO_mf:go_hydro_lyase_activity	SET	52	0.27538	0.014099	0.1314	0.018065
Curated_gene_sets:chen_lvad_support_of_failing_heart_up	SET	101	0.18966	0.013516	0.090556	0.018122
Curated_gene_sets:flotho_pediatric_all_therapy_response_up	SET	52	0.28705	0.014697	0.13707	0.01813
Curated_gene_sets:reactome_cgmp_effects	SET	16	0.51036	0.014508	0.24377	0.018154
GO_bp:go_amino_acid_betaine_metabolic_process	SET	10	0.54468	0.012243	0.26029	0.018202
GO_bp:go_response_to_ether	SET	12	0.46589	0.011471	0.22311	0.018398
GO_bp:go_negative_regulation_of_proteolysis	SET	331	0.10784	0.013832	0.051658	0.018424
GO_bp:go_negative_regulation_of_posttranscriptional_gene_silencing	SET	14	0.44914	0.011943	0.21523	0.018465
Curated_gene_sets:pid_thrombin_par1_pathway	SET	43	0.28362	0.013208	0.136	0.018524
GO_bp:go_fc_receptor_mediated_stimulatory_signaling_pathway	SET	83	0.20911	0.013516	0.10051	0.018746
GO_bp:go_dna_dealkylation	SET	32	0.39074	0.015702	0.18814	0.018914
Curated_gene_sets:schaeffer_prostate_development_6hr_dn	SET	453	0.090095	0.013476	0.043452	0.019074
GO_bp:go_positive_regulation_of_protein_serine_threonine_kinase_activity	SET	329	0.10516	0.013448	0.050742	0.01912
GO_bp:go_positive_regulation_of_hemopoiesis	SET	178	0.1447	0.013663	0.069973	0.019332
GO_mf:go_lipase_activity	SET	124	0.17971	0.014183	0.086944	0.019375
Curated_gene_sets:biocarta_integrin_pathway	SET	33	0.29558	0.012062	0.14305	0.019411
Curated_gene_sets:mikkelsen_dedifferentiated_state_up	SET	8	0.59463	0.011955	0.2878	0.019415
GO_bp:go_regulation_of_t_cell_differentiation_in_thymus	SET	24	0.41036	0.014284	0.19861	0.019416
GO_bp:go_positive_regulation_of_thymocyte_apoptotic_process	SET	5	0.76423	0.012148	0.3701	0.019475
GO_bp:go_regulation_of_response_to_endoplasmic_reticulum_stress	SET	81	0.20496	0.013087	0.09927	0.019487
Curated_gene_sets:biocarta_gpcr_pathway	SET	30	0.33893	0.013188	0.16426	0.019546
Curated_gene_sets:naba_basement_membranes	SET	40	0.32865	0.014763	0.15928	0.01955
Curated_gene_sets:davies_multiple_myeloma_vs_mgus_dn	SET	26	0.39204	0.014203	0.19006	0.019575
GO_bp:go_glandular_epithelial_cell_development	SET	25	0.42446	0.015079	0.20583	0.019604
GO_bp:go_regulation_of_smooth_muscle_cell_differentiation	SET	32	0.31864	0.012804	0.15454	0.019619
GO_bp:go_positive_regulation_of_extracellular_matrix_assembly	SET	5	0.95182	0.01513	0.46179	0.019653
GO_mf:go_beta_catenin_binding	SET	82	0.22235	0.014285	0.10793	0.0197
GO_bp:go_detection_of_light_stimulus	SET	71	0.237	0.014172	0.11522	0.019853
GO_bp:go_atrial_septum_primum_morphogenesis	SET	5	0.84713	0.013465	0.41184	0.019855
GO_bp:go_cellular_response_to_gamma_radiation	SET	29	0.37067	0.014181	0.18022	0.019862
GO_mf:go_heparan_sulfate_proteoglycan_binding	SET	16	0.45684	0.012986	0.22218	0.019893
GO_bp:go_positive_regulation_of_keratinocyte_proliferation	SET	9	0.71267	0.015197	0.34667	0.019912
GO_bp:go_metanephric_collecting_duct_development	SET	9	0.59991	0.012792	0.29187	0.019927
Curated_gene_sets:biocarta_gleevec_pathway	SET	23	0.37222	0.012684	0.18111	0.019939
Curated_gene_sets:hollmann_apoptosis_via_cd40_dn	SET	257	0.11819	0.013383	0.057538	0.019986
GO_bp:go_regulation_of_thymocyte_apoptotic_process	SET	13	0.3913	0.010027	0.19049	0.019987
GO_bp:go_cell_junction_assembly	SET	237	0.12569	0.013674	0.061213	0.020028
GO_bp:go_positive_regulation_of_monocyte_chemotactic_protein_1_production	SET	8	0.70475	0.014169	0.34328	0.020044
GO_bp:go_positive_regulation_of_kinase_activity	SET	565	0.080051	0.013334	0.039057	0.02021
GO_bp:go_response_to_estradiol	SET	126	0.15979	0.012711	0.077992	0.020248
GO_bp:go_positive_regulation_of_steroid_biosynthetic_process	SET	18	0.42443	0.012796	0.20726	0.020295
GO_bp:go_limbic_system_development	SET	108	0.18694	0.013775	0.091289	0.020296
GO_bp:go_carbohydrate_homeostasis	SET	236	0.12204	0.013249	0.059599	0.020306
GO_bp:go_asymmetric_neuroblast_division	SET	6	0.72568	0.012636	0.3545	0.020334
GO_bp:go_enteroendocrine_cell_differentiation	SET	27	0.39493	0.01458	0.19315	0.020452
GO_bp:go_regulation_of_proteolysis	SET	690	0.074679	0.013701	0.036541	0.020498
GO_mf:go_triglyceride_lipase_activity	SET	20	0.40202	0.012776	0.1969	0.020594
GO_bp:go_detection_of_stimulus	SET	618	0.097306	0.016927	0.04767	0.020621
GO_bp:go_regulation_of_hormone_metabolic_process	SET	38	0.30752	0.013464	0.15069	0.020649
GO_bp:go_cellular_response_to_fructose_stimulus	SET	5	0.97556	0.015507	0.47808	0.020654
Curated_gene_sets:conrad_stem_cell	SET	39	0.28492	0.012638	0.13964	0.020668
GO_bp:go_branching_morphogenesis_of_a_nerve	SET	10	0.60534	0.013606	0.29693	0.020752
Curated_gene_sets:reactome_signal_attenuation	SET	10	0.58945	0.013249	0.28915	0.020753
GO_bp:go_fibroblast_proliferation	SET	83	0.20688	0.013371	0.10154	0.020819
Curated_gene_sets:cui_tcf21_targets_2_dn	SET	819	0.067373	0.013421	0.033102	0.020917
Curated_gene_sets:reactome_spry_regulation_of_fgf_signaling	SET	16	0.4828	0.013725	0.23728	0.020949
Curated_gene_sets:reactome_tight_junction_interactions	SET	30	0.39635	0.015422	0.19498	0.021048
Curated_gene_sets:ji_carcinogenesis_by_kras_and_stk11_dn	SET	17	0.51958	0.015224	0.25579	0.021121
GO_bp:go_transmembrane_receptor_protein_tyrosine_kinase_signaling_pathway	SET	691	0.072183	0.013253	0.03557	0.021221
Curated_gene_sets:reactome_pi_3k_cascade:fgfr4	SET	20	0.41935	0.013327	0.20685	0.02132
Curated_gene_sets:kegg_graft_versus_host_disease	SET	35	0.3397	0.014275	0.16756	0.021325
GO_bp:go_regulation_of_actin_filament_bundle_assembly	SET	92	0.19522	0.013281	0.0963	0.021332
GO_mf:go_nitric_oxide_synthase_binding	SET	15	0.46575	0.01282	0.22976	0.021332
Curated_gene_sets:zheng_foxp3_targets_in_t_lymphocyte_up	SET	12	0.54976	0.013535	0.27123	0.021346
GO_bp:go_negative_regulation_of_respiratory_burst_involved_in_inflammatory_response	SET	5	0.64248	0.010213	0.31714	0.021397
GO_bp:go_positive_regulation_of_t_helper_1_type_immune_response	SET	20	0.41137	0.013073	0.20309	0.021413
Curated_gene_sets:koinuma_targets_of_smad2_or_smad3	SET	821	0.068264	0.013614	0.033705	0.021426
GO_bp:go_phosphatidylethanolamine_biosynthetic_process	SET	15	0.47661	0.013119	0.23594	0.021697
GO_bp:go_positive_regulation_of_sister_chromatid_cohesion	SET	10	0.58674	0.013188	0.291	0.021894
GO_bp:go_positive_regulation_of_chemotaxis	SET	131	0.16346	0.013257	0.081124	0.021963
GO_bp:go_response_to_water_deprivation	SET	9	0.68337	0.014572	0.33921	0.021982
Curated_gene_sets:kegg_type_ii_diabetes_mellitus	SET	48	0.27834	0.013694	0.13818	0.021997
GO_bp:go_fc_receptor_signaling_pathway	SET	180	0.13445	0.012766	0.066788	0.022059
Curated_gene_sets:reactome_fgfr1c_ligand_binding_and_activation	SET	12	0.56793	0.013983	0.28214	0.022069
Curated_gene_sets:figueroa_aml_methylation_cluster_2_dn	SET	8	0.62338	0.012533	0.3097	0.022075
Curated_gene_sets:jechlinger_epithelial_to_mesenchymal_transition_dn	SET	61	0.22016	0.012206	0.10955	0.022239
Curated_gene_sets:stanhill_hras_transfromation_up	SET	7	0.72354	0.013608	0.36022	0.022298
GO_bp:go_negative_regulation_of_lymphocyte_activation	SET	140	0.15541	0.013027	0.077405	0.022342
GO_bp:go_lateral_sprouting_from_an_epithelium	SET	13	0.58701	0.015042	0.29239	0.022351
GO_mf:go_carbon_sulfur_lyase_activity	SET	11	0.57812	0.013628	0.28815	0.022421
GO_bp:go_asymmetric_stem_cell_division	SET	10	0.58464	0.013141	0.29149	0.022455
Curated_gene_sets:pid_avb3_opn_pathway	SET	31	0.34816	0.013771	0.17362	0.022474
GO_bp:go_2_oxoglutarate_metabolic_process	SET	16	0.44189	0.012562	0.22039	0.022488
GO_bp:go_toll_like_receptor_signaling_pathway	SET	138	0.16124	0.013419	0.08044	0.022519
Curated_gene_sets:han_satb1_targets_dn	SET	385	0.092415	0.012766	0.04615	0.022624
Curated_gene_sets:pid_syndecan_4_pathway	SET	32	0.34836	0.013999	0.17415	0.022742
GO_cc:go_dendritic_shaft	SET	35	0.32235	0.013546	0.16137	0.022892
GO_mf:go_carbon_oxygen_lyase_activity	SET	70	0.2212	0.013134	0.1108	0.022955
Curated_gene_sets:pid_erbb1_internalization_pathway	SET	42	0.25919	0.01193	0.12988	0.022999
Curated_gene_sets:kegg_dorso_ventral_axis_formation	SET	24	0.35611	0.012396	0.17857	0.023071
Curated_gene_sets:reactome_signaling_by_insulin_receptor	SET	80	0.19202	0.012186	0.096411	0.023211
GO_bp:go_cell_activation_involved_in_immune_response	SET	700	0.069784	0.012892	0.035063	0.02329
Curated_gene_sets:rodwell_aging_kidney_up	SET	468	0.086112	0.013087	0.043272	0.023303
Curated_gene_sets:reactome_shc_mediated_cascade:fgfr4	SET	20	0.38683	0.012293	0.1944	0.023312
Curated_gene_sets:hinata_nfkb_targets_keratinocyte_dn	SET	23	0.40014	0.013635	0.2014	0.023479
Curated_gene_sets:azare_neoplastic_transformation_by_stat3_up	SET	120	0.16943	0.013155	0.085394	0.023633
Curated_gene_sets:reactome_negative_regulation_of_tcf_dependent_signaling_by_wnt_ligand_antagonists	SET	15	0.47581	0.013096	0.23985	0.023648
GO_bp:go_regulation_of_alkaline_phosphatase_activity	SET	9	0.71458	0.015238	0.36042	0.023711
Curated_gene_sets:puiffe_invasion_inhibited_by_ascites_up	SET	76	0.19171	0.011859	0.096772	0.023801
GO_bp:go_negative_regulation_of_transferase_activity	SET	263	0.11421	0.01308	0.057653	0.023806
GO_bp:go_lens_development_in_camera_type_eye	SET	72	0.22187	0.01336	0.11213	0.023934
GO_bp:go_branching_morphogenesis_of_an_epithelial_tube	SET	150	0.15968	0.013851	0.080706	0.023946
GO_bp:go_regulation_of_cell_chemotaxis_to_fibroblast_growth_factor	SET	7	0.71879	0.013518	0.36337	0.023965
Curated_gene_sets:pid_il23_pathway	SET	37	0.3049	0.013173	0.15435	0.024122
Curated_gene_sets:nakamura_adipogenesis_early_up	SET	61	0.24956	0.013836	0.12639	0.02417
GO_bp:go_detection_of_calcium_ion	SET	13	0.53211	0.013636	0.26953	0.024188
GO_bp:go_cellular_response_to_potassium_ion	SET	10	0.68387	0.015371	0.34655	0.024237
GO_bp:go_positive_regulation_of_myeloid_cell_apoptotic_process	SET	8	0.75645	0.015208	0.38369	0.024343
GO_bp:go_morphogenesis_of_embryonic_epithelium	SET	149	0.14916	0.012896	0.075696	0.024395
GO_bp:go_detection_of_molecule_of_bacterial_origin	SET	11	0.44359	0.010457	0.22515	0.024415
GO_bp:go_positive_regulation_of_chemokine_biosynthetic_process	SET	10	0.61753	0.01388	0.31346	0.024424
GO_bp:go_regulation_of_protein_modification_process	SET	1764	0.044977	0.012818	0.022836	0.024454
GO_bp:go_epithelial_cilium_movement	SET	23	0.35716	0.012171	0.18139	0.024484
Curated_gene_sets:kang_cisplatin_resistance_up	SET	21	0.40311	0.013127	0.20501	0.02464
GO_bp:go_lung_cell_differentiation	SET	23	0.40182	0.013693	0.20455	0.024752
GO_cc:go_cell_substrate_junction	SET	407	0.09124	0.012951	0.04647	0.024808
GO_bp:go_t_helper_17_type_immune_response	SET	27	0.32967	0.01217	0.16792	0.024815
GO_bp:go_negative_regulation_of_lipopolysaccharide_mediated_signaling_pathway	SET	13	0.60589	0.015526	0.30869	0.024845
Curated_gene_sets:meinhold_ovarian_cancer_low_grade_up	SET	12	0.54025	0.013301	0.27535	0.024889
GO_bp:go_negative_regulation_of_kinase_activity	SET	235	0.12027	0.01303	0.061306	0.024904
GO_bp:go_negative_regulation_of_signaling	SET	1303	0.051706	0.012825	0.02638	0.025006
Curated_gene_sets:biocarta_nfat_pathway	SET	51	0.24033	0.012186	0.12263	0.025025
GO_bp:go_dna_demethylation	SET	26	0.42134	0.015264	0.21521	0.025137
Curated_gene_sets:pid_txa2pathway	SET	56	0.24339	0.012931	0.12451	0.02531
Curated_gene_sets:kegg_axon_guidance	SET	129	0.16256	0.013084	0.083205	0.025373
GO_bp:go_cell_cell_signaling_by_wnt	SET	506	0.081913	0.012931	0.041937	0.025404
Curated_gene_sets:biocarta_ppara_pathway	SET	52	0.26388	0.013511	0.13512	0.025427
GO_mf:go_endopeptidase_regulator_activity	SET	176	0.14345	0.01347	0.073464	0.025438
GO_bp:go_gamma_delta_t_cell_differentiation	SET	9	0.50218	0.010708	0.2572	0.025449
GO_bp:go_pulmonary_artery_morphogenesis	SET	6	0.91303	0.015898	0.46827	0.025608
GO_bp:go_negative_regulation_of_response_to_endoplasmic_reticulum_stress	SET	43	0.26775	0.012469	0.13734	0.025621
Curated_gene_sets:boyault_liver_cancer_subclass_g56_up	SET	11	0.62901	0.014828	0.32285	0.025698
GO_bp:go_regulation_of_fc_gamma_receptor_signaling_pathway_involved_in_phagocytosis	SET	7	0.59133	0.011121	0.30378	0.025803
Curated_gene_sets:reactome_dna_repair	SET	327	0.10397	0.013256	0.05343	0.025842
Curated_gene_sets:petretto_heart_mass_qtl_cis_dn	SET	23	0.35963	0.012255	0.18497	0.025938
GO_bp:go_negative_regulation_of_cell_aging	SET	25	0.33458	0.011886	0.17214	0.025981
GO_mf:go_oxygen_binding	SET	35	0.31875	0.013395	0.16402	0.025994
GO_cc:go_specific_granule	SET	158	0.13078	0.01164	0.067308	0.026019
GO_cc:go_rna_polymerase_ii_transcription_repressor_complex	SET	5	0.86556	0.013759	0.44551	0.026026
GO_bp:go_phototransduction	SET	57	0.2493	0.013362	0.1285	0.026194
GO_bp:go_reproductive_behavior	SET	32	0.32446	0.013039	0.1673	0.026236
Curated_gene_sets:reactome_cd28_dependent_pi3k_akt_signaling	SET	22	0.3511	0.011702	0.1811	0.026277
Curated_gene_sets:dunne_targets_of_aml1_mtg8_fusion_up	SET	51	0.22437	0.011377	0.11586	0.026403
Curated_gene_sets:le_ski_targets_dn	SET	8	0.71912	0.014458	0.37136	0.026414
GO_bp:go_direct_ossification	SET	6	0.61799	0.010761	0.31914	0.026415
GO_mf:go_transmembrane_receptor_protein_tyrosine_kinase_activator_activity	SET	7	0.61207	0.011511	0.31629	0.026494
GO_bp:go_regulation_of_cellular_response_to_hypoxia	SET	13	0.49594	0.012709	0.25634	0.026523
GO_mf:go_low_density_lipoprotein_particle_binding	SET	16	0.47279	0.01344	0.24444	0.026553
GO_bp:go_negative_regulation_of_t_cell_differentiation_in_thymus	SET	8	0.71346	0.014344	0.369	0.026596
GO_bp:go_lymphocyte_activation	SET	647	0.071985	0.012803	0.037285	0.026771
GO_bp:go_morphogenesis_of_an_epithelium	SET	525	0.08207	0.013191	0.042546	0.026875
Curated_gene_sets:biocarta_biopeptides_pathway	SET	29	0.33668	0.012881	0.17465	0.026957
GO_bp:go_interleukin_2_biosynthetic_process	SET	22	0.37728	0.012574	0.19579	0.026997
GO_bp:go_positive_regulation_of_steroid_metabolic_process	SET	27	0.34909	0.012888	0.18119	0.027019
GO_bp:go_regulation_of_animal_organ_morphogenesis	SET	252	0.1167	0.013087	0.060572	0.027023
Curated_gene_sets:roeth_tert_targets_dn	SET	9	0.49996	0.010661	0.2598	0.027161
Curated_gene_sets:vart_kshv_infection_angiogenic_markers_dn	SET	128	0.16514	0.01324	0.08583	0.027186
Curated_gene_sets:mcbryan_pubertal_tgfb1_targets_up	SET	158	0.13955	0.012421	0.072543	0.027204
Curated_gene_sets:sig_il4receptor_in_b_lyphocytes	SET	27	0.31358	0.011577	0.16308	0.027254
GO_bp:go_immune_effector_process	SET	1147	0.053257	0.012446	0.027699	0.027266
GO_bp:go_cell_migration_involved_in_kidney_development	SET	5	0.85314	0.013561	0.44378	0.027283
GO_bp:go_protein_auto_adp_ribosylation	SET	11	0.57354	0.01352	0.29836	0.027291
GO_bp:go_regulation_of_cell_adhesion	SET	655	0.070237	0.012567	0.036554	0.027346
GO_bp:go_activation_of_adenylate_cyclase_activity	SET	39	0.28399	0.012597	0.14783	0.027372
GO_bp:go_cellular_response_to_oxygen_levels	SET	223	0.11536	0.012179	0.060066	0.027399
GO_bp:go_regulation_of_morphogenesis_of_an_epithelium	SET	179	0.13416	0.012703	0.069859	0.027412
GO_bp:go_endocrine_system_development	SET	129	0.15901	0.012798	0.082802	0.027418
GO_bp:go_cellular_glucose_homeostasis	SET	146	0.14485	0.012397	0.075579	0.027658
GO_bp:go_regulation_of_apoptotic_process_involved_in_morphogenesis	SET	11	0.55756	0.013143	0.29094	0.027664
GO_bp:go_regulation_of_apoptotic_process_involved_in_development	SET	11	0.55756	0.013143	0.29094	0.027664
GO_cc:go_mpp7_dlg1_lin7_complex	SET	5	0.92884	0.014764	0.48504	0.027757
GO_bp:go_regulation_of_peptidyl_cysteine_s_nitrosylation	SET	8	0.75689	0.015217	0.39525	0.027758
GO_bp:go_cellular_response_to_ketone	SET	93	0.17897	0.012242	0.093461	0.027759
GO_bp:go_respiratory_burst_involved_in_inflammatory_response	SET	7	0.56835	0.010689	0.29692	0.027807
GO_bp:go_positive_regulation_of_erk1_and_erk2_cascade	SET	197	0.1291	0.012819	0.067464	0.027841
GO_bp:go_epithelial_to_mesenchymal_transition	SET	131	0.15156	0.012292	0.079244	0.027914
GO_bp:go_positive_regulation_of_phosphoprotein_phosphatase_activity	SET	20	0.37236	0.011833	0.19482	0.02799
GO_bp:go_response_to_ketone	SET	194	0.12476	0.012294	0.065281	0.028
Curated_gene_sets:charafe_breast_cancer_luminal_vs_basal_dn	SET	448	0.086707	0.012899	0.045372	0.028009
GO_bp:go_hippocampus_development	SET	80	0.20181	0.012807	0.10574	0.028171
Curated_gene_sets:reactome_clec7a_dectin_1_induces_nfat_activation	SET	11	0.58333	0.013751	0.3057	0.028191
GO_bp:go_cellular_response_to_estradiol_stimulus	SET	34	0.28217	0.011688	0.14789	0.028205
GO_bp:go_positive_regulation_of_gene_expression	SET	1903	0.042225	0.01245	0.022133	0.028216
GO_cc:go_catsper_complex	SET	10	0.51026	0.011469	0.26749	0.028233
Curated_gene_sets:pid_insulin_pathway	SET	44	0.27782	0.013087	0.14568	0.028264
GO_bp:go_synaptic_vesicle_clustering	SET	14	0.4895	0.013017	0.25678	0.028313
GO_bp:go_branchiomotor_neuron_axon_guidance	SET	6	0.72417	0.012609	0.38003	0.028364
GO_bp:go_positive_regulation_of_autophagosome_maturation	SET	7	0.67986	0.012786	0.35696	0.028426
Curated_gene_sets:reactome_frs_mediated_fgfr4_signaling	SET	22	0.3507	0.011688	0.18447	0.028651
GO_bp:go_smooth_muscle_adaptation	SET	4	0.85622	0.012174	0.45039	0.028654
Curated_gene_sets:pid_il6_7_pathway	SET	46	0.23711	0.01142	0.12487	0.028794
Curated_gene_sets:bild_hras_oncogenic_signature	SET	243	0.11709	0.012897	0.061739	0.028949
GO_bp:go_regulation_of_cell_matrix_adhesion	SET	113	0.17071	0.012865	0.090093	0.029065
GO_bp:go_regulation_of_cell_aging	SET	47	0.2353	0.011455	0.12418	0.029072
GO_bp:go_cellular_response_to_testosterone_stimulus	SET	9	0.55944	0.011929	0.2954	0.029133
Curated_gene_sets:amit_serum_response_40_mcf10a	SET	30	0.32774	0.012753	0.17314	0.029197
Curated_gene_sets:hofmann_myelodysplastic_syndrom_low_risk_up	SET	21	0.3997	0.013015	0.21119	0.029214
Curated_gene_sets:reactome_organic_anion_transport	SET	5	1.0959	0.017419	0.5791	0.029229
GO_cc:go_host_intracellular_organelle	SET	5	1.0689	0.016991	0.56527	0.029319
Curated_gene_sets:pid_trkr_pathway	SET	61	0.21398	0.011864	0.11319	0.029355
Curated_gene_sets:reactome_phospholipase_c_mediated_cascade_fgfr4	SET	15	0.45457	0.012512	0.24048	0.029372
Curated_gene_sets:reactome_pi_3k_cascade:fgfr3	SET	18	0.41381	0.012476	0.219	0.02942
Curated_gene_sets:yih_response_to_arsenite_c4	SET	17	0.5053	0.014806	0.26762	0.029514
Curated_gene_sets:reactome_choline_catabolism	SET	6	0.64627	0.011253	0.34235	0.029538
GO_bp:go_choline_catabolic_process	SET	6	0.64627	0.011253	0.34235	0.029538
GO_bp:go_establishment_of_protein_localization_to_mitochondrial_membrane	SET	18	0.37731	0.011376	0.20003	0.029637
GO_bp:go_positive_regulation_of_fc_gamma_receptor_signaling_pathway_involved_in_phagocytosis	SET	5	0.60152	0.0095614	0.31891	0.029644
GO_bp:go_negative_regulation_of_vasculature_development	SET	115	0.16272	0.01237	0.086298	0.029684
GO_bp:go_regulation_of_astrocyte_activation	SET	8	0.55578	0.011174	0.29496	0.029775
Curated_gene_sets:kokkinakis_methionine_deprivation_96hr_up	SET	118	0.16045	0.012354	0.085161	0.029787
GO_bp:go_positive_regulation_of_non_canonical_wnt_signaling_pathway	SET	12	0.4982	0.012266	0.26461	0.029875
GO_bp:go_phospholipid_biosynthetic_process	SET	233	0.11276	0.012165	0.059953	0.030009
GO_mf:go_phosphotyrosine_residue_binding	SET	41	0.26559	0.012078	0.14122	0.030018
GO_bp:go_dedifferentiation	SET	8	0.65585	0.013186	0.34904	0.03013
GO_bp:go_negative_regulation_of_ryanodine_sensitive_calcium_release_channel_activity	SET	11	0.52607	0.012401	0.27999	0.03014
GO_bp:go_embryonic_brain_development	SET	12	0.4829	0.011889	0.25721	0.030239
GO_bp:go_regulation_of_transferase_activity	SET	941	0.057959	0.012336	0.030879	0.030271
GO_bp:go_positive_regulation_of_toll_like_receptor_2_signaling_pathway	SET	6	0.8548	0.014884	0.45552	0.030302
GO_mf:go_rna_polymerase_ii_general_transcription_initiation_factor_binding	SET	20	0.36738	0.011675	0.19579	0.03031
GO_bp:go_detection_of_visible_light	SET	60	0.23447	0.012893	0.12501	0.030363
GO_mf:go_peptidyltransferase_activity	SET	3	0.90711	0.011169	0.48366	0.030372
GO_bp:go_positive_regulation_of_dephosphorylation	SET	55	0.22147	0.011661	0.11809	0.030375
GO_bp:go_negative_regulation_of_fibroblast_proliferation	SET	28	0.36572	0.013749	0.19514	0.030469
GO_bp:go_modulation_of_signal_transduction_in_other_organism	SET	5	0.81484	0.012952	0.43503	0.030541
Curated_gene_sets:kegg_vascular_smooth_muscle_contraction	SET	114	0.16976	0.012849	0.090653	0.030568
GO_bp:go_negative_regulation_of_peptidyl_cysteine_s_nitrosylation	SET	5	0.94106	0.014959	0.50256	0.030575
GO_mf:go_rho_gtpase_binding	SET	172	0.13222	0.012275	0.070654	0.030655
GO_bp:go_cellular_response_to_radiation	SET	189	0.12529	0.012187	0.066971	0.030699
GO_bp:go_negative_regulation_of_macrophage_derived_foam_cell_differentiation	SET	14	0.50254	0.013364	0.26871	0.030739
Curated_gene_sets:reactome_crosslinking_of_collagen_fibrils	SET	18	0.42062	0.012682	0.22504	0.030817
Curated_gene_sets:kegg_phosphatidylinositol_signaling_system	SET	77	0.20066	0.012494	0.10741	0.030881
Curated_gene_sets:tarte_plasma_cell_vs_plasmablast_up	SET	376	0.090663	0.012379	0.04854	0.030905
GO_bp:go_respiratory_burst_involved_in_defense_response	SET	13	0.3906	0.010009	0.20917	0.030932
Curated_gene_sets:reactome_the_phototransduction_cascade	SET	34	0.2845	0.011784	0.15241	0.030979
GO_bp:go_negative_regulation_of_map_kinase_activity	SET	72	0.20583	0.012394	0.11035	0.031083
Curated_gene_sets:tomlins_metastasis_dn	SET	20	0.38981	0.012388	0.20903	0.031114
Curated_gene_sets:reactome_downstream_signaling_of_activated_fgfr4	SET	27	0.32317	0.01193	0.17339	0.031182
GO_bp:go_mrna_modification	SET	22	0.33693	0.011229	0.18083	0.03122
GO_bp:go_regulation_of_endocytic_recycling	SET	10	0.4558	0.010245	0.24476	0.031293
GO_mf:go_protein_adp_ribosylase_activity	SET	15	0.41648	0.011464	0.2237	0.031325
GO_bp:go_regulation_of_t_helper_cell_differentiation	SET	34	0.27364	0.011334	0.14704	0.031383
Curated_gene_sets:spielman_lymphoblast_european_vs_asian_2fc_dn	SET	20	0.38246	0.012154	0.20553	0.031395
Curated_gene_sets:amit_egf_response_20_hela	SET	11	0.53882	0.012702	0.2896	0.031411
GO_mf:go_muscle_alpha_actinin_binding	SET	16	0.45921	0.013054	0.24701	0.031517
GO_bp:go_metanephric_s_shaped_body_morphogenesis	SET	6	0.76407	0.013304	0.41113	0.031561
GO_bp:go_trigeminal_nerve_morphogenesis	SET	5	0.75497	0.012001	0.40624	0.031563
GO_mf:go_carboxylic_ester_hydrolase_activity	SET	132	0.15543	0.012654	0.083665	0.031608
Curated_gene_sets:reactome_interleukin_23_signaling	SET	9	0.61549	0.013125	0.33137	0.031635
GO_bp:go_interleukin_23_mediated_signaling_pathway	SET	9	0.61549	0.013125	0.33137	0.031635
Curated_gene_sets:he_pten_targets_up	SET	17	0.42252	0.01238	0.22757	0.031688
GO_bp:go_circadian_rhythm	SET	194	0.11986	0.011811	0.064631	0.031844
GO_bp:go_inactivation_of_mapk_activity	SET	27	0.34161	0.012611	0.1843	0.031909
GO_bp:go_regulation_of_protein_homodimerization_activity	SET	21	0.34838	0.011344	0.18805	0.031978
Curated_gene_sets:reactome_signaling_by_ntrks	SET	100	0.16273	0.01154	0.087849	0.031993
GO_bp:go_positive_chemotaxis	SET	62	0.20867	0.011663	0.11265	0.031996
Curated_gene_sets:reactome_shc_mediated_cascade:fgfr3	SET	18	0.37858	0.011414	0.20439	0.032005
Curated_gene_sets:mccollum_geldanamycin_resistance_up	SET	10	0.54452	0.012239	0.29401	0.032019
GO_bp:go_wound_healing	SET	537	0.076336	0.012405	0.041218	0.032022
Curated_gene_sets:biocarta_ccr5_pathway	SET	17	0.40147	0.011763	0.21683	0.032054
GO_bp:go_mesonephros_development	SET	102	0.17837	0.012775	0.096369	0.032099
Curated_gene_sets:chung_blister_cytotoxicity_up	SET	133	0.14725	0.012033	0.079652	0.032258
GO_bp:go_outer_mitochondrial_membrane_organization	SET	7	0.57106	0.01074	0.30904	0.032318
GO_bp:go_detection_of_light_stimulus_involved_in_sensory_perception	SET	17	0.42131	0.012345	0.22802	0.032336
Curated_gene_sets:wang_barretts_esophagus_dn	SET	25	0.32773	0.011643	0.17744	0.03238
Curated_gene_sets:biocarta_pdgf_pathway	SET	28	0.3323	0.012492	0.17993	0.032395
GO_bp:go_auditory_receptor_cell_development	SET	17	0.46401	0.013596	0.2513	0.032423
GO_cc:go_ciliary_transition_zone	SET	65	0.19303	0.011046	0.10455	0.032443
GO_bp:go_negative_regulation_of_receptor_biosynthetic_process	SET	7	0.60501	0.011378	0.32792	0.032528
GO_bp:go_regulation_of_fat_cell_differentiation	SET	121	0.15508	0.012091	0.084074	0.03256
GO_bp:go_leukotriene_metabolic_process	SET	15	0.38234	0.010524	0.20743	0.03266
GO_bp:go_lung_alveolus_development	SET	41	0.26277	0.01195	0.14272	0.032808
GO_mf:go_neurotrophin_trk_receptor_binding	SET	6	0.84044	0.014634	0.45676	0.032892
Curated_gene_sets:cairo_pml_targets_bound_by_myc_dn	SET	12	0.49608	0.012214	0.26963	0.032902
Curated_gene_sets:reactome_synthesis_of_pe	SET	13	0.47582	0.012193	0.25866	0.032927
GO_mf:go_protein_phosphatase_binding	SET	138	0.1414	0.011768	0.076868	0.03293
Curated_gene_sets:sharma_pilocytic_astrocytoma_location_up	SET	27	0.331	0.01222	0.17999	0.032966
Curated_gene_sets:senese_hdac3_targets_dn	SET	527	0.073282	0.0118	0.03986	0.033006
GO_bp:go_cardiovascular_system_development	SET	690	0.064918	0.01191	0.035312	0.033011
GO_cc:go_specific_granule_lumen	SET	61	0.1893	0.010495	0.103	0.033053
GO_bp:go_plasminogen_activation	SET	23	0.40932	0.013948	0.22278	0.03309
GO_bp:go_kynurenine_metabolic_process	SET	5	0.75935	0.01207	0.41331	0.033097
GO_bp:go_cell_substrate_adhesion	SET	331	0.097583	0.012516	0.053129	0.033134
GO_bp:go_cardiac_vascular_smooth_muscle_cell_differentiation	SET	8	0.6234	0.012533	0.33989	0.033326
Curated_gene_sets:papaspyridonos_unstable_aterosclerotic_plaque_up	SET	53	0.21238	0.010978	0.11588	0.033428
GO_bp:go_epithelium_development	SET	1254	0.053368	0.013003	0.029129	0.033475
GO_bp:go_regulation_of_animal_organ_formation	SET	37	0.285	0.012313	0.15557	0.033485
Curated_gene_sets:mccabe_hoxc6_targets_cancer_up	SET	28	0.33446	0.012574	0.18269	0.033575
Curated_gene_sets:sa_mmp_cytokine_connection	SET	16	0.42141	0.011979	0.23019	0.033584
GO_bp:go_peroxisome_proliferator_activated_receptor_signaling_pathway	SET	21	0.40244	0.013105	0.21984	0.03359
Curated_gene_sets:sengupta_ebna1_anticorrelated	SET	141	0.13872	0.011669	0.075824	0.033674
GO_bp:go_detection_of_mechanical_stimulus	SET	41	0.27489	0.012501	0.15043	0.033834
Curated_gene_sets:worschech_tumor_rejection_dn	SET	12	0.52772	0.012993	0.28913	0.033993
GO_cc:go_non_motile_cilium	SET	137	0.13826	0.011465	0.075793	0.034076
GO_mf:go_calcium_activated_cation_channel_activity	SET	28	0.31738	0.011932	0.17401	0.034091
GO_bp:go_neurogenesis	SET	1574	0.044802	0.012124	0.024569	0.034124
GO_bp:go_kidney_epithelium_development	SET	138	0.14713	0.012245	0.080699	0.034147
GO_bp:go_negative_regulation_of_phosphorus_metabolic_process	SET	514	0.074499	0.011851	0.04088	0.034208
GO_bp:go_striated_muscle_cell_proliferation	SET	63	0.22072	0.012436	0.12121	0.034316
GO_bp:go_negative_regulation_of_protein_kinase_b_signaling	SET	45	0.25944	0.012359	0.14248	0.034323
GO_bp:go_protein_demannosylation	SET	20	0.37361	0.011873	0.20519	0.034327
GO_mf:go_tbp_class_protein_binding	SET	22	0.37595	0.01253	0.20648	0.034333
GO_bp:go_positive_regulation_of_myoblast_proliferation	SET	8	0.58124	0.011686	0.31941	0.034409
GO_bp:go_neuroepithelial_cell_differentiation	SET	52	0.24834	0.012715	0.13651	0.034453
GO_mf:go_receptor_regulator_activity	SET	507	0.077647	0.01227	0.042699	0.034506
Curated_gene_sets:reactome_dna_methylation	SET	61	0.33338	0.018483	0.18348	0.034617
Curated_gene_sets:pid_shp2_pathway	SET	57	0.22755	0.012196	0.1253	0.034698
Curated_gene_sets:jaatinen_hematopoietic_stem_cell_dn	SET	226	0.10822	0.0115	0.059613	0.034742
GO_bp:go_regulation_of_non_canonical_wnt_signaling_pathway	SET	22	0.34549	0.011514	0.19037	0.034784
Curated_gene_sets:reactome_kinesins	SET	59	0.20604	0.011235	0.11365	0.034926
Curated_gene_sets:zhu_cmv_24_hr_up	SET	84	0.17603	0.011446	0.097252	0.035153
GO_bp:go_positive_regulation_of_atp_biosynthetic_process	SET	10	0.52971	0.011906	0.29275	0.035203
GO_bp:go_phosphatidic_acid_biosynthetic_process	SET	42	0.25091	0.011548	0.13877	0.035309
GO_bp:go_response_to_fluid_shear_stress	SET	33	0.27456	0.011204	0.15186	0.035319
GO_bp:go_mesenchymal_epithelial_cell_signaling	SET	8	0.63208	0.012708	0.34986	0.035419
GO_bp:go_luteolysis	SET	7	0.62489	0.011752	0.3461	0.035506
GO_bp:go_modulation_of_age_related_behavioral_decline	SET	7	0.63096	0.011866	0.34976	0.035627
GO_bp:go_endothelial_cell_migration	SET	195	0.11829	0.011686	0.065591	0.035667
GO_bp:go_regulation_of_lymphocyte_activation	SET	409	0.083839	0.011929	0.046493	0.035682
GO_bp:go_regulation_of_t_cell_activation	SET	306	0.096361	0.011891	0.053441	0.035695
GO_bp:go_proteolysis	SET	1691	0.042874	0.011987	0.023791	0.035777
Curated_gene_sets:figueroa_aml_methylation_cluster_1_up	SET	117	0.14841	0.011379	0.082409	0.035868
GO_mf:go_poly_a_binding	SET	23	0.33451	0.011399	0.18576	0.035881
Curated_gene_sets:chicas_rb1_targets_senescent	SET	543	0.06868	0.011221	0.038163	0.035968
GO_mf:go_double_stranded_telomeric_dna_binding	SET	9	0.54656	0.011655	0.30384	0.036033
GO_bp:go_muscle_fiber_development	SET	68	0.18554	0.010859	0.10318	0.036076
Curated_gene_sets:pid_il27_pathway	SET	26	0.34993	0.012677	0.19461	0.03609
GO_bp:go_auditory_receptor_cell_morphogenesis	SET	12	0.5588	0.013758	0.31103	0.036209
GO_bp:go_notch_signaling_involved_in_heart_development	SET	9	0.58891	0.012558	0.32789	0.036251
Curated_gene_sets:valk_aml_cluster_1	SET	28	0.36519	0.013729	0.20336	0.036277
Curated_gene_sets:reactome_synthesis_of_pa	SET	39	0.263	0.011665	0.14653	0.036345
Curated_gene_sets:ivanova_hematopoiesis_stem_cell	SET	183	0.12103	0.011587	0.067491	0.03647
GO_bp:go_regulation_of_epithelial_to_mesenchymal_transition	SET	83	0.18155	0.011734	0.10128	0.036536
GO_mf:go_phospholipase_activity	SET	98	0.17778	0.012481	0.099207	0.036577
GO_bp:go_negative_regulation_of_myeloid_cell_differentiation	SET	89	0.20275	0.013568	0.11318	0.036618
GO_bp:go_secretory_granule_localization	SET	11	0.43995	0.010371	0.24558	0.036618
Curated_gene_sets:sa_pten_pathway	SET	17	0.34263	0.010039	0.19138	0.036712
GO_mf:go_very_long_chain_fatty_acid_coa_ligase_activity	SET	9	0.45122	0.0096217	0.25206	0.036724
GO_bp:go_dna_metabolic_process	SET	831	0.057737	0.011582	0.032256	0.036738
Curated_gene_sets:scian_cell_cycle_targets_of_tp53_and_tp73_up	SET	9	0.52023	0.011093	0.29084	0.036838
Curated_gene_sets:reactome_dap12_interactions	SET	40	0.22966	0.010316	0.12844	0.036889
GO_mf:go_map_kinase_activity	SET	14	0.52524	0.013967	0.29376	0.036899
GO_cc:go_glycogen_granule	SET	7	0.63557	0.011953	0.35578	0.037026
GO_bp:go_negative_regulation_of_myosin_light_chain_phosphatase_activity	SET	5	0.72921	0.011591	0.40829	0.03706
GO_bp:go_cellular_response_to_calcium_ion	SET	80	0.17841	0.011322	0.099933	0.037117
GO_bp:go_negative_regulation_of_plasminogen_activation	SET	6	0.76323	0.013289	0.42759	0.037143
GO_bp:go_endoplasmic_reticulum_mannose_trimming	SET	16	0.39621	0.011263	0.22207	0.037206
GO_bp:go_regulation_of_synaptic_vesicle_endocytosis	SET	18	0.33042	0.0099619	0.1852	0.037216
GO_bp:go_immunological_synapse_formation	SET	13	0.45547	0.011672	0.25556	0.037362
GO_cc:go_telomere_cap_complex	SET	13	0.47006	0.012045	0.26375	0.037365
GO_bp:go_interstrand_cross_link_repair	SET	52	0.22122	0.011326	0.12414	0.037383
GO_bp:go_positive_regulation_of_endocytic_recycling	SET	5	0.77401	0.012303	0.43443	0.037411
Curated_gene_sets:gross_hypoxia_via_elk3_only_dn	SET	43	0.24336	0.011333	0.13668	0.037505
GO_bp:go_regulation_of_cell_differentiation	SET	1763	0.041022	0.011688	0.023044	0.037531
GO_cc:go_kinesin_complex	SET	53	0.21516	0.011121	0.12094	0.037626
GO_bp:go_auditory_receptor_cell_stereocilium_organization	SET	10	0.61583	0.013842	0.34627	0.037673
Curated_gene_sets:reactome_cell_junction_organization	SET	92	0.17821	0.012124	0.10023	0.037703
GO_bp:go_positive_regulation_of_notch_signaling_pathway	SET	48	0.22649	0.011143	0.12739	0.03772
GO_bp:go_negative_regulation_of_cofactor_metabolic_process	SET	8	0.46036	0.0092555	0.25901	0.037763
Curated_gene_sets:reactome_regulation_of_cytoskeletal_remodeling_and_cell_spreading_by_ipp_complex_components	SET	8	0.61068	0.012278	0.3437	0.037811
Curated_gene_sets:ferreira_ewings_sarcoma_unstable_vs_stable_dn	SET	94	0.17644	0.012133	0.099432	0.038
GO_mf:go_phosphatidylinositol_phosphate_phosphatase_activity	SET	27	0.32774	0.012099	0.18473	0.038027
Curated_gene_sets:kegg_mtor_signaling_pathway	SET	53	0.21104	0.010909	0.11904	0.038131
GO_bp:go_maturation_of_lsu_rrna_from_tricistronic_rrna_transcript_ssu_rrna_5_8s_rrna_lsu_rrna_	SET	13	0.48078	0.01232	0.27119	0.038137
GO_bp:go_positive_regulation_of_heart_induction	SET	5	0.89059	0.014156	0.50243	0.03816
Curated_gene_sets:biocarta_cbl_pathway	SET	12	0.43346	0.010672	0.24483	0.038336
GO_bp:go_erythrocyte_maturation	SET	14	0.35663	0.0094836	0.20172	0.038543
Curated_gene_sets:reactome_phospholipid_metabolism	SET	212	0.11088	0.011416	0.062765	0.038663
Curated_gene_sets:weng_por_targets_global_dn	SET	23	0.32778	0.011169	0.18556	0.038675
GO_bp:go_membrane_fission	SET	11	0.53797	0.012682	0.30472	0.038754
GO_mf:go_kinase_binding	SET	713	0.061526	0.011468	0.034874	0.038857
GO_mf:go_beta_n_acetylglucosaminylglycopeptide_beta_1_4_galactosyltransferase_activity	SET	5	0.8972	0.014261	0.50863	0.038879
GO_mf:go_transferase_activity_transferring_sulfur_containing_groups	SET	68	0.19634	0.011491	0.11135	0.038929
Curated_gene_sets:wilson_proteases_at_tumor_bone_interface_up	SET	20	0.30872	0.0098109	0.17508	0.038931
GO_bp:go_regulation_of_microglial_cell_activation	SET	20	0.30621	0.0097311	0.17366	0.038932
Curated_gene_sets:kyng_dna_damage_up	SET	205	0.10523	0.010656	0.059696	0.038986
Curated_gene_sets:reactome_frs_mediated_fgfr3_signaling	SET	20	0.33995	0.010803	0.19293	0.039044
Curated_gene_sets:reactome_mapk_targets_nuclear_events_mediated_by_map_kinases	SET	31	0.27013	0.010685	0.15339	0.03912
Curated_gene_sets:biocarta_no2il12_pathway	SET	15	0.44448	0.012234	0.25244	0.039151
GO_bp:go_positive_regulation_of_t_helper_cell_differentiation	SET	21	0.36039	0.011735	0.20476	0.039209
GO_bp:go_telomere_capping	SET	55	0.21884	0.011522	0.12434	0.039217
GO_bp:go_regulation_of_cilium_beat_frequency	SET	11	0.48235	0.01137	0.27415	0.039262
Curated_gene_sets:kegg_fc_gamma_r_mediated_phagocytosis	SET	95	0.15869	0.01097	0.090245	0.039351
GO_bp:go_protein_phosphorylation	SET	1897	0.038583	0.01136	0.021949	0.039392
Curated_gene_sets:figueroa_aml_methylation_cluster_7_dn	SET	5	0.76019	0.012084	0.43253	0.039424
Curated_gene_sets:reactome_crmps_in_sema3a_signaling	SET	16	0.39035	0.011096	0.2222	0.039489
GO_bp:go_vascular_endothelial_growth_factor_receptor_signaling_pathway	SET	91	0.15823	0.010707	0.090132	0.039595
GO_cc:go_nucleolar_part	SET	176	0.11975	0.011245	0.068227	0.039621
GO_bp:go_cellular_response_to_salt	SET	7	0.73072	0.013742	0.41655	0.039708
GO_bp:go_cell_matrix_adhesion	SET	216	0.1163	0.012086	0.066317	0.039749
GO_bp:go_epithelial_cilium_movement_involved_in_determination_of_left_right_asymmetry	SET	10	0.53367	0.011995	0.30461	0.039898
Curated_gene_sets:yamashita_liver_cancer_with_epcam_dn	SET	16	0.33838	0.0096191	0.19333	0.040042
Curated_gene_sets:zwang_class_2_transiently_induced_by_egf	SET	50	0.24443	0.012272	0.13967	0.040061
GO_bp:go_developmental_growth_involved_in_morphogenesis	SET	227	0.11213	0.011942	0.064072	0.040068
GO_mf:go_protein_antigen_binding	SET	7	0.64718	0.012171	0.3699	0.040104
Curated_gene_sets:golub_all_vs_aml_up	SET	24	0.30649	0.010668	0.17519	0.040115
Curated_gene_sets:yao_temporal_response_to_progesterone_cluster_8	SET	48	0.25017	0.012308	0.143	0.04012
Curated_gene_sets:caffarel_response_to_thc_8hr_5_up	SET	14	0.38006	0.010107	0.21725	0.040122
GO_bp:go_negative_regulation_of_cell_migration_involved_in_sprouting_angiogenesis	SET	15	0.40297	0.011092	0.23054	0.040246
Curated_gene_sets:reactome_signaling_by_fgfr_in_disease	SET	63	0.19826	0.01117	0.11344	0.04027
GO_bp:go_negative_regulation_of_intracellular_signal_transduction	SET	482	0.073042	0.011261	0.041799	0.040289
GO_bp:go_activin_receptor_signaling_pathway	SET	38	0.27193	0.011906	0.15565	0.040329
GO_bp:go_natural_killer_cell_differentiation	SET	22	0.33676	0.011224	0.19277	0.040334
Curated_gene_sets:reactome_syndecan_interactions	SET	28	0.31069	0.01168	0.17785	0.040338
GO_bp:go_sulfation	SET	17	0.36036	0.010559	0.20632	0.040359
Curated_gene_sets:ohm_embryonic_carcinoma_dn	SET	9	0.56087	0.01196	0.32144	0.040515
Curated_gene_sets:reactome_mitochondrial_biogenesis	SET	92	0.16593	0.011289	0.095101	0.040523
Curated_gene_sets:park_osteoblast_differentiation_by_phenylamil_up	SET	10	0.48072	0.010805	0.27557	0.040551
GO_bp:go_protein_poly_adp_ribosylation	SET	7	0.51279	0.0096439	0.29397	0.040557
GO_bp:go_protein_k29_linked_ubiquitination	SET	6	0.63993	0.011143	0.36696	0.040598
GO_bp:go_regulation_of_biomineral_tissue_development	SET	87	0.17304	0.01145	0.099234	0.040609
GO_mf:go_carbonyl_reductase_nadph_activity	SET	5	0.86837	0.013803	0.49801	0.040616
Curated_gene_sets:ma_myeloid_differentiation_dn	SET	41	0.25022	0.011379	0.14351	0.04062
Curated_gene_sets:grandvaux_irf3_targets_dn	SET	18	0.39196	0.011818	0.22489	0.040684
GO_bp:go_lymphocyte_differentiation	SET	344	0.08784	0.011482	0.05045	0.04084
GO_bp:go_single_strand_break_repair	SET	9	0.5539	0.011811	0.31817	0.04086
GO_cc:go_tight_junction	SET	128	0.1431	0.011473	0.082238	0.040932
Curated_gene_sets:geiss_response_to_dsrna_up	SET	39	0.24481	0.010859	0.14069	0.040934
GO_bp:go_negative_regulation_of_transforming_growth_factor_beta_production	SET	8	0.59701	0.012003	0.34312	0.040942
GO_bp:go_mesenchymal_cell_differentiation	SET	207	0.11261	0.011458	0.064782	0.041091
GO_mf:go_calmodulin_dependent_protein_phosphatase_activity	SET	5	0.64084	0.010186	0.36881	0.041152
GO_bp:go_regulation_of_vasculature_development	SET	311	0.08929	0.011107	0.051413	0.041228
GO_bp:go_protein_deglycosylation	SET	29	0.30438	0.011645	0.17529	0.041251
GO_bp:go_positive_regulation_of_leukocyte_differentiation	SET	142	0.13498	0.011395	0.077739	0.041262
GO_bp:go_protein_insertion_into_mitochondrial_outer_membrane	SET	5	0.67054	0.010659	0.3862	0.041272
GO_bp:go_protein_k27_linked_ubiquitination	SET	5	0.75374	0.011981	0.43433	0.041343
GO_bp:go_positive_regulation_of_p38mapk_cascade	SET	25	0.3639	0.012928	0.20972	0.041368
GO_mf:go_poly_pyrimidine_tract_binding	SET	32	0.2617	0.010516	0.15092	0.041472
GO_bp:go_response_to_salt_stress	SET	21	0.3647	0.011876	0.21033	0.041473
GO_bp:go_glutamate_metabolic_process	SET	21	0.35103	0.011431	0.20256	0.041558
GO_bp:go_regulation_of_phagocytosis	SET	88	0.1697	0.011293	0.097977	0.041639
GO_bp:go_tissue_remodeling	SET	158	0.12639	0.01125	0.072972	0.041644
GO_bp:go_induction_of_positive_chemotaxis	SET	14	0.44957	0.011955	0.25969	0.041717
GO_bp:go_response_to_forskolin	SET	11	0.53472	0.012605	0.30887	0.041717
GO_bp:go_regulation_of_toll_like_receptor_2_signaling_pathway	SET	10	0.59729	0.013425	0.34503	0.041723
GO_bp:go_regulation_of_vitamin_metabolic_process	SET	13	0.50116	0.012842	0.28954	0.041746
GO_bp:go_hormone_metabolic_process	SET	218	0.10726	0.011197	0.061979	0.041778
GO_bp:go_endocardial_cell_differentiation	SET	7	0.68779	0.012935	0.3978	0.041916
GO_mf:go_kinase_activator_activity	SET	86	0.17407	0.011452	0.1007	0.041954
Curated_gene_sets:reactome_pervasive_developmental_disorders	SET	13	0.53862	0.013802	0.31167	0.041989
GO_mf:go_tau_protein_kinase_activity	SET	22	0.33122	0.011039	0.19167	0.041995
GO_bp:go_cellular_response_to_abiotic_stimulus	SET	317	0.088567	0.011121	0.051255	0.042007
GO_mf:go_hydrolase_activity_acting_on_ester_bonds	SET	717	0.05969	0.011155	0.034546	0.042021
GO_bp:go_hyperosmotic_salinity_response	SET	8	0.68071	0.013686	0.39412	0.042079
Curated_gene_sets:reactome_downstream_signaling_of_activated_fgfr3	SET	25	0.31151	0.011067	0.18036	0.04208
GO_bp:go_dna_templated_transcription_elongation	SET	110	0.14434	0.010733	0.083579	0.042099
Curated_gene_sets:acevedo_liver_cancer_dn	SET	538	0.067087	0.010912	0.038886	0.042254
Curated_gene_sets:ivanova_hematopoiesis_stem_cell_long_term	SET	206	0.11509	0.011682	0.066727	0.042297
Curated_gene_sets:ueda_periferal_clock	SET	171	0.11943	0.011055	0.069276	0.042366
Curated_gene_sets:furukawa_dusp6_targets_pci35_up	SET	72	0.18061	0.010876	0.10477	0.042383
GO_bp:go_endocrine_process	SET	84	0.18158	0.011807	0.10534	0.042387
GO_bp:go_flavonoid_metabolic_process	SET	15	0.49588	0.013649	0.28786	0.042484
GO_bp:go_lung_secretory_cell_differentiation	SET	10	0.58875	0.013233	0.34177	0.042485
GO_bp:go_positive_regulation_of_metallopeptidase_activity	SET	7	0.593	0.011152	0.34435	0.042536
Curated_gene_sets:reactome_fgfr3_ligand_binding_and_activation	SET	13	0.43574	0.011166	0.25308	0.04257
Curated_gene_sets:nikolsky_breast_cancer_17q21_q25_amplicon	SET	330	0.14925	0.019114	0.086729	0.04265
Curated_gene_sets:reactome_signaling_by_egfrviii_in_cancer	SET	14	0.40157	0.010679	0.2334	0.04268
Curated_gene_sets:reactome_rrna_processing_in_the_mitochondrion	SET	11	0.49757	0.011729	0.28934	0.042754
GO_mf:go_protein_tyrosine_kinase_activator_activity	SET	18	0.38629	0.011646	0.22466	0.042776
GO_bp:go_morphogenesis_of_a_polarized_epithelium	SET	141	0.13344	0.011225	0.077646	0.042855
Curated_gene_sets:joseph_response_to_sodium_butyrate_dn	SET	61	0.20458	0.011343	0.11915	0.043
GO_mf:go_double_stranded_dna_binding	SET	946	0.053384	0.011391	0.0311	0.043041
GO_bp:go_multinuclear_osteoclast_differentiation	SET	7	0.71243	0.013399	0.41507	0.043055
Curated_gene_sets:wallace_prostate_cancer_race_up	SET	279	0.096903	0.011426	0.056464	0.043074
GO_bp:go_negative_regulation_of_peptidase_activity	SET	241	0.10704	0.011742	0.062382	0.0431
GO_mf:go_signaling_adaptor_activity	SET	79	0.18364	0.011582	0.10705	0.043143
GO_bp:go_positive_regulation_of_natural_killer_cell_differentiation	SET	8	0.5247	0.010549	0.3059	0.043158
GO_bp:go_metanephric_nephron_tubule_epithelial_cell_differentiation	SET	7	0.61986	0.011658	0.36141	0.04317
Curated_gene_sets:mms_mouse_lymph_high_4hrs_up	SET	33	0.26546	0.010833	0.15486	0.043255
Curated_gene_sets:kaab_failed_heart_atrium_up	SET	34	0.286	0.011846	0.16689	0.043302
Curated_gene_sets:kegg_gap_junction	SET	89	0.17488	0.011703	0.10205	0.043303
Curated_gene_sets:reactome_regulation_of_kit_signaling	SET	16	0.41208	0.011714	0.24052	0.043338
GO_bp:go_developmental_induction	SET	33	0.2817	0.011495	0.16445	0.043367
Curated_gene_sets:rodrigues_thyroid_carcinoma_dn	SET	77	0.18476	0.011504	0.10797	0.043526
GO_bp:go_positive_regulation_of_response_to_external_stimulus	SET	297	0.090675	0.011026	0.052997	0.043555
GO_bp:go_granulocyte_macrophage_colony_stimulating_factor_production	SET	17	0.32772	0.0096026	0.19154	0.043555
GO_bp:go_retina_vasculature_morphogenesis_in_camera_type_eye	SET	11	0.50188	0.011831	0.29352	0.043652
GO_mf:go_signaling_receptor_binding	SET	1529	0.042337	0.011306	0.02477	0.04372
GO_bp:go_cgmp_catabolic_process	SET	5	0.79578	0.012649	0.46571	0.043758
GO_bp:go_glomerulus_morphogenesis	SET	8	0.63528	0.012772	0.37214	0.043914
GO_bp:go_endothelial_cell_chemotaxis	SET	28	0.28232	0.010614	0.1654	0.043926
Curated_gene_sets:reactome_diseases_of_signal_transduction	SET	390	0.07858	0.010924	0.046053	0.043986
GO_bp:go_negative_regulation_of_tissue_remodeling	SET	19	0.41633	0.012896	0.24415	0.044083
GO_mf:go_glucocorticoid_receptor_binding	SET	14	0.36542	0.0097174	0.21448	0.04422
GO_bp:go_positive_regulation_of_myotube_differentiation	SET	32	0.28548	0.011472	0.16756	0.044226
Curated_gene_sets:biocarta_egf_pathway	SET	27	0.31034	0.011457	0.18227	0.044333
GO_bp:go_antifungal_humoral_response	SET	5	0.62337	0.0099088	0.36619	0.044359
GO_bp:go_monoubiquitinated_protein_deubiquitination	SET	10	0.4921	0.011061	0.2891	0.044368
GO_bp:go_myotube_cell_development	SET	35	0.2418	0.010161	0.14216	0.044494
GO_bp:go_response_to_increased_oxygen_levels	SET	26	0.28785	0.010428	0.16926	0.044516
GO_bp:go_rna_modification	SET	160	0.11494	0.010295	0.067593	0.044526
Curated_gene_sets:kegg_circadian_rhythm_mammal	SET	13	0.39788	0.010196	0.23398	0.044529
GO_bp:go_actin_filament_bundle_organization	SET	150	0.13064	0.011332	0.076831	0.044548
GO_mf:go_protein_serine_threonine_kinase_activator_activity	SET	29	0.30966	0.011847	0.18213	0.044557
GO_mf:go_peptidyl_proline_dioxygenase_activity	SET	11	0.55737	0.013139	0.32792	0.044604
GO_bp:go_progesterone_biosynthetic_process	SET	7	0.52299	0.0098359	0.30783	0.044671
GO_bp:go_regulation_of_vascular_endothelial_growth_factor_receptor_signaling_pathway	SET	33	0.27772	0.011333	0.1635	0.044704
GO_bp:go_c_terminal_protein_lipidation	SET	7	0.53066	0.0099799	0.31266	0.044835
GO_bp:go_positive_regulation_of_maintenance_of_sister_chromatid_cohesion	SET	5	0.69611	0.011065	0.41027	0.044884
GO_cc:go_basement_membrane	SET	92	0.1775	0.012076	0.10464	0.044925
GO_mf:go_ketosteroid_monooxygenase_activity	SET	6	0.82026	0.014283	0.4836	0.044939
GO_cc:go_ciliary_membrane	SET	89	0.15971	0.010688	0.09417	0.044957
Curated_gene_sets:liu_cdx2_targets_up	SET	35	0.26437	0.01111	0.15591	0.044991
GO_bp:go_regulation_of_branching_involved_in_salivary_gland_morphogenesis	SET	9	0.59123	0.012607	0.34877	0.045028
Curated_gene_sets:reactome_phenylalanine_metabolism	SET	6	0.62782	0.010932	0.37071	0.045186
GO_bp:go_regulation_of_cell_substrate_adhesion	SET	204	0.1145	0.011566	0.067645	0.045275
Curated_gene_sets:reactome_neutrophil_degranulation	SET	476	0.070802	0.010849	0.041832	0.04528
Curated_gene_sets:reactome_factors_involved_in_megakaryocyte_development_and_platelet_production	SET	166	0.13065	0.011917	0.077256	0.045413
Curated_gene_sets:zhang_adipogenesis_by_bmp7	SET	14	0.42759	0.011371	0.25291	0.045457
GO_bp:go_negative_regulation_of_erk1_and_erk2_cascade	SET	67	0.18934	0.011	0.11202	0.0455
Curated_gene_sets:reactome_loss_of_mecp2_binding_ability_to_the_ncor_smrt_complex	SET	7	0.7149	0.013445	0.42307	0.045544
GO_bp:go_glandular_epithelial_cell_differentiation	SET	47	0.24431	0.011894	0.14466	0.045632
GO_bp:go_cdp_choline_pathway	SET	7	0.53955	0.010147	0.31955	0.045671
GO_bp:go_hematopoietic_progenitor_cell_differentiation	SET	165	0.11506	0.010464	0.068157	0.045694
GO_bp:go_response_to_radiation	SET	442	0.072511	0.010716	0.042983	0.045816
GO_bp:go_intestinal_lipid_absorption	SET	16	0.42702	0.012139	0.25317	0.045841
GO_bp:go_positive_regulation_of_nucleotide_biosynthetic_process	SET	20	0.36731	0.011673	0.21779	0.045857
GO_mf:go_lipoprotein_particle_receptor_activity	SET	15	0.3896	0.010724	0.23127	0.046043
GO_bp:go_negative_regulation_of_leukocyte_proliferation	SET	78	0.1773	0.011111	0.10533	0.046168
GO_cc:go_perinuclear_endoplasmic_reticulum	SET	22	0.34887	0.011627	0.20732	0.04622
Curated_gene_sets:pid_vegfr1_2_pathway	SET	70	0.18611	0.011051	0.11063	0.046261
Curated_gene_sets:reactome_interleukin_7_signaling	SET	34	0.29739	0.012318	0.17678	0.046266
GO_mf:go_proteoglycan_binding	SET	36	0.24377	0.010389	0.14507	0.046456
Curated_gene_sets:reactome_defective_lfng_causes_scdo3	SET	5	0.68798	0.010936	0.40953	0.046496
GO_bp:go_platelet_activation	SET	153	0.12453	0.010909	0.074233	0.046729
GO_bp:go_positive_regulation_of_hormone_metabolic_process	SET	15	0.41604	0.011451	0.24802	0.046739
Curated_gene_sets:basso_cd40_signaling_up	SET	98	0.14964	0.010506	0.089237	0.04679
GO_bp:go_epithelial_cell_proliferation	SET	367	0.081146	0.010949	0.048445	0.046974
GO_bp:go_regulation_of_endothelial_cell_chemotaxis	SET	21	0.32072	0.010443	0.19151	0.047008
Curated_gene_sets:reactome_mapk1_erk2_activation	SET	9	0.53939	0.011502	0.32223	0.047082
Curated_gene_sets:charafe_breast_cancer_luminal_vs_mesenchymal_dn	SET	460	0.07429	0.011196	0.044413	0.047202
GO_mf:go_vascular_endothelial_growth_factor_receptor_binding	SET	14	0.43208	0.01149	0.25844	0.047287
GO_cc:go_male_pronucleus	SET	5	1.0621	0.016882	0.6353	0.047293
GO_bp:go_regulation_of_intracellular_signal_transduction	SET	1762	0.038025	0.010831	0.022746	0.047297
GO_bp:go_benzene_containing_compound_metabolic_process	SET	13	0.41604	0.010661	0.24906	0.047429
GO_bp:go_glycerol_ether_metabolic_process	SET	8	0.52309	0.010517	0.31316	0.047434
GO_bp:go_axon_midline_choice_point_recognition	SET	5	0.66542	0.010577	0.39856	0.047514
Curated_gene_sets:yemelyanov_gr_targets_dn	SET	12	0.43681	0.010755	0.26164	0.047515
Curated_gene_sets:hillion_hmga1b_targets	SET	81	0.17587	0.01123	0.10538	0.047582
GO_bp:go_positive_regulation_of_mrna_catabolic_process	SET	47	0.19413	0.009451	0.11639	0.047671
GO_bp:go_negative_regulation_of_gene_silencing	SET	33	0.26485	0.010808	0.15883	0.047723
Curated_gene_sets:baris_thyroid_cancer_dn	SET	59	0.19412	0.010585	0.11648	0.047812
Curated_gene_sets:kegg_glycerophospholipid_metabolism	SET	77	0.17191	0.010704	0.10323	0.047943
GO_bp:go_positive_regulation_of_transferase_activity	SET	637	0.061528	0.010861	0.03698	0.048084
GO_bp:go_sensory_perception_of_touch	SET	5	0.62588	0.0099487	0.37621	0.0481
Curated_gene_sets:turashvili_breast_carcinoma_ductal_vs_lobular_up	SET	21	0.38661	0.012589	0.23252	0.048198
GO_bp:go_regulation_of_apoptotic_cell_clearance	SET	9	0.5509	0.011747	0.33144	0.048254
GO_cc:go_bleb	SET	9	0.53409	0.011389	0.32144	0.04831
GO_bp:go_forebrain_ventricular_zone_progenitor_cell_division	SET	6	0.68203	0.011876	0.41074	0.048416
GO_bp:go_negative_regulation_of_osteoclast_differentiation	SET	26	0.31915	0.011562	0.19227	0.048474
GO_bp:go_regulation_of_epithelial_cell_differentiation	SET	136	0.13606	0.011242	0.082017	0.048572
Curated_gene_sets:weber_methylated_lcp_in_sperm_up	SET	15	0.46869	0.012901	0.28253	0.048574
GO_bp:go_positive_regulation_of_triglyceride_catabolic_process	SET	7	0.46081	0.0086664	0.2778	0.04859
GO_bp:go_negative_regulation_of_adaptive_immune_response	SET	44	0.21428	0.010094	0.12927	0.048701
GO_mf:go_folic_acid_binding	SET	11	0.4906	0.011565	0.29599	0.048722
GO_bp:go_thymic_t_cell_selection	SET	21	0.33206	0.010813	0.20051	0.048863
GO_bp:go_positive_regulation_of_neuron_death	SET	87	0.16314	0.010795	0.098532	0.048898
GO_mf:go_oligosaccharyl_transferase_activity	SET	10	0.54482	0.012246	0.32908	0.04891
GO_mf:go_anaphase_promoting_complex_binding	SET	8	0.61615	0.012388	0.37229	0.04897
GO_bp:go_negative_regulation_of_hydrogen_peroxide_mediated_programmed_cell_death	SET	5	0.76842	0.012214	0.46444	0.049022
GO_bp:go_regulation_of_myosin_light_chain_phosphatase_activity	SET	7	0.62131	0.011685	0.37563	0.04907
GO_bp:go_positive_regulation_of_t_cell_apoptotic_process	SET	14	0.44252	0.011768	0.26755	0.049076
Curated_gene_sets:abdelmohsen_elavl4_targets	SET	16	0.39563	0.011246	0.23924	0.049104
GO_bp:go_norepinephrine_biosynthetic_process	SET	6	0.66855	0.011641	0.4043	0.049115
Curated_gene_sets:deurig_t_cell_prolymphocytic_leukemia_dn	SET	305	0.087163	0.010739	0.052721	0.049147
GO_bp:go_steroid_metabolic_process	SET	303	0.087145	0.010702	0.052726	0.049198
GO_mf:go_enhancer_binding	SET	134	0.13186	0.010815	0.079895	0.04944
Curated_gene_sets:puiffe_invasion_inhibited_by_ascites_dn	SET	145	0.12569	0.010721	0.076177	0.049485
Curated_gene_sets:kegg_natural_killer_cell_mediated_cytotoxicity	SET	132	0.14297	0.011639	0.086668	0.049525
GO_mf:go_arylesterase_activity	SET	6	0.60865	0.010598	0.36913	0.049597
GO_bp:go_positive_regulation_of_epidermal_cell_differentiation	SET	23	0.37961	0.012936	0.23029	0.049649
GO_bp:go_positive_regulation_of_metanephric_glomerulus_development	SET	5	0.74586	0.011856	0.45264	0.049705
GO_bp:go_base_conversion_or_substitution_editing	SET	21	0.37026	0.012057	0.2247	0.049707
Curated_gene_sets:pid_hdac_classii_pathway	SET	34	0.26591	0.011014	0.16139	0.049726
Curated_gene_sets:johansson_gliomagenesis_by_pdgfb_dn	SET	21	0.31574	0.010281	0.19165	0.049743
GO_bp:go_substrate_adhesion_dependent_cell_spreading	SET	88	0.17012	0.01132	0.10327	0.049762
GO_bp:go_regulation_of_amyloid_precursor_protein_catabolic_process	SET	28	0.2908	0.010932	0.17654	0.049769
GO_bp:go_regulation_of_antigen_processing_and_presentation_of_peptide_or_polysaccharide_antigen_via_mhc_class_ii	SET	5	0.64624	0.010272	0.39234	0.049775
Curated_gene_sets:biocarta_vip_pathway	SET	26	0.30464	0.011036	0.18495	0.049777
GO_mf:go_mhc_class_ii_receptor_activity	SET	9	0.59223	0.012629	0.35972	0.049852
GO_mf:go_transition_metal_ion_binding	SET	1051	0.048053	0.010777	0.029209	0.049979
GO_mf:go_d1_dopamine_receptor_binding	SET	9	0.61665	0.013149	0.37486	0.049994
