# Supplementary material for: Genome-wide meta-analysis identifies novel loci conferring risk of acne vulgaris
Source: Eur J Hum Genet. 2023 Mar 16;32(9):1136–43. doi: 10.1038/s41431-023-01326-8 (PMC11368920; doi:10.1038/s41431-023-01326-8)
Supplement: Supplementary file 8 — Table S7 [file 41431_2023_1326_MOESM8_ESM.xlsx]

## Sheet: Sheet1
Table S7. Results of hypergeometric tests performed with the GENE2FUNC tool to determine whether the set of 323 genes prioritized by SNP2GENE was overrepresented in any of pre-defined gene sets.
Genes prioritized in novel loci in the current study are in yellow.
Previously identified acne susceptibility genes are in blue.
Category	GeneSet	N_genes	N_overlap	p	adjP	genes	genes	genes	genes	genes	genes	genes	genes	genes	genes	genes	genes	genes	genes	genes	genes	genes	genes	genes	genes	genes	genes	genes	genes	genes	genes	genes	genes	genes	genes	genes	genes	genes	genes	genes	genes	genes	genes	genes	genes	genes	genes	genes	genes
GO_bp	GO_STEROL_BIOSYNTHETIC_PROCESS	81	12	1.35088e-10	9.92894e-07	ABCG1	CYB5R1	DHCR24	FASN	FDFT1	HMGCS1	INSIG1	SCD	SQLE	SREBF1	SREBF2	TM7SF2
GO_bp	GO_REGULATION_OF_LIPID_METABOLIC_PROCESS	382	21	3.62779e-09	1.16958e-05	TM7SF2	ABCA1	ABCG1	ADIPOR1	CREBL2	FADS1	FASN	FDFT1	HMGCS1	INSIG1	PDGFB	PDK2	PEX11A	PPARG	RGL1	SCD	SF1	SOCS1	SQLE	SREBF1	SREBF2
GO_bp	GO_REGULATION_OF_CHOLESTEROL_BIOSYNTHETIC_PROCESS	50	9	4.7738e-09	1.16958e-05	SREBF2	TM7SF2	HMGCS1	FASN	ABCG1	FDFT1	SCD	SQLE	SREBF1
GO_bp	GO_REGULATION_OF_STEROID_BIOSYNTHETIC_PROCESS	94	11	1.04466e-08	1.91956e-05	ABCG1	SF1	SREBF2	SREBF1	FASN	FDFT1	HMGCS1	INSIG1	SCD	SQLE	TM7SF2
GO_bp	GO_REGULATION_OF_LIPID_BIOSYNTHETIC_PROCESS	188	14	3.75854e-08	5.52505e-05	ADIPOR1	SCD	SF1	TM7SF2	CREBL2	SREBF1	FASN	ABCG1	PDGFB	SREBF2	HMGCS1	INSIG1	FDFT1	SQLE
GO_bp	GO_STEROID_BIOSYNTHETIC_PROCESS	195	14	5.94664e-08	7.28463e-05	DHCR24	CYB5R1	SCD	SF1	TM7SF2	SREBF1	FASN	CYP27A1	ABCG1	SREBF2	HMGCS1	INSIG1	FDFT1	SQLE
GO_bp	GO_OXIDATION_REDUCTION_PROCESS	935	31	1.21133e-07	0.000127189	DHCR24	NCF2	KDM5B	ADIPOR1	CYB5R1	SCD	FAR1	FADS2	FADS1	FADS3	FTH1	TM7SF2	CCS	IDH2	SLC25A10	SLC25A10	P4HB	DCXR	DUS1L	FASN	OGFOD3	CYP27A1	SMOX	PPARG	CHCHD4	NNT	NDUFS4	GPX8	IL6ST	P4HA2	UQCRQ	SQLE
GO_bp	GO_REGULATION_OF_STEROID_METABOLIC_PROCESS	122	11	1.60093e-07	0.000147085	SCD	SF1	TM7SF2	SREBF1	FASN	ABCG1	SREBF2	HMGCS1	INSIG1	FDFT1	SQLE
GO_bp	GO_NEGATIVE_REGULATION_OF_RESPONSE_TO_STIMULUS	1624	43	2.3276e-07	0.000173564	ERRFI1	KLHL12	ADIPOR1	PPP1R15B	HTRA1	ARNTL	UBXN1	OTUB1	MEN1	PPP2R5B	SYVN1	FAM89B	RELA	DUSP16	CDKN1B	CNOT2	TSPAN8	SEMA4B	CIB1	CRTC3	RMI2	SOCS1	LITAF	PRKCB	SOX9	HGS	NOTUM	GPS1	XBP1	ZNRF3	KREMEN1	FBXO7	TIMP3	HMGXB4	PDGFB	PIM3	ATG7	PPARG	RAF1	ITGA1	FST	PLK2	INSIG1
GO_bp	GO_LIPID_BIOSYNTHETIC_PROCESS	668	25	2.36142e-07	0.000173564	DHCR24	ADIPOR1	CYB5R1	SCD	FAR1	FADS2	FADS1	FADS3	SF1	TM7SF2	CREBL2	SREBF1	PCYT2	FASN	CYP27A1	ABCG1	XBP1	PDGFB	SREBF2	CHKB	TAMM41	HMGCS1	INSIG1	FDFT1	SQLE
GO_bp	GO_MACROMOLECULE_CATABOLIC_PROCESS	1355	38	3.11002e-07	0.000207806	RNASEL	DHX9	SMG7	PKP1	FMOD	LYPLAL1	ARNTL	VPS37C	FEN1	UBXN1	SYVN1	CAPN1	RELA	KAT5	RNASEH2C	MUS81	CTSF	CDKN1B	CNOT2	CARHSP1	USP7	CLEC16A	GSPT1	SOX9	HGS	ANAPC11	NOTUM	CSNK1D	XBP1	ZNRF3	FBXO7	TIMP3	ATG7	TIMP4	PAIP1	PELO	PLK2	SKP1
GO_bp	GO_REGULATION_OF_ALCOHOL_BIOSYNTHETIC_PROCESS	81	9	3.64978e-07	0.000223549	SCD	TM7SF2	SREBF1	FASN	ABCG1	SREBF2	HMGCS1	FDFT1	SQLE
GO_bp	GO_ALCOHOL_BIOSYNTHETIC_PROCESS	173	12	7.6417e-07	0.00043205	DHCR24	SCD	TM7SF2	SREBF1	FASN	CYP27A1	ABCG1	SREBF2	HMGCS1	INSIG1	FDFT1	SQLE
GO_bp	GO_CHOLESTEROL_STORAGE	17	5	1.02569e-06	0.000538485	EHD1	ABCG1	SREBF2	PPARG	ABCA1
GO_bp	GO_RESPONSE_TO_ENDOGENOUS_STIMULUS	1631	41	1.71684e-06	0.00080163	ERRFI1	KDM5B	ADIPOR1	FMOD	EPRS	HTRA1	ARNTL	BAD	MEN1	EHD1	FAM89B	RELA	KAT5	MUS81	FIBP	CDKN1B	CNOT2	LGR5	CIB1	IQGAP1	SOCS1	PRKCB	SREBF1	PDK2	SOX9	CSNK1D	BCL11A	WNT10A	ABCG1	XBP1	YWHAH	TIMP3	SREBF2	ATG7	TIMP4	PPARG	HMGCS1	PELO	ITGA2	ATP6V0E2	ABCA1
GO_bp	GO_RESPONSE_TO_ACID_CHEMICAL	335	16	1.74505e-06	0.00080163	SCD	BAD	SIPA1	RELA	CFL1	CDKN1B	SOCS1	SREBF1	SOX9	BCL11A	XBP1	PDGFB	ATG7	PPARG	ITGA2	ABCA1
GO_bp	GO_STEROID_METABOLIC_PROCESS	314	15	3.67137e-06	0.00158733	DHCR24	CYB5R1	SCD	SF1	TM7SF2	SREBF1	FASN	CYP27A1	ABCG1	SREBF2	HMGCS1	INSIG1	FDFT1	SQLE	ABCA1
GO_bp	GO_REGULATION_OF_CATABOLIC_PROCESS	953	28	5.22617e-06	0.00213402	RNASEL	DHX9	PKP1	RAB3GAP2	ARNTL	UBXN1	BAD	CAPN1	RELA	CDKN1B	CRTC3	CARHSP1	USP7	CLEC16A	SREBF1	SOX9	HGS	CSNK1D	XBP1	FBXO7	TIMP3	SREBF2	ATG7	TIMP4	PAIP1	NNT	PLK2	ATP6V0E2
GO_bp	GO_NEGATIVE_REGULATION_OF_SIGNALING	1365	35	6.89242e-06	0.00266628	ERRFI1	KLHL12	ADIPOR1	PPP1R15B	HTRA1	ARNTL	MEN1	PPP2R5B	SYVN1	FAM89B	RELA	DUSP16	CNOT2	CIB1	CRTC3	SOCS1	LITAF	PRKCB	SREBF1	SOX9	HGS	NOTUM	GPS1	XBP1	ZNRF3	KREMEN1	TIMP3	HMGXB4	PIM3	PPARG	RAF1	ITGA1	FST	PLK2	INSIG1
GO_bp	GO_CELLULAR_RESPONSE_TO_EXTERNAL_STIMULUS	333	15	7.44961e-06	0.00273773	FADS1	BAD	SIPA1	CLEC16A	SREBF1	PDK2	SOX9	BCL11A	XBP1	SREBF2	ATG7	PPARG	ITGA2	MAP3K1	IRF1
GO_bp	GO_POSITIVE_REGULATION_OF_ORGANELLE_ORGANIZATION	614	21	8.89787e-06	0.00311425	ARPC5	RAB3GAP2	FEN1	BAD	ARL2	CDCA5	CDC42EP2	CFL1	CDKN1B	CCT2	CNOT2	CLEC16A	SREBF1	ANAPC11	RAC3	YWHAH	FBXO7	PDGFB	SREBF2	RAD50	HIST1H1B
GO_bp	GO_CELL_CYCLE	1821	42	1.06854e-05	0.00349231	DHCR24	RNF2	PPP1R12B	ARNTL	FEN1	INCENP	BAD	MEN1	PPP2R5B	ARL2	SAC3D1	CDCA5	POLA2	SSSCA1	SIPA1	OVOL1	CFL1	MUS81	BANF1	CREBL2	CDKN1B	CNOT2	CIB1	IQGAP1	NUBP1	RMI2	GSPT1	PRKCB	SOX9	ANAPC11	CSNK1D	SPECC1L	TTC28	FBXO7	PDGFB	PIM3	PELO	PLK2	IRF1	RAD50	KIF3A	SKP1
GO_bp	GO_ORGANIC_HYDROXY_COMPOUND_BIOSYNTHETIC_PROCESS	262	13	1.09283e-05	0.00349231	DHCR24	CYB5R1	SCD	TM7SF2	SREBF1	FASN	CYP27A1	ABCG1	SREBF2	HMGCS1	INSIG1	FDFT1	SQLE
GO_bp	GO_PRI_MIRNA_TRANSCRIPTION_BY_RNA_POLYMERASE_II	45	6	1.16486e-05	0.00356739	TEAD1	RELA	SOX9	PDGFB	SREBF2	PPARG
GO_bp	GO_CELLULAR_RESPONSE_TO_ENDOGENOUS_STIMULUS	1371	34	1.87417e-05	0.00551006	ERRFI1	KDM5B	ADIPOR1	FMOD	EPRS	HTRA1	ARNTL	MEN1	EHD1	FAM89B	RELA	KAT5	MUS81	FIBP	CNOT2	LGR5	CIB1	IQGAP1	SOCS1	PRKCB	SREBF1	PDK2	SOX9	CSNK1D	BCL11A	WNT10A	XBP1	YWHAH	ATG7	PPARG	HMGCS1	PELO	ITGA2	ATP6V0E2
GO_bp	GO_SMALL_MOLECULE_BIOSYNTHETIC_PROCESS	659	21	2.53911e-05	0.00717787	DHCR24	ADIPOR1	SCD	FADS2	FADS1	FADS3	TM7SF2	NUDT7	SREBF1	ALDOC	PDK2	SLC25A10	SLC25A10	FASN	CYP27A1	ABCG1	XBP1	SREBF2	HMGCS1	INSIG1	FDFT1	SQLE
GO_bp	GO_RNA_SPLICING_VIA_ENDONUCLEOLYTIC_CLEAVAGE_AND_LIGATION	16	4	2.69452e-05	0.00733508	TSEN15	TSEN34	RTCB	TSEN2
GO_bp	GO_LIPID_METABOLIC_PROCESS	1231	31	3.3511e-05	0.00828107	DHCR24	RGL1	ADIPOR1	CYB5R1	SCD	FAR1	DAGLA	FADS2	FADS1	SF1	TM7SF2	CREBL2	PEX11A	SOCS1	NUDT7	SREBF1	PDK2	FASN	CYP27A1	ABCG1	PITPNB	PDGFB	SREBF2	ALG12	PPARG	HMGCS1	SLC22A4	INSIG1	FDFT1	SQLE	ABCA1
GO_bp	GO_CELLULAR_RESPONSE_TO_LIPOPROTEIN_PARTICLE_STIMULUS	33	5	3.38795e-05	0.00828107	ABCG1	SREBF2	PPARG	HMGCS1	ABCA1
GO_bp	GO_REGULATION_OF_RESPONSE_TO_STRESS	1474	35	3.44129e-05	0.00828107	ERRFI1	RNASEL	DHX9	PPP1R15B	HTRA1	ARNTL	UBXN1	OTUB1	BAD	MAP4K2	MEN1	SYVN1	MAP3K11	RELA	CDKN1B	TSPAN8	RMI2	SOCS1	RSL1D1	P4HB	XBP1	KREMEN1	FBXO7	PDGFB	HDAC10	ATG7	PPARG	RAF1	ITGA2	IL6ST	MAP3K1	PLK2	IRF1	SKP1	INSIG1
GO_bp	GO_CHROMOSOME_ORGANIZATION	1175	30	3.50795e-05	0.00828107	RERE	DHX9	SMG7	RNF2	KDM5B	FEN1	INCENP	MTA2	OTUB1	MEN1	CDCA5	POLA2	DPF2	RELA	KAT5	CCT2	RCCD1	USP7	RMI2	PRKCB	SREBF1	SOX9	ANAPC11	GPS1	BRD1	HDAC10	PELO	RAD50	SKP1	HIST1H1B
GO_bp	GO_CELLULAR_RESPONSE_TO_INSULIN_STIMULUS	213	11	3.60536e-05	0.00828107	ERRFI1	ADIPOR1	EPRS	RELA	SOCS1	PRKCB	SREBF1	PDK2	XBP1	PPARG	ATP6V0E2
GO_bp	GO_POSITIVE_REGULATION_OF_MOLECULAR_FUNCTION	1733	39	3.90717e-05	0.00869781	ERRFI1	DHX9	NCF2	PPP1R12B	PPP1R15B	RAB3GAP2	DNAJC1	B3GAT3	BAD	MAP4K2	MEN1	PPP2R5B	CDCA5	CDC42EP2	MAP3K11	SIPA1	RELA	CCS	ARHGEF12	CDKN1B	CCT2	CIB1	IQGAP1	CRTC3	EMP2	SOCS1	PRKCB	SREBF1	RFNG	PDGFB	PPARG	RAF1	EDNRA	ITGA1	ITGA2	MAP3K1	PLK2	RAPGEF6	RAD50
GO_bp	GO_REGULATION_OF_SMALL_MOLECULE_METABOLIC_PROCESS	340	14	4.02348e-05	0.00869781	ADIPOR1	SCD	BAD	TM7SF2	SREBF1	PDK2	FASN	ABCG1	SREBF2	PPARG	HMGCS1	INSIG1	FDFT1	SQLE
GO_bp	GO_CELLULAR_MACROMOLECULE_LOCALIZATION	1874	41	4.59871e-05	0.0096573	DHX9	SMG7	NFASC	RAB3GAP2	VPS37C	B3GAT3	BAD	EHD1	ARL2	SNX15	CDCA5	SYVN1	PACS1	BBS1	ZDHHC24	DUSP16	CCT2	RAB3IP	AP3S2	CIB1	IQGAP1	EMP2	NUBP1	NUDT7	SREBF1	SOX9	HGS	ALYREF	ASPSCR1	CSNK1D	YWHAH	FBXO7	TOM1	SREBF2	CHCHD4	RAPGEF6	KIF3A	HSPA4	SKP1	HIST1H1B	INSIG1
GO_bp	GO_RESPONSE_TO_NITROGEN_COMPOUND	965	26	4.95545e-05	0.0101174	ERRFI1	DHX9	ADIPOR1	EPRS	BAD	MEN1	RELA	CFL1	CDKN1B	IQGAP1	SOCS1	PRKCB	SREBF1	PDK2	SOX9	BCL11A	XBP1	SREBF2	ATG7	TIMP4	PPARG	HMGCS1	ITGA2	NDUFS4	ATP6V0E2	ABCA1
GO_bp	GO_REGULATION_OF_INTRACELLULAR_SIGNAL_TRANSDUCTION	1822	40	5.32516e-05	0.0105784	ERRFI1	ADIPOR1	ARNTL	MTA2	BAD	MAP4K2	MEN1	PPP2R5B	SYVN1	MAP3K11	SIPA1	RELA	KAT5	ARHGEF12	DUSP16	CIB1	IQGAP1	CRTC3	CLEC16A	RMI2	LITAF	PRKCB	PDK2	SOX9	HGS	P4HB	RAC3	GPS1	SECTM1	XBP1	TIMP3	PDGFB	RAF1	ITGA1	MAP3K1	SETD9	PLK2	CDC42SE2	RAD50	ABCA1
GO_bp	GO_TYPE_B_PANCREATIC_CELL_PROLIFERATION	19	4	5.58567e-05	0.0108039	ERRFI1	BTBD10	BAD	MEN1
GO_bp	GO_REGULATION_OF_CELL_DIFFERENTIATION	1839	40	6.51694e-05	0.0122819	ERRFI1	ADIPOR1	ARNTL	FADS1	BAD	MEN1	EHD1	PPP2R5B	DPF2	LTBP3	RELA	CFL1	SART1	CREBL2	CDKN1B	APOLD1	IDH2	SEMA4B	CIB1	IQGAP1	EMP2	SOCS1	PRKCB	SOX9	RAC3	CSNK1D	BCL11A	ABCG1	XBP1	KREMEN1	YWHAH	FBXO7	PDGFB	PPARG	RAF1	IL6ST	PLK2	IRF1	INSIG1	ABCA1
GO_bp	GO_NEGATIVE_REGULATION_OF_CHOLESTEROL_STORAGE	8	3	7.85028e-05	0.0140731	ABCG1	PPARG	ABCA1
GO_bp	GO_CELLULAR_LIPID_BIOSYNTHETIC_PROCESS	8	3	7.85028e-05	0.0140731	FAR1	FASN	FDFT1
GO_bp	GO_CELLULAR_RESPONSE_TO_LOW_DENSITY_LIPOPROTEIN_PARTICLE_STIMULUS	21	4	8.47132e-05	0.0148248	SREBF2	PPARG	HMGCS1	ABCA1
GO_bp	GO_PROTEIN_CATABOLIC_PROCESS	897	24	0.000107751	0.0177499	LYPLAL1	ARNTL	VPS37C	UBXN1	SYVN1	RELA	KAT5	CTSF	CDKN1B	USP7	CLEC16A	SOX9	HGS	ANAPC11	NOTUM	CSNK1D	XBP1	ZNRF3	FBXO7	TIMP3	ATG7	TIMP4	PLK2	SKP1
GO_bp	GO_REGULATION_OF_PROTEIN_MODIFICATION_PROCESS	1818	39	0.000108296	0.0177499	ERRFI1	PPP1R15B	RAB3GAP2	ARNTL	B3GAT3	UBXN1	OTUB1	MAP4K2	MEN1	PPP2R5B	MAP3K11	RELA	KAT5	DUSP16	CREBL2	CDKN1B	CIB1	IQGAP1	EMP2	SOCS1	SREBF1	SOX9	HGS	PPP1R27	ASPSCR1	GPS1	CSNK1D	FBXO7	TIMP3	PDGFB	ATG7	RAF1	NNT	ITGA1	NDUFS4	IL6ST	MAP3K1	RAD50	HIST1H1B
GO_bp	GO_NEGATIVE_REGULATION_OF_CELL_DIFFERENTIATION	730	21	0.000108673	0.0177499	ADIPOR1	ARNTL	MEN1	DPF2	IDH2	SEMA4B	CIB1	SOCS1	SOX9	BCL11A	ABCG1	XBP1	KREMEN1	YWHAH	FBXO7	PDGFB	PPARG	PLK2	IRF1	INSIG1	ABCA1
GO_bp	GO_RESPONSE_TO_PEPTIDE_HORMONE	424	15	0.000118756	0.0189752	ERRFI1	ADIPOR1	EPRS	MEN1	RELA	CDKN1B	IQGAP1	SOCS1	PRKCB	SREBF1	PDK2	XBP1	TIMP4	PPARG	ATP6V0E2
GO_bp	GO_ORGANELLE_DISASSEMBLY	97	7	0.000124237	0.0194286	ATG2A	CLEC16A	SREBF1	FBXO7	SREBF2	ATG7	PELO
GO_bp	GO_RESPONSE_TO_HORMONE	971	25	0.000140781	0.0213116	ERRFI1	ADIPOR1	EPRS	ARNTL	BAD	MEN1	RELA	KAT5	CDKN1B	CNOT2	LGR5	IQGAP1	SOCS1	PRKCB	SREBF1	PDK2	ABCG1	XBP1	YWHAH	TIMP3	TIMP4	PPARG	HMGCS1	ITGA2	ATP6V0E2
GO_bp	GO_REGULATION_OF_CELLULAR_CATABOLIC_PROCESS	800	22	0.000142077	0.0213116	RNASEL	DHX9	PKP1	RAB3GAP2	UBXN1	BAD	CAPN1	CARHSP1	USP7	CLEC16A	SREBF1	CSNK1D	XBP1	FBXO7	TIMP3	SREBF2	ATG7	TIMP4	PAIP1	NNT	PLK2	ATP6V0E2
GO_bp	GO_PROCESS_UTILIZING_AUTOPHAGIC_MECHANISM	482	16	0.00014742	0.021372	RAB3GAP2	VPS37C	BAD	ATG2A	VPS51	CAPN1	CLEC16A	SREBF1	HGS	XBP1	FBXO7	SREBF2	HDAC10	ATG7	PLK2	ATP6V0E2
GO_bp	GO_ENZYME_LINKED_RECEPTOR_PROTEIN_SIGNALING_PATHWAY	1033	26	0.000148295	0.021372	ERRFI1	NCF2	ARPC5	ADIPOR1	FMOD	HTRA1	MEN1	PPP2R5B	FAM89B	RELA	FIBP	IQGAP1	SOCS1	PRKCB	SREBF1	PDK2	SOX9	HGS	CD7	PDGFB	RAF1	ITGA1	PELO	FST	IL6ST	ATP6V0E2
GO_bp	GO_REGULATION_OF_LIPID_STORAGE	45	5	0.000155978	0.0220469	EHD1	ABCG1	SREBF2	PPARG	ABCA1
GO_bp	GO_COENZYME_METABOLIC_PROCESS	253	11	0.000167287	0.0231992	NMNAT2	SCD	FAR1	IDH2	NUDT7	PDK2	DCXR	FASN	HMGCS1	NNT	MOCS2
GO_bp	GO_SMALL_MOLECULE_METABOLIC_PROCESS	1673	36	0.000191064	0.0253593	DHCR24	NPL	NMNAT2	ADIPOR1	EPRS	SCD	FAR1	DAGLA	FADS2	FADS1	FADS3	BAD	TM7SF2	IDH2	NUDT7	SREBF1	ALDOC	PDK2	SLC25A10	SLC25A10	P4HB	DCXR	FASN	SLC16A3	CYP27A1	ABCG1	XBP1	SREBF2	PPARG	HMGCS1	NNT	P4HA2	RAD50	INSIG1	FDFT1	SQLE	ABCA1
GO_bp	GO_REGULATION_OF_PROTEIN_AUTOPHOSPHORYLATION	47	5	0.000192229	0.0253593	ERRFI1	PPP2R5B	IQGAP1	PDGFB	RAD50
GO_bp	GO_FAT_CELL_DIFFERENTIATION	216	10	0.000199065	0.0253593	RNASEL	ARNTL	CREBL2	PEX11A	SOCS1	NUDT7	SREBF1	XBP1	PPARG	INSIG1
GO_bp	GO_NUCLEOSIDE_PHOSPHATE_METABOLIC_PROCESS	216	10	0.000199065	0.0253593	NMNAT2	FAR1	BAD	IDH2	NUDT7	DCXR	FASN	HMGCS1	NNT	RAD50
GO_bp	GO_AUTOPHAGY_OF_MITOCHONDRION	74	6	0.000200967	0.0253593	ATG2A	CLEC16A	SREBF1	FBXO7	SREBF2	ATG7
GO_bp	GO_CELL_CYCLE_PROCESS	1360	31	0.000203564	0.0253593	DHCR24	RNF2	PPP1R12B	FEN1	INCENP	MEN1	PPP2R5B	ARL2	SAC3D1	CDCA5	POLA2	OVOL1	CFL1	MUS81	BANF1	CDKN1B	CNOT2	NUBP1	RMI2	GSPT1	PRKCB	SOX9	ANAPC11	CSNK1D	FBXO7	PDGFB	PLK2	IRF1	RAD50	KIF3A	SKP1
GO_bp	GO_MITOTIC_CELL_CYCLE	996	25	0.00020736	0.0254016	RNF2	PPP1R12B	INCENP	MEN1	CDCA5	POLA2	SSSCA1	OVOL1	CFL1	MUS81	BANF1	CDKN1B	CNOT2	CIB1	IQGAP1	GSPT1	PRKCB	ANAPC11	CSNK1D	TTC28	FBXO7	PDGFB	PIM3	PLK2	SKP1
GO_bp	GO_SECRETION	1622	35	0.000223588	0.0267312	DHX9	ARPC5	PKP1	KDM5B	CYB5R1	PPFIA4	NFASC	DNAJC1	ARNTL	FTH1	BAD	ARL2	CAPN1	CCT2	PTPRB	ANPEP	IDH2	IQGAP1	SOCS1	PRKCB	SREBF1	ALDOC	HGS	QPCT	XBP1	TIMP3	TOM1	PDGFB	PIM3	ATG7	SYN2	RAF1	ATP11B	SLC22A4	ABCA1
GO_bp	GO_POSITIVE_REGULATION_OF_CELLULAR_COMPONENT_ORGANIZATION	1183	28	0.000227934	0.0267312	ARPC5	RAB3GAP2	FEN1	BAD	EHD1	PPP2R5B	ARL2	CDCA5	CDC42EP2	CFL1	CDKN1B	CCT2	CNOT2	CIB1	IQGAP1	CLEC16A	SREBF1	SOX9	ANAPC11	RAC3	YWHAH	FBXO7	PDGFB	SREBF2	PPARG	ITGA2	RAD50	HIST1H1B
GO_bp	GO_REGULATION_OF_CELLULAR_RESPONSE_TO_STRESS	716	20	0.00023238	0.0267312	DHX9	PPP1R15B	ARNTL	UBXN1	OTUB1	BAD	MAP4K2	MEN1	SYVN1	MAP3K11	RMI2	RSL1D1	P4HB	XBP1	KREMEN1	FBXO7	HDAC10	ATG7	PLK2	INSIG1
GO_bp	GO_REGULATION_OF_ORGANELLE_ORGANIZATION	1246	29	0.000232761	0.0267312	SMG7	ARPC5	RAB3GAP2	FEN1	OTUB1	BAD	ARL2	CDCA5	CDC42EP2	CFL1	CDKN1B	CCT2	CNOT2	CIB1	USP7	NUBP1	CLEC16A	RMI2	SREBF1	ANAPC11	RAC3	YWHAH	FBXO7	PDGFB	SREBF2	PLK2	RAD50	HIST1H1B	INSIG1
GO_bp	GO_CELLULAR_MACROMOLECULE_CATABOLIC_PROCESS	1129	27	0.000250917	0.0283729	RNASEL	DHX9	SMG7	PKP1	ARNTL	VPS37C	FEN1	UBXN1	SYVN1	KAT5	RNASEH2C	MUS81	CTSF	CNOT2	CARHSP1	USP7	CLEC16A	GSPT1	ANAPC11	CSNK1D	XBP1	ZNRF3	FBXO7	PAIP1	PELO	PLK2	SKP1
GO_bp	GO_HOMEOSTATIC_PROCESS	1896	39	0.000255307	0.0284319	SMG7	NCF2	ADIPOR1	SCD	ARNTL	FEN1	FTH1	BAD	MEN1	EHD1	POLA2	BBS1	PRR4	CCT2	CRTC3	USP7	NUBP1	TXNDC11	PRKCB	MT2A	PDK2	SOX9	P4HB	ASPSCR1	RAC3	ABCG1	XBP1	SREBF2	PIM3	PPARG	RAF1	EDNRA	NNT	SLC22A5	RAD50	SKP1	ATP6V0E2	INSIG1	ABCA1
GO_bp	GO_RESPONSE_TO_GROWTH_FACTOR	723	20	0.000263505	0.0289069	ERRFI1	KDM5B	FMOD	HTRA1	MEN1	EHD1	PPP2R5B	FAM89B	RELA	FIBP	CIB1	IQGAP1	PRKCB	SOX9	HGS	CSNK1D	WNT10A	PDGFB	RAF1	PELO
GO_bp	GO_DNA_METABOLIC_PROCESS	838	22	0.000270921	0.0292834	DHX9	SMG7	UBE2T	FEN1	MTA2	OTUB1	MEN1	CDCA5	POLA2	KAT5	MUS81	BANF1	CCT2	CIB1	USP7	RMI2	ALYREF	GPS1	HDAC10	CHCHD4	RAD50	HIST1H1B
GO_bp	GO_CELLULAR_RESPONSE_TO_PEPTIDE_HORMONE_STIMULUS	314	12	0.000281866	0.0292996	ERRFI1	ADIPOR1	EPRS	MEN1	RELA	SOCS1	PRKCB	SREBF1	PDK2	XBP1	PPARG	ATP6V0E2
GO_bp	GO_RESPONSE_TO_INSULIN	269	11	0.000283628	0.0292996	ERRFI1	ADIPOR1	EPRS	RELA	SOCS1	PRKCB	SREBF1	PDK2	XBP1	PPARG	ATP6V0E2
GO_bp	GO_RNA_PHOSPHODIESTER_BOND_HYDROLYSIS	147	8	0.000293206	0.0292996	RNASEL	TSEN15	CPSF7	FEN1	TUT1	CNOT2	TSEN34	TSEN2
GO_bp	GO_NEGATIVE_REGULATION_OF_PRI_MIRNA_TRANSCRIPTION_BY_RNA_POLYMERASE_II	12	3	0.000298136	0.0292996	RELA	SOX9	PDGFB
GO_bp	GO_QUATERNARY_AMMONIUM_GROUP_TRANSPORT	12	3	0.000298136	0.0292996	SLC25A45	SLC22A4	SLC22A5
GO_bp	GO_POSITIVE_REGULATION_OF_CATALYTIC_ACTIVITY	1391	31	0.000300242	0.0292996	ERRFI1	DHX9	NCF2	PPP1R12B	PPP1R15B	RAB3GAP2	DNAJC1	B3GAT3	BAD	MAP4K2	CDC42EP2	MAP3K11	SIPA1	CCS	ARHGEF12	CDKN1B	CCT2	CIB1	IQGAP1	EMP2	SOCS1	SREBF1	PDGFB	PPARG	RAF1	EDNRA	ITGA1	ITGA2	MAP3K1	RAPGEF6	RAD50
GO_bp	GO_RESPONSE_TO_AMINO_ACID	112	7	0.000303107	0.0292996	BAD	RELA	CFL1	CDKN1B	SOCS1	BCL11A	XBP1
GO_bp	GO_RESPONSE_TO_CARBOHYDRATE	228	10	0.000306864	0.0292996	BAD	MEN1	CDKN1B	PRKCB	SREBF1	XBP1	PIM3	ATG7	RAF1	ITGA2
GO_bp	GO_CARBOHYDRATE_TRANSPORT	148	8	0.000306948	0.0292996	SLC45A1	RNASEL	CREBL2	PRKCB	ASPSCR1	SLC5A1	SLC35A5	EDNRA
GO_bp	GO_PEPTIDYL_AMINO_ACID_MODIFICATION	1207	28	0.000314763	0.0296604	ERRFI1	METTL12	MEN1	PPP2R5B	SYVN1	DPF2	SCYL1	RELA	KAT5	ZDHHC24	CREBL2	IQGAP1	METTL22	SOCS1	PRKCB	P4HB	CSNK1D	QPCT	BCL11A	PDGFB	BRD1	HDAC10	RAF1	CHCHD4	IL6ST	PLK2	P4HA2	HIST1H1B
GO_bp	GO_PROTEIN_LOCALIZATION_TO_ORGANELLE	910	23	0.000337274	0.0313793	DHX9	RAB3GAP2	VPS37C	BAD	EHD1	ARL2	CDCA5	PACS1	BBS1	CCT2	NUDT7	SREBF1	SOX9	HGS	CSNK1D	YWHAH	FBXO7	SREBF2	CHCHD4	HSPA4	SKP1	HIST1H1B	INSIG1
GO_bp	GO_POSITIVE_REGULATION_OF_PRI_MIRNA_TRANSCRIPTION_BY_RNA_POLYMERASE_II	30	4	0.000357821	0.0320989	TEAD1	RELA	PDGFB	SREBF2
GO_bp	GO_RESPONSE_TO_OXYGEN_CONTAINING_COMPOUND	1599	34	0.000360027	0.0320989	ERRFI1	ADIPOR1	PPP1R15B	EPRS	SCD	BAD	MEN1	SIPA1	RELA	KAT5	CFL1	CCS	CDKN1B	IQGAP1	SOCS1	LITAF	PRKCB	SREBF1	PDK2	SOX9	BCL11A	XBP1	PDGFB	PIM3	ATG7	TIMP4	PPARG	RAF1	HMGCS1	ITGA2	NDUFS4	ATP6V0E2	INSIG1	ABCA1
GO_bp	GO_MONOCARBOXYLIC_ACID_METABOLIC_PROCESS	471	15	0.000366073	0.0320989	ADIPOR1	SCD	DAGLA	FADS2	FADS1	FADS3	IDH2	SREBF1	PDK2	FASN	SLC16A3	CYP27A1	XBP1	PPARG	INSIG1
GO_bp	GO_REGULATION_OF_PROTEIN_CATABOLIC_PROCESS	371	13	0.000366203	0.0320989	ARNTL	UBXN1	RELA	CDKN1B	USP7	CLEC16A	SOX9	HGS	CSNK1D	TIMP3	ATG7	TIMP4	PLK2
GO_bp	GO_FATTY_ACID_BIOSYNTHETIC_PROCESS	152	8	0.000367281	0.0320989	ADIPOR1	SCD	FADS2	FADS1	FADS3	FASN	XBP1	INSIG1
GO_bp	GO_INTRACELLULAR_TRANSPORT	1801	37	0.000379769	0.0320989	DHX9	SMG7	KLHL12	RAB3GAP2	VPS37C	B3GAT3	EHD1	SNX15	VPS51	SYVN1	AP5B1	BANF1	ZDHHC24	DUSP16	RAB3IP	AP3S2	CIB1	EMP2	CLEC16A	PRKCB	NUDT7	SREBF1	HGS	ALYREF	ASPSCR1	CSNK1D	ABCG1	YWHAH	FBXO7	HMGXB4	TOM1	SREBF2	CHCHD4	KIF3A	HSPA4	INSIG1	ABCA1
GO_bp	GO_CELLULAR_RESPONSE_TO_HORMONE_STIMULUS	688	19	0.00038172	0.0320989	ERRFI1	ADIPOR1	EPRS	ARNTL	MEN1	RELA	KAT5	CNOT2	LGR5	SOCS1	PRKCB	SREBF1	PDK2	XBP1	YWHAH	PPARG	HMGCS1	ITGA2	ATP6V0E2
GO_bp	GO_NADP_METABOLIC_PROCESS	13	3	0.000384314	0.0320989	IDH2	DCXR	NNT
GO_bp	GO_NEGATIVE_REGULATION_OF_MACROPHAGE_DERIVED_FOAM_CELL_DIFFERENTIATION	13	3	0.000384314	0.0320989	ABCG1	PPARG	ABCA1
GO_bp	GO_CARBOHYDRATE_TRANSMEMBRANE_TRANSPORT	117	7	0.00039541	0.0326546	SLC45A1	RNASEL	CREBL2	PRKCB	ASPSCR1	SLC5A1	EDNRA
GO_bp	GO_INTERSPECIES_INTERACTION_BETWEEN_ORGANISMS	924	23	0.000416983	0.0340536	RNASEL	DHX9	VPS37C	UBXN1	BAD	RELA	KAT5	CFL1	BANF1	SF3B2	PACS1	ANPEP	IQGAP1	CRTC3	USP7	P4HB	ALYREF	ATG7	ITGA2	IL6ST	SLC22A5	RAD50	SKP1
GO_bp	GO_SECONDARY_ALCOHOL_METABOLIC_PROCESS	85	6	0.000427421	0.0345224	SREBF1	CYP27A1	ABCG1	SREBF2	SQLE	ABCA1
GO_bp	GO_POSITIVE_REGULATION_OF_GENE_EXPRESSION	1950	39	0.000444008	0.0354724	RNASEL	DHX9	PKP1	KDM5B	TEAD1	ARNTL	MYRF	MTA2	MEN1	PPP2R5B	DPF2	RELA	KAT5	OVOL1	ETV6	CREBL2	NGRN	CRTC3	CIITA	LITAF	SREBF1	SOX9	HGS	MRPL12	ALYREF	BCL11A	WNT10A	XBP1	YWHAH	PDGFB	SREBF2	PPARG	RAF1	PAIP1	ITGA2	IRF1	HIST1H1B	INSIG1	NFIL3
GO_bp	GO_MONOCARBOXYLIC_ACID_BIOSYNTHETIC_PROCESS	197	9	0.000453845	0.0358684	ADIPOR1	SCD	FADS2	FADS1	FADS3	FASN	CYP27A1	XBP1	INSIG1
GO_bp	GO_MEMBRANE_ORGANIZATION	814	21	0.00046733	0.0361454	ARPC5	RABIF	KLHL12	NFASC	MYRF	BAD	BANF1	EMP2	PRKCB	HGS	RAC3	CSNK1D	YWHAH	ATG7	PPARG	TMEM43	ATP11B	ITGA2	HSPA4	INSIG1	ABCA1
GO_bp	GO_CELLULAR_COMPONENT_DISASSEMBLY	535	16	0.000468463	0.0361454	LAMC1	HTRA1	ATG2A	MRPL49	CAPN1	CFL1	CIB1	CLEC16A	GSPT1	PRKCB	SREBF1	MRPL12	FBXO7	SREBF2	ATG7	PELO
GO_bp	GO_RESPONSE_TO_CYTOKINE	1176	27	0.000472103	0.0361454	RNASEL	DHX9	KDM5B	ADIPOR1	EPRS	OTUB1	BAD	CDC42EP2	RELA	CFL1	CIB1	CIITA	SOCS1	MT2A	SOX9	P4HB	FASN	XBP1	TIMP3	PDGFB	TIMP4	PPARG	CHCHD4	IL6ST	IRF1	SKP1	NFIL3
GO_bp	GO_CELLULAR_RESPONSE_TO_OXYGEN_CONTAINING_COMPOUND	1116	26	0.000483837	0.0363759	ERRFI1	ADIPOR1	EPRS	BAD	MEN1	SIPA1	RELA	KAT5	CCS	SOCS1	LITAF	PRKCB	SREBF1	PDK2	SOX9	BCL11A	XBP1	PDGFB	PIM3	PPARG	RAF1	HMGCS1	ITGA2	ATP6V0E2	INSIG1	ABCA1
GO_bp	GO_NEGATIVE_REGULATION_OF_COLLAGEN_BIOSYNTHETIC_PROCESS	14	3	0.000485011	0.0363759	ERRFI1	CIITA	PPARG
GO_bp	GO_NEGATIVE_REGULATION_OF_TRANSCRIPTION_BY_RNA_POLYMERASE_II	818	21	0.000497895	0.0369649	RNF2	MTA2	MEN1	DPF2	RELA	KAT5	OVOL1	DRAP1	ETV6	CNOT2	CIITA	SREBF1	SOX9	BCL11A	PDGFB	SREBF2	HDAC10	PPARG	FST	HIST1H1B	NFIL3
GO_bp	GO_CELL_SUBSTRATE_ADHESION	335	12	0.000503312	0.0369935	LAMC1	PARVA	MEN1	ARL2	CIB1	IQGAP1	EMP2	RAC3	EMID1	PARVB	ITGA1	ITGA2
GO_bp	GO_NUCLEIC_ACID_PHOSPHODIESTER_BOND_HYDROLYSIS	289	11	0.000518771	0.0377521	RNASEL	TSEN15	CPSF7	FEN1	TUT1	MUS81	CNOT2	TSEN34	TSEN2	PELO	RAD50
GO_bp	GO_NEGATIVE_REGULATION_OF_CATABOLIC_PROCESS	290	11	0.000533874	0.0384602	DHX9	PKP1	UBXN1	RELA	CRTC3	USP7	CLEC16A	TIMP3	ATG7	TIMP4	PAIP1
GO_bp	GO_ORGANONITROGEN_COMPOUND_CATABOLIC_PROCESS	1249	28	0.000538966	0.0384602	FMOD	LYPLAL1	ARNTL	VPS37C	UBXN1	SYVN1	RELA	KAT5	CTSF	CDKN1B	ANPEP	USP7	CLEC16A	NUDT7	SOX9	HGS	ANAPC11	NOTUM	CSNK1D	SMOX	XBP1	ZNRF3	FBXO7	TIMP3	ATG7	TIMP4	PLK2	SKP1
GO_bp	GO_NEURAL_CREST_CELL_DIFFERENTIATION	89	6	0.000546784	0.0386429	KLHL12	CFL1	SEMA4B	SOX9	WNT10A	EDNRA
GO_bp	GO_TRANSMEMBRANE_RECEPTOR_PROTEIN_TYROSINE_KINASE_SIGNALING_PATHWAY	712	19	0.000578253	0.0404777	ERRFI1	NCF2	ARPC5	ADIPOR1	PPP2R5B	RELA	FIBP	IQGAP1	SOCS1	PRKCB	SREBF1	PDK2	SOX9	HGS	CD7	PDGFB	RAF1	ITGA1	ATP6V0E2
GO_bp	GO_REGULATION_OF_CELL_CYCLE	1195	27	0.000601842	0.0415335	DHCR24	RNF2	ARNTL	FEN1	INCENP	BAD	MEN1	PPP2R5B	CDCA5	SIPA1	OVOL1	MUS81	CDKN1B	CNOT2	IQGAP1	NUBP1	RMI2	SOX9	ANAPC11	CSNK1D	TTC28	FBXO7	PDGFB	PIM3	PLK2	IRF1	SKP1
GO_bp	GO_CELLULAR_RESPONSE_TO_ACID_CHEMICAL	205	9	0.000604637	0.0415335	SIPA1	SOCS1	SREBF1	SOX9	BCL11A	XBP1	PDGFB	PPARG	ABCA1
GO_bp	GO_POSITIVE_REGULATION_OF_CELL_ADHESION	396	13	0.000673855	0.0458595	BAD	ARL2	RELA	SART1	CIB1	IQGAP1	EMP2	SOCS1	RAC3	XBP1	EMID1	ITGA2	IL6ST
GO_bp	GO_STEROL_HOMEOSTASIS	93	6	0.000690567	0.0465657	EHD1	ABCG1	XBP1	SREBF2	INSIG1	ABCA1
GO_bp	GO_RESPONSE_TO_PEPTIDE	502	15	0.000705765	0.0471579	ERRFI1	ADIPOR1	EPRS	MEN1	RELA	CDKN1B	IQGAP1	SOCS1	PRKCB	SREBF1	PDK2	XBP1	TIMP4	PPARG	ATP6V0E2
GO_bp	GO_AMMONIUM_TRANSMEMBRANE_TRANSPORT	16	3	0.000733679	0.0485814	SLC25A45	SLC22A4	SLC22A5
GWAScatalog	Acne (severe)	188	56	8.07371e-64	1.46538e-60	LAMC2	LGR6	RRP15	POLA2	CDC42EP2	DPF2	SLC25A45	FRMD8	NEAT1	MALAT1	SCYL1	LTBP3	SSSCA1-AS1	SSSCA1	FAM89B	EHBP1L1	KCNK7	MAP3K11	SIPA1	RELA	KAT5	RNASEH2C	AP5B1	OVOL1	CFL1	MUS81	EFEMP2	FIBP	C11orf68	DRAP1	SART1	EIF1AD	BANF1	CST6	SF3B2	PACS1	SEMA4B	BCL11A	WNT10A	SPECC1L	BRD1	ZBED4	ALG12	CRELD2
GWAScatalog	Plasma omega-3 polyunsaturated fatty acid levels (docosapentaenoic acid)	20	11	5.36914e-17	4.8725e-14	DAGLA	MYRF	TMEM258	FEN1	FADS2	FADS1	FADS3	RAB3IL1	BEST1	FTH1	INCENP
GWAScatalog	Plasma omega-6 polyunsaturated fatty acid levels (arachidonic acid)	23	11	4.19288e-16	2.53669e-13	DAGLA	MYRF	FEN1	FADS2	FADS1	FADS3	RAB3IL1	BEST1	FTH1	INCENP	SLC22A5
GWAScatalog	Plasma omega-6 polyunsaturated fatty acid levels (gamma-linolenic acid)	25	11	1.35457e-15	6.14635e-13	SLC45A1	DAGLA	MYRF	TMEM258	FEN1	FADS2	FADS1	FADS3	RAB3IL1	BEST1	FTH1
GWAScatalog	Plasma omega-3 polyunsaturated fatty acid levels (alphalinolenic acid)	10	8	1.14081e-14	4.14115e-12	DAGLA	MYRF	TMEM258	FEN1	FADS2	FADS1	FADS3	RAB3IL1
GWAScatalog	Plasma omega-6 polyunsaturated fatty acid levels (dihomo-gamma-linolenic acid)	22	10	1.81959e-14	5.50426e-12	DAGLA	MYRF	TMEM258	FEN1	FADS2	FADS1	FADS3	RAB3IL1	BEST1	FTH1
GWAScatalog	Plasma omega-3 polyunsaturated fatty acid level (eicosapentaenoic acid)	16	9	3.06142e-14	7.93783e-12	MYRF	TMEM258	FEN1	FADS2	FADS1	FADS3	RAB3IL1	BEST1	FTH1
GWAScatalog	Red blood cell fatty acid levels	17	9	6.44078e-14	1.29889e-11	DAGLA	MYRF	TMEM258	FEN1	FADS2	FADS1	FADS3	RAB3IL1	BEST1
GWAScatalog	Plasma omega-6 polyunsaturated fatty acid levels (adrenic acid)	17	9	6.44078e-14	1.29889e-11	DAGLA	MYRF	TMEM258	FEN1	FADS2	FADS1	FADS3	RAB3IL1	BEST1
GWAScatalog	Plasma omega-6 polyunsaturated fatty acid levels (linoleic acid)	26	10	1.43566e-13	2.60573e-11	DAGLA	MYRF	TMEM258	FEN1	FADS2	FADS1	FADS3	BEST1	FTH1	INCENP
GWAScatalog	Waist-to-hip ratio adjusted for BMI x sex x age interaction (4df test)	382	22	6.41568e-10	1.00372e-07	LYPLAL1	EPRS	INCENP	EEF1G	TUT1	MTA2	EML3	ROM1	B3GAT3	GANAB	METTL12	UBXN1	HMGXB4	TOM1	SYN2	TIMP4	PPARG	TSEN2	MKRN2	RAF1	MAP3K1	SETD9
GWAScatalog	Oleic acid (18:1n-9) levels	18	7	6.63618e-10	1.00372e-07	MYRF	TMEM258	FEN1	FADS2	FADS1	FADS3	RAB3IL1
GWAScatalog	Asthma (adult onset)	98	12	1.30591e-09	1.82324e-07	RERE	MYRF	FADS2	FADS1	FADS3	TSPAN8	LGR5	CIITA	CLEC16A	RMI2	SLC22A5	IRF1
GWAScatalog	Waist-to-hip ratio adjusted for BMI	392	21	5.71719e-09	7.41193e-07	LYPLAL1	EPRS	INCENP	EEF1G	TUT1	MTA2	EML3	ROM1	B3GAT3	GANAB	METTL12	UBXN1	HMGXB4	SYN2	TIMP4	PPARG	TSEN2	MKRN2	RAF1	MAP3K1	SETD9
GWAScatalog	Glycerophospholipid levels	15	6	9.5417e-09	1.15455e-06	SCD	MYRF	TMEM258	FADS2	FADS1	FADS3
GWAScatalog	Delta-5 desaturase activity response to n3-polyunsaturated fat supplement	5	4	8.17434e-08	9.27276e-06	MYRF	FEN1	FADS2	FADS1
GWAScatalog	Heel bone mineral density	827	29	9.86167e-08	1.05288e-05	RERE	ZBED5-AS1	TEAD1	MYRF	FADS2	BAD	LTBP3	KAT5	APOLD1	IQGAP1	CRTC3	EMP2	LITAF	RSL1D1	RFNG	BCL11A	TTC28-AS1	XBP1	ZNRF3	KREMEN1	ZBED4	PPP6R2	ATG7	SYN2	PPARG	TMEM43	ITGA1	PELO	HSPA4
GWAScatalog	HDL cholesterol	240	15	1.24439e-07	1.25476e-05	LAMC2	ARNTL	MYRF	FADS2	FADS1	FADS3	SIPA1	KAT5	RMI2	ZNRF3	TOM1	ATG7	PPARG	ARL15	ABCA1
GWAScatalog	Waist-to-hip ratio adjusted for BMI in active individuals	46	7	8.49235e-07	8.11243e-05	LYPLAL1	EEF1G	ZNRF3	KREMEN1	PPARG	MAP3K1	ABCA1
GWAScatalog	Stearic acid (18:0) levels	17	5	1.02569e-06	9.3081e-05	TMEM258	FEN1	FADS2	FADS1	FADS3
GWAScatalog	Laryngeal squamous cell carcinoma	9	4	1.98688e-06	0.000171723	FEN1	FADS2	FADS1	FADS3
GWAScatalog	Waist-to-hip ratio adjusted for BMI (joint analysis for main effect and physical activity interaction)	55	7	2.94958e-06	0.00024334	LYPLAL1	EEF1G	ZNRF3	KREMEN1	PPARG	MAP3K1	ABCA1
GWAScatalog	Waist-to-hip ratio adjusted for BMI (age <50)	133	10	3.1163e-06	0.000245712	LYPLAL1	EPRS	SYN2	TIMP4	PPARG	TSEN2	MKRN2	RAF1	MAP3K1	SETD9
GWAScatalog	Serum metabolite ratios in chronic kidney disease	21	5	3.24908e-06	0.000245712	MYRF	TMEM258	FEN1	FADS2	FADS1
GWAScatalog	Palmitoleic acid (16:1n-7) levels	23	5	5.27317e-06	0.000382832	SCD	MYRF	FEN1	FADS2	FADS1
GWAScatalog	Triglycerides	180	11	7.50354e-06	0.000523805	MYRF	FADS2	FADS1	FADS3	MAP4K2	KAT5	SYN2	ARL15	MAP3K1	SETD9	ABCA1
GWAScatalog	Systemic lupus erythematosus	345	15	1.13411e-05	0.000762377	LAMC1	LAMC2	NMNAT2	SMG7	NCF2	RNASEH2C	OVOL1	CREBL2	CDKN1B	CIITA	CLEC16A	SOCS1	PPARG	TSEN2	SKP1
GWAScatalog	Coronary artery disease	456	17	2.1908e-05	0.00142011	EPRS	HTRA1	ARNTL	SSSCA1	FAM89B	EHBP1L1	MAP3K11	ARHGEF12	SPECC1L	CHKB	EDNRA	ITGA1	ARL15	MAP3K1	SETD9	SLC22A4	ABCA1
GWAScatalog	Serum metabolite levels	103	8	2.40763e-05	0.00150684	MYRF	TMEM258	FEN1	FADS2	FADS1	PDLIM4	SLC22A4	SLC22A5
GWAScatalog	Resting heart rate	138	9	3.04425e-05	0.00184177	LAMC1	MYRF	TMEM258	FEN1	FADS2	FADS1	SREBF1	BCL11A	EDNRA
GWAScatalog	Crohn's disease	628	20	3.99268e-05	0.00233765	ERRFI1	LAMC1	EPRS	MYRF	TMEM258	FEN1	FADS2	FADS1	BAD	RMI2	SOCS1	LITAF	IL6ST	CDC42SE2	RAPGEF6	P4HA2	PDLIM4	SLC22A4	SLC22A5	IRF1
GWAScatalog	Waist-to-hip ratio adjusted for body mass index	113	8	4.69745e-05	0.00266434	LYPLAL1	EEF1G	ZNRF3	KREMEN1	HMGXB4	PPARG	MAP3K1	ABCA1
GWAScatalog	Asthma (childhood onset)	261	12	4.99846e-05	0.00274915	PPFIA4	AP5B1	OVOL1	TSPAN8	LGR5	CIITA	CLEC16A	RMI2	SLC22A5	IRF1	RAD50	KIF3A
GWAScatalog	Bipolar disorder	641	20	5.29937e-05	0.00282893	RNF2	DAGLA	MYRF	TMEM258	FEN1	FADS2	FADS1	FADS3	OTUB1	SART1	EIF1AD	BANF1	CST6	SF3B2	PACS1	SLC29A2	BBS1	ZDHHC24	CTSF	CCS
GWAScatalog	Inflammatory bowel disease	728	21	0.000104624	0.00542553	ERRFI1	LAMC1	EPRS	MYRF	FADS2	FADS1	RELA	CRTC3	RMI2	SOCS1	LITAF	PRKCB	TOM1	CDC42SE2	RAPGEF6	P4HA2	PDLIM4	SLC22A4	SLC22A5	IRF1	NFIL3
GWAScatalog	Non-alcoholic fatty liver disease histology (lobular)	9	3	0.000116761	0.00588669	LTBP3	EHBP1L1	FDFT1
GWAScatalog	Asthma or allergic disease (pleiotropy)	168	9	0.000139486	0.00684234	RERE	CLEC16A	P4HA2	PDLIM4	SLC22A4	SLC22A5	IRF1	RAD50	KIF3A
GWAScatalog	Waist-to-hip ratio adjusted for BMI (adjusted for smoking behaviour)	70	6	0.000147752	0.00705712	LYPLAL1	ZNRF3	KREMEN1	PPARG	MAP3K1	ABCA1
GWAScatalog	Breast cancer	211	10	0.000164686	0.00740551	SLC45A1	LGR6	UBE2T	DNAJC1	OVOL1	CFL1	MUS81	EMID1	MAP3K1	HSPA4
GWAScatalog	Hair shape	10	3	0.000165395	0.00740551	ERRFI1	SLC45A1	WNT10A
GWAScatalog	Male-pattern baldness	253	11	0.000167287	0.00740551	MYRF	TMEM258	FEN1	FADS2	FADS1	IQGAP1	CRTC3	CYP27A1	WNT10A	ATG7	VGLL4
GWAScatalog	Colorectal cancer	139	8	0.000200339	0.0086575	LAMC1	MYRF	FEN1	FADS2	FADS1	ETV6	CRTC3	C16orf72
GWAScatalog	Chronic obstructive pulmonary disease	143	8	0.000243161	0.0102637	RRP15	LYPLAL1	ARNTL	SOX9	VGLL4	SYN2	ITGA1	HSPA4
GWAScatalog	Waist-to-hip ratio adjusted for BMI (age >50)	224	10	0.000266533	0.0109945	LYPLAL1	EPRS	HMGXB4	TOM1	SYN2	TIMP4	PPARG	TSEN2	MKRN2	RAF1
GWAScatalog	Ulcerative colitis	462	15	0.000298914	0.0120562	ERRFI1	LAMC1	EPRS	CRTC3	CIITA	PRKCB	TOM1	PIM3	CDC42SE2	RAPGEF6	P4HA2	PDLIM4	SLC22A4	SLC22A5	IRF1
GWAScatalog	Urate levels	80	6	0.00030794	0.0121502	SF1	MAP4K2	MEN1	CDC42BPG	LTBP3	OVOL1
GWAScatalog	Blond vs. brown/black hair color	150	8	0.000336012	0.0128619	SLC45A1	MYRF	OVOL1	NOTUM	VGLL4	NDUFS4	MAP3K1	PLK2
GWAScatalog	Metabolic syndrome	53	5	0.000340149	0.0128619	TMEM258	FADS2	FADS1	MAP4K2	ABCA1
GWAScatalog	Midgestational circulating levels of PCBs	13	3	0.000384314	0.0142353	FST	NDUFS4	CD164
GWAScatalog	Type 2 diabetes	480	15	0.000445812	0.016183	LYPLAL1	GALNT18	MAP4K2	MAP3K11	TSPAN8	LGR5	AP3S2	BCL11A	PIM3	SYN2	PPARG	ITGA1	ITGA2	ARL15	MAP3K1
GWAScatalog	Itch intensity from mosquito bite adjusted by bite size	121	7	0.000484371	0.0166094	RNF2	CDC42SE2	RAPGEF6	IRF1	KIF3A	AFF4	ABCA1
GWAScatalog	Cholesterol, total	121	7	0.000484371	0.0166094	FADS2	FADS1	FADS3	TOM1	PPARG	RAF1	ABCA1
GWAScatalog	Sphingolipid levels	14	3	0.000485011	0.0166094	FADS2	FADS1	FADS3
GWAScatalog	High light scatter reticulocyte count	159	8	0.000495919	0.0166684	RGL1	EPRS	BCL11A	CYP27A1	SMOX	EMID1	PELO	ARL15
GWAScatalog	Pancreatic cancer	124	7	0.000561016	0.0181853	TTC28	XBP1	ZNRF3	KREMEN1	EMID1	EDNRA	SUGCT
GWAScatalog	Bipolar I disorder	90	6	0.000580317	0.0181853	MYRF	TMEM258	FEN1	FADS2	FADS1	FADS3
GWAScatalog	Serum metabolite concentrations in chronic kidney disease	34	4	0.000584237	0.0181853	MYRF	TMEM258	FADS2	FADS1
GWAScatalog	Lipid metabolism phenotypes	34	4	0.000584237	0.0181853	FADS2	FADS1	FADS3	ABCA1
GWAScatalog	Fasting blood insulin	15	3	0.000601166	0.0181853	LYPLAL1	PPARG	MAP3K1
GWAScatalog	Sexual dimorphism in anthropometric traits	15	3	0.000601166	0.0181853	LYPLAL1	PPARG	MAP3K1
GWAScatalog	Atopic march	16	3	0.000733679	0.02183	AP5B1	OVOL1	KIF3A
GWAScatalog	Itch intensity from mosquito bite	65	5	0.000876138	0.0256482	CDC42SE2	SLC22A4	IRF1	RAD50	AFF4
GWAScatalog	Height	861	21	0.000953467	0.0274689	TSEN15	LYPLAL1	TEAD1	FADS1	LTBP3	SSSCA1	BBS1	ZDHHC24	ETV6	HEBP1	CCT2	RAB3IP	GSPT1	SMOX	CHKB	VGLL4	SYN2	P4HA2	PDLIM4	SLC22A5	CD164
GWAScatalog	Mosquito bite size	101	6	0.0010645	0.0301886	FASN	CDC42SE2	RAPGEF6	PDLIM4	SLC22A5	KIF3A
GWAScatalog	LDL cholesterol levels	102	6	0.0011204	0.031285	FADS2	FADS1	FADS3	SYN2	PPARG	ABCA1
GWAScatalog	Triglyceride levels	143	7	0.00129764	0.035685	ARNTL	FADS2	FADS1	FADS3	TIMP3	MAP3K1	HSPA4
GWAScatalog	QT interval	110	6	0.00165252	0.044766	FADS2	FADS1	CLEC16A	LITAF	SNN	ZC3H7A
GWAScatalog	Medication use (adrenergics, inhalants)	45	4	0.00170158	0.0454172	RERE	FADS2	TSPAN8	CLEC16A
GWAScatalog	Systolic blood pressure x smoking status (current vs non-current) interaction (2df test)	111	6	0.00173055	0.0455211	MEN1	KAT5	RNASEH2C	AP5B1	OVOL1	APOLD1
GWAScatalog	Monobrow	77	5	0.00187612	0.0474198	TSPAN8	ATP11B	NDUFS4	ARL15	SUGCT
GWAScatalog	Hippocampal volume in normal cognition	6	2	0.00188112	0.0474198	SLC45A1	RERE
GWAScatalog	Asthma (sex interaction)	6	2	0.00188112	0.0474198	SLC22A4	IRF1
GWAScatalog	HDL cholesterol levels	153	7	0.00191112	0.0475162	FADS2	FADS1	FADS3	KAT5	ATG7	ARL15	ABCA1
Chemical_and_Genetic_pertubation	NIKOLSKY_BREAST_CANCER_17Q21_Q25_AMPLICON	331	28	1.88799e-16	6.23414e-13	PDK2	SOX9	OXLD1	CCDC137	ARL16	HGS	MRPL12	SLC25A10	SLC25A10	PPP1R27	ALYREF	NOTUM	ASPSCR1	LRRC45	RAC3	DCXR	RFNG	GPS1	DUS1L	FASN	CCDC57	SLC16A3	CSNK1D	CD7	SECTM1	OGFOD3	HEXDC	C17orf62	NARF
Chemical_and_Genetic_pertubation	LOPEZ_MBD_TARGETS	944	40	9.60391e-13	1.58561e-09	ERRFI1	SLC45A1	PPP1R12B	RABIF	PPP1R15B	CPSF7	TMEM258	GANAB	OTUB1	MAP4K2	MEN1	ARL2	NAALADL1	TM7SF2	ZNHIT2	CAPN1	NEAT1	LTBP3	FAM89B	MAP3K11	OVOL1	CFL1	MUS81	DRAP1	PACS1	SLC29A2	CCS	CLEC2B	CARHSP1	LITAF	MT2A	PDK2	SECTM1	FBXO7	SREBF2	ATG7	RAF1	ITGA2	RAD50	INSIG1
Chemical_and_Genetic_pertubation	NIKOLSKY_BREAST_CANCER_22Q13_AMPLICON	17	8	5.74987e-12	6.32869e-09	BRD1	ZBED4	ALG12	CRELD2	PIM3	TRABD	SELO	HDAC10
Chemical_and_Genetic_pertubation	BLALOCK_ALZHEIMERS_DISEASE_UP	1653	47	6.74056e-09	4.49476e-06	LAMC1	NFASC	EPRS	MYRF	FADS1	FADS3	BEST1	FTH1	EEF1G	UBXN1	BAD	EHD1	ZFPL1	LTBP3	MAP3K11	EFEMP2	SART1	SLC29A2	CLEC2B	CNOT2	LGR5	AP3S2	IDH2	CIB1	IQGAP1	USP7	LITAF	MT2A	SREBF1	SOX9	RFNG	SECTM1	SMOX	EMID1	HMGXB4	TOM1	PDGFB	SREBF2	BRD1	VGLL4	EDNRA	ITGA1	IL6ST	PDLIM4
Chemical_and_Genetic_pertubation	HORTON_SREBF_TARGETS	24	7	6.80612e-09	4.49476e-06	TM7SF2	ALDOC	FASN	HMGCS1	INSIG1	FDFT1	SQLE
Chemical_and_Genetic_pertubation	CASORELLI_ACUTE_PROMYELOCYTIC_LEUKEMIA_DN	662	26	5.23006e-08	2.87828e-05	DHCR24	DHX9	EPRS	SCD	VPS37C	FEN1	FADS2	FADS1	HNRNPUL2	TM7SF2	POLA2	CLEC2B	ALDOC	MRPL12	PCYT2	DCXR	SLC16A3	YWHAH	TIMP3	HMGCS1	NNT	RAPGEF6	HSPA4	INSIG1	FDFT1	SQLE
Chemical_and_Genetic_pertubation	GARY_CD5_TARGETS_UP	470	21	1.27453e-07	5.55811e-05	SCD	ARL2	NEAT1	MALAT1	SIPA1	PACS1	CD69	CLEC2B	IDH2	ALDOC	FASN	WNT10A	SREBF2	PARVB	SELO	HMGCS1	IRF1	KIF3A	INSIG1	FDFT1	SQLE
Chemical_and_Genetic_pertubation	JOHNSTONE_PARVB_TARGETS_3_UP	430	20	1.3466e-07	5.55811e-05	ERRFI1	SCD	HTRA1	FADS1	EHD1	ATG2A	TM7SF2	SYVN1	CAPN1	CDC42EP2	NEAT1	LTBP3	RELA	SLC29A2	SEMA4B	IQGAP1	LITAF	P4HB	TMEM43	ITGA2
Chemical_and_Genetic_pertubation	SCHMIDT_POR_TARGETS_IN_LIMB_BUD_UP	26	6	3.94939e-07	0.000144899	TM7SF2	SREBF2	HMGCS1	INSIG1	FDFT1	SQLE
Chemical_and_Genetic_pertubation	MILI_PSEUDOPODIA_CHEMOTAXIS_DN	423	19	4.72876e-07	0.000156144	LAMC1	SCD	GALNT18	CPSF7	FADS3	GANAB	SYVN1	DPF2	FIBP	USP7	GSPT1	C17orf62	TIMP3	SREBF2	PIM3	TMEM43	HMGCS1	IL6ST	P4HA2
Chemical_and_Genetic_pertubation	MILI_PSEUDOPODIA_HAPTOTAXIS_DN	665	24	7.89928e-07	0.000217235	PPP1R15B	DNAJC1	SCD	INCENP	TUT1	GANAB	MEN1	SYVN1	DPF2	LTBP3	ZDHHC24	IQGAP1	SOCS1	TXNDC11	SREBF1	OGFOD3	ZNRF3	SREBF2	ALG12	PIM3	TMEM43	IL6ST	P4HA2	SQLE
Chemical_and_Genetic_pertubation	LEI_MYB_TARGETS	317	16	8.48492e-07	0.000217235	LAMC2	FEN1	FADS2	FADS1	OTUB1	TM7SF2	MRPL49	DPF2	EMP2	LITAF	RAC3	SLC16A3	XBP1	TIMP3	PLK2	HSPA4
Chemical_and_Genetic_pertubation	NUYTTEN_EZH2_TARGETS_UP	1024	31	8.55256e-07	0.000217235	ERRFI1	LAMC2	NCF2	RGL1	RNF2	CYB5R1	PPFIA4	TMEM132A	DAGLA	EHD1	PPP2R5B	OVOL1	CD69	CLEC2B	TSPAN8	ANPEP	SOCS1	MT2A	DUS1L	SLC16A3	SECTM1	PITPNB	VGLL4	HMGCS1	IL6ST	PLK2	CDC42SE2	P4HA2	SLC22A4	SLC22A5	IRF1
Chemical_and_Genetic_pertubation	RODRIGUES_THYROID_CARCINOMA_POORLY_DIFFERENTIATED_DN	770	26	9.457e-07	0.00022305	RERE	FMOD	ZBED5-AS1	VPS51	CAPN1	NEAT1	MALAT1	LTBP3	BBS1	PRR4	MANSC1	APOLD1	HEBP1	PTPRB	CRTC3	UNC45A	GSPT1	PDK2	ABCG1	FBXO7	PPP6R2	CHKB	VGLL4	ITGA1	MAP3K1	AFF4
Chemical_and_Genetic_pertubation	GRAESSMANN_APOPTOSIS_BY_DOXORUBICIN_DN	1718	43	1.0429e-06	0.000229577	DHCR24	DHX9	LAMC1	TSEN15	RABIF	CYB5R1	RRP15	LYPLAL1	SCD	FAR1	FADS2	FADS1	SNX15	SLC29A2	ARHGEF12	DUSP16	CDKN1B	CNOT2	PEX11A	RCCD1	METTL22	TMEM186	EMP2	NUBP1	PDK2	MRPL12	CSNK1D	PITPNB	TTC28	XBP1	YWHAH	TIMP3	HMGXB4	TOM1	SREBF2	ALG12	RAF1	HMGCS1	IL6ST	MAP3K1	HSPA4	FDFT1	SQLE
Chemical_and_Genetic_pertubation	DIAZ_CHRONIC_MEYLOGENOUS_LEUKEMIA_UP	1395	37	1.69198e-06	0.000349183	DHCR24	DHX9	KDM5B	KLHL12	SCD	FADS2	FADS1	MEN1	EHD1	MRPL49	DRAP1	CLEC2B	HEBP1	CCT2	NGRN	GSPT1	SREBF1	PCYT2	FASN	CSNK1D	CD7	NARF	QPCT	PITPNB	RTCB	FBXO7	SREBF2	PARVB	BRD1	HMGCS1	PAIP1	NNT	NDUFS4	RAD50	SKP1	FDFT1	SQLE
Chemical_and_Genetic_pertubation	GROSS_HYPOXIA_VIA_ELK3_DN	156	11	1.88409e-06	0.000362208	ERRFI1	EPRS	ANPEP	SMOX	XBP1	PIM3	FST	MAP3K1	PLK2	PDLIM4	NFIL3
Chemical_and_Genetic_pertubation	GRAESSMANN_APOPTOSIS_BY_DOXORUBICIN_UP	1121	32	1.97449e-06	0.000362208	RGL1	PKP1	UBE2T	KDM5B	ARNTL	TMEM132A	INCENP	ROM1	EHD1	SAC3D1	SYVN1	CAPN1	FRMD8	RNASEH2C	OVOL1	C11orf68	DRAP1	CCS	CARHSP1	LITAF	CCDC137	ARL16	DCXR	RFNG	SMOX	PDGFB	CRELD2	TRABD	SLC35A5	PLK2	SKP1	ATP6V0E2
Chemical_and_Genetic_pertubation	PHONG_TNF_RESPONSE_NOT_VIA_P38	340	16	2.11334e-06	0.000367276	LAMC2	TMEM132A	EHD1	CDKN1B	CNOT2	SOX9	SMOX	CRELD2	PPARG	ITGA2	IL6ST	P4HA2	PDLIM4	SLC22A4	IRF1	ABCA1
Chemical_and_Genetic_pertubation	FOSTER_KDM1A_TARGETS_DN	199	12	3.32197e-06	0.000548457	POLA2	SCYL1	LTBP3	PEX11A	RCCD1	TMEM186	SNN	RAC3	DCXR	TRABD	CHKB	ATP11B
Chemical_and_Genetic_pertubation	DEBIASI_APOPTOSIS_BY_REOVIRUS_INFECTION_DN	274	14	3.58365e-06	0.000563486	DHCR24	DHX9	FADS2	FADS1	MEN1	ATG2A	PPP2R5B	CAPN1	POLA2	CLEC16A	PCYT2	BCL11A	INSIG1	SQLE
Chemical_and_Genetic_pertubation	SENESE_HDAC3_TARGETS_UP	487	19	3.77342e-06	0.000566356	ERRFI1	DHX9	SMG7	EPRS	SCD	HTRA1	TEAD1	NEAT1	MALAT1	PRR4	DUSP16	PTPRB	IQGAP1	TIMP3	ATP11B	IL6ST	PDLIM4	AFF4	HSPA4
Chemical_and_Genetic_pertubation	FOSTER_TOLERANT_MACROPHAGE_DN	403	17	4.42319e-06	0.000635016	ERRFI1	PPP1R15B	CD69	ETV6	DUSP16	SOCS1	SNN	ZC3H7A	GSPT1	MT2A	RAC3	SECTM1	ZNRF3	KREMEN1	DENND6B	ATP11B	NFIL3
Chemical_and_Genetic_pertubation	WANG_RESPONSE_TO_GSK3_INHIBITOR_SB216763_DN	363	16	4.87513e-06	0.000670737	DHCR24	UBE2T	SCD	FEN1	FADS2	EHD1	EMP2	PPP1R27	ALYREF	FASN	XBP1	TIMP3	HMGCS1	HIST1H1B	INSIG1	SQLE
Chemical_and_Genetic_pertubation	HAN_SATB1_TARGETS_UP	420	17	7.61265e-06	0.00100503	DHCR24	RRP15	TMEM132A	FADS3	NEAT1	ALDOC	QPCT	XBP1	ALG12	CRELD2	PPP6R2	ATG7	ATP11B	HMGCS1	FST	CD164	SQLE
Chemical_and_Genetic_pertubation	ENK_UV_RESPONSE_EPIDERMIS_DN	513	19	7.91363e-06	0.00100503	DHCR24	C1orf21	DNAJC1	ARNTL	KCNK7	CTSF	CLEC2B	HEBP1	EMP2	GSPT1	PRKCB	DCXR	CSNK1D	BCL11A	PITPNB	YWHAH	ITGA2	NDUFS4	AFF4
Chemical_and_Genetic_pertubation	ROZANOV_MMP14_TARGETS_UP	261	13	1.04917e-05	0.0012831	ERRFI1	NMNAT2	NCF2	MYRF	EFEMP2	ALDOC	SMOX	TIMP3	PPP6R2	PPARG	NNT	FST	PLK2
Chemical_and_Genetic_pertubation	NIKOLSKY_BREAST_CANCER_12Q13_Q21_AMPLICON	45	6	1.16486e-05	0.00137371	CCT2	RAB3IP	CNOT2	PTPRB	TSPAN8	LGR5
Chemical_and_Genetic_pertubation	NIKOLSKY_BREAST_CANCER_11Q12_Q14_AMPLICON	156	10	1.28593e-05	0.00143861	TMEM132A	VPS37C	CPSF7	PPP1R32	DAGLA	SLC29A2	BBS1	ZDHHC24	CTSF	CCS
Chemical_and_Genetic_pertubation	TARTE_PLASMA_CELL_VS_PLASMABLAST_DN	307	14	1.30704e-05	0.00143861	DHCR24	CLEC2B	CCT2	IDH2	IQGAP1	GSPT1	PRKCB	MRPL12	FASN	YWHAH	NNT	HSPA4	FDFT1	NFIL3
Chemical_and_Genetic_pertubation	QI_HYPOXIA	127	9	1.56994e-05	0.00167224	SCD	CDC42EP2	MT2A	ALDOC	SOX9	MAP3K1	P4HA2	INSIG1	SQLE
Chemical_and_Genetic_pertubation	YAO_TEMPORAL_RESPONSE_TO_PROGESTERONE_CLUSTER_11	98	8	1.67373e-05	0.00172708	NPL	EPRS	MYRF	PEX11A	GSPT1	DUS1L	CRELD2	PELO
Chemical_and_Genetic_pertubation	VISALA_RESPONSE_TO_HEAT_SHOCK_AND_AGING_UP	15	4	2.03916e-05	0.00190696	NEAT1	CLEC2B	NDUFS4	FDFT1
Chemical_and_Genetic_pertubation	PASQUALUCCI_LYMPHOMA_BY_GC_STAGE_UP	278	13	2.04461e-05	0.00190696	FADS2	FADS3	MANSC1	DUSP16	PEX11A	TXNDC11	MT2A	P4HB	XBP1	CRELD2	IL6ST	NFIL3	ABCA1
Chemical_and_Genetic_pertubation	LIM_MAMMARY_STEM_CELL_DN	408	16	2.07596e-05	0.00190696	DHCR24	LYPLAL1	ATG2A	SNX15	TM7SF2	ZDHHC24	MANSC1	RAB3IP	AP3S2	CIB1	OXLD1	SLC5A1	HMGXB4	HDAC10	MAP3K1	ATP6V0E2
Chemical_and_Genetic_pertubation	KIM_ALL_DISORDERS_OLIGODENDROCYTE_NUMBER_CORR_UP	754	23	2.07906e-05	0.00190696	DHCR24	NMNAT2	PPFIA4	HTRA1	FADS2	PPP2R5B	SAC3D1	VPS51	FAU	MRPL49	DPF2	FAM89B	CFL1	FIBP	DRAP1	SF3B2	CCT2	SNN	ALDOC	DCXR	NDUFS4	UQCRQ	ATP6V0E2
Chemical_and_Genetic_pertubation	PATIL_LIVER_CANCER	654	21	2.27176e-05	0.00200679	SMG7	UBE2T	KDM5B	RAB3GAP2	SCD	FEN1	FADS2	FADS1	ARL2	SAC3D1	CDCA5	CAPN1	SCYL1	TMEM136	TSPAN8	LGR5	HGS	GPS1	PPARG	ITGA2	SQLE
Chemical_and_Genetic_pertubation	CHEN_METABOLIC_SYNDROM_NETWORK	1207	31	2.30945e-05	0.00200679	NPL	NCF2	ARPC5	RGL1	FMOD	SCD	HTRA1	FAR1	TMEM132A	FEN1	FADS3	RAB3IL1	LTBP3	CFL1	EFEMP2	ANPEP	LITAF	SNN	DCXR	RFNG	C17orf62	SMOX	ABCG1	TTC28	YWHAH	TOM1	PPARG	TMEM43	GPX8	PLK2	PDLIM4
Chemical_and_Genetic_pertubation	LE_EGR2_TARGETS_DN	104	8	2.58278e-05	0.00218675	ERRFI1	FADS1	EMP2	MT2A	PCYT2	PIM3	HMGCS1	FDFT1
Chemical_and_Genetic_pertubation	BENPORATH_MYC_MAX_TARGETS	770	23	2.88092e-05	0.0023782	RAB3GAP2	SCD	FADS3	FTH1	UBXN1	SNX15	ZFPL1	CREBL2	CDKN1B	HEBP1	CNOT2	CIB1	NUBP1	MT2A	PDK2	TSEN34	YWHAH	SREBF2	MOCS2	RAPGEF6	SLC22A4	RAD50	CD164
Chemical_and_Genetic_pertubation	CAIRO_HEPATOBLASTOMA_UP	210	11	3.16659e-05	0.00255026	LAMC1	KDM5B	SCD	SAC3D1	LGR5	ASPSCR1	FASN	SREBF2	HMGCS1	FDFT1	SQLE
Chemical_and_Genetic_pertubation	AFFAR_YY1_TARGETS_DN	250	12	3.29263e-05	0.00258863	DHCR24	FMOD	SCD	FEN1	FADS2	B3GAT3	TSPAN8	LGR5	EDNRA	HMGCS1	FDFT1	SQLE
Chemical_and_Genetic_pertubation	RODRIGUES_THYROID_CARCINOMA_ANAPLASTIC_DN	522	18	3.51721e-05	0.00270089	RERE	CYB5R1	FMOD	ZBED5-AS1	GALNT18	BBS1	PRR4	PTPRB	CRTC3	SNN	GSPT1	FBXO7	TIMP3	VGLL4	ITGA1	MAP3K1	SKP1	ATP6V0E2
Chemical_and_Genetic_pertubation	SPIELMAN_LYMPHOBLAST_EUROPEAN_VS_ASIAN_UP	483	17	4.49959e-05	0.00337674	DHCR24	ZBED5	B3GAT3	MAP4K2	FAU	POLA2	DPF2	KAT5	SART1	BANF1	AP3S2	DCXR	DUS1L	NARF	HMGCS1	PAIP1	UQCRQ
Chemical_and_Genetic_pertubation	LY_AGING_OLD_UP	7	3	4.94819e-05	0.00360167	FMOD	HTRA1	CST6
Chemical_and_Genetic_pertubation	SPIELMAN_LYMPHOBLAST_EUROPEAN_VS_ASIAN_DN	587	19	5.01747e-05	0.00360167	RERE	ARPC5	RABIF	SF1	MRPL49	RELA	CLEC2B	CREBL2	CCT2	CNOT2	SLC16A3	ABCG1	PITPNB	RTCB	CHKB	NDUFS4	RAD50	CD164	NFIL3
Chemical_and_Genetic_pertubation	BERENJENO_TRANSFORMED_BY_RHOA_UP	540	18	5.44222e-05	0.00382345	ERRFI1	LAMC2	UBE2T	HTRA1	FEN1	INCENP	CDCA5	POLA2	RNASEH2C	BANF1	CIB1	NUBP1	RSL1D1	MRPL12	ALYREF	TAMM41	PLK2	HSPA4
Chemical_and_Genetic_pertubation	BORCZUK_MALIGNANT_MESOTHELIOMA_UP	309	13	6.08175e-05	0.00418373	LAMC1	RNF2	KDM5B	TMEM183A	EPRS	FADS1	CCT2	CSNK1D	PARVB	RAF1	HSPA4	SKP1	SQLE
Chemical_and_Genetic_pertubation	OSWALD_HEMATOPOIETIC_STEM_CELL_IN_COLLAGEN_GEL_DN	274	12	7.95645e-05	0.00536167	SMG7	KDM5B	EPRS	RAB3GAP2	PTPRB	PEX11A	SOCS1	MT2A	ALDOC	SLC16A3	MAP3K1	P4HA2
Chemical_and_Genetic_pertubation	HUTTMANN_B_CLL_POOR_SURVIVAL_UP	275	12	8.23623e-05	0.00543921	NCF2	FADS1	TM7SF2	SSSCA1	EHBP1L1	CTSF	CLEC2B	HGS	RFNG	SLC16A3	TIMP3	PARVB
Chemical_and_Genetic_pertubation	WINTER_HYPOXIA_METAGENE	236	11	9.07875e-05	0.00587805	ERRFI1	RNASEL	VPS51	SSSCA1	RELA	CDKN1B	ALDOC	PDGFB	P4HA2	INSIG1	NFIL3
Chemical_and_Genetic_pertubation	KRIEG_HYPOXIA_NOT_VIA_KDM3A	731	21	0.000110748	0.00674347	KDM5B	PPFIA4	SCD	GALNT18	ARNTL	FADS2	PPP2R5B	CDCA5	EHBP1L1	EFEMP2	C11orf68	PACS1	ZC3H7A	ALDOC	PDK2	NARF	SMOX	P4HA2	SLC22A5	INSIG1	NFIL3
Chemical_and_Genetic_pertubation	MARTINEZ_RB1_AND_TP53_TARGETS_DN	575	18	0.000120034	0.00674347	ERRFI1	KDM5B	EPRS	FADS3	INCENP	SCYL1	OVOL1	SF3B2	CCT2	LGR5	CRTC3	MT2A	SOX9	CCDC137	DUS1L	CSNK1D	TIMP3	HMGCS1
Chemical_and_Genetic_pertubation	MANALO_HYPOXIA_UP	203	10	0.00012011	0.00674347	NFASC	HTRA1	PTPRB	RP11-617F23.1	IDH2	NARF	PDGFB	PPARG	P4HA2	ABCA1
Chemical_and_Genetic_pertubation	GROSS_HYPOXIA_VIA_ELK3_UP	203	10	0.00012011	0.00674347	SCD	PARVA	SAC3D1	CDCA5	POLA2	FAM89B	MAP3K11	CREBL2	FASN	ABCG1
Chemical_and_Genetic_pertubation	MARTINEZ_TP53_TARGETS_DN	576	18	0.000122649	0.00674347	ERRFI1	KDM5B	EPRS	FADS3	INCENP	SCYL1	OVOL1	SF3B2	CCT2	LGR5	CRTC3	MT2A	SOX9	CCDC137	DUS1L	CSNK1D	TIMP3	HMGCS1
Chemical_and_Genetic_pertubation	NAKAMURA_ADIPOGENESIS_LATE_UP	97	7	0.000124237	0.00674347	SCD	FASN	PPARG	HMGCS1	INSIG1	NFIL3	ABCA1
Chemical_and_Genetic_pertubation	LEONARD_HYPOXIA	43	5	0.000125198	0.00674347	CDKN1B	SLC16A3	PDGFB	P4HA2	NFIL3
Chemical_and_Genetic_pertubation	JI_RESPONSE_TO_FSH_UP	68	6	0.00012571	0.00674347	FADS2	FADS1	TM7SF2	FASN	FDFT1	SQLE
Chemical_and_Genetic_pertubation	KOKKINAKIS_METHIONINE_DEPRIVATION_48HR_UP	130	8	0.000126222	0.00674347	RNASEL	FEN1	CDKN1B	LITAF	TIMP3	IL6ST	MAP3K1	FDFT1
Chemical_and_Genetic_pertubation	BLUM_RESPONSE_TO_SALIRASIB_UP	245	11	0.000126339	0.00674347	EPRS	DNAJC1	UBXN1	PPP2R5B	ZFPL1	RELA	AP3S2	P4HB	TOM1	FST	RAD50
Chemical_and_Genetic_pertubation	BASAKI_YBX1_TARGETS_UP	288	12	0.000127211	0.00674347	DHX9	LAMC2	TSEN15	FEN1	SAC3D1	POLA2	EMP2	MT2A	ALYREF	WNT10A	YWHAH	PLK2
Chemical_and_Genetic_pertubation	GRAESSMANN_RESPONSE_TO_MC_AND_DOXORUBICIN_DN	739	21	0.000128661	0.00674347	DHCR24	DHX9	TSEN15	RABIF	CYB5R1	RRP15	LYPLAL1	FAR1	SLC29A2	CNOT2	PEX11A	RCCD1	METTL22	TMEM186	NUBP1	MRPL12	CSNK1D	TIMP3	HMGXB4	IL6ST	HSPA4
Chemical_and_Genetic_pertubation	PILON_KLF1_TARGETS_DN	1984	41	0.000158953	0.008201	RERE	SMG7	TSEN15	C1orf21	RNF2	RABIF	SCD	ARNTL	VPS37C	EML3	HNRNPUL2	MAP4K2	SYVN1	SLC25A45	SSSCA1	EHBP1L1	MAP3K11	ETV6	CIB1	IQGAP1	CRTC3	USP7	PRKCB	CCDC137	CSNK1D	BCL11A	PITPNB	XBP1	HMGXB4	BRD1	CHCHD4	SLC35A5	ATP11B	NNT	ARL15	CDC42SE2	SLC22A5	ZCCHC10	HSPA4	SKP1	CD164
Chemical_and_Genetic_pertubation	DER_IFN_BETA_RESPONSE_UP	103	7	0.000180821	0.00918572	EPRS	TEAD1	IQGAP1	ITGA2	IRF1	SKP1	CD164
Chemical_and_Genetic_pertubation	MCBRYAN_PUBERTAL_BREAST_4_5WK_UP	257	11	0.000191666	0.00948541	ERRFI1	HTRA1	FEN1	MANSC1	DUSP16	TSPAN8	ALDOC	SOX9	PLK2	PDLIM4	NFIL3
Chemical_and_Genetic_pertubation	HSIAO_HOUSEKEEPING_GENES	395	14	0.000195467	0.00948541	FMOD	HTRA1	FTH1	EEF1G	SF1	CFL1	SF3B2	IQGAP1	MT2A	GPS1	XBP1	YWHAH	CHKB	CD164
Chemical_and_Genetic_pertubation	DANG_BOUND_BY_MYC	1052	26	0.000197183	0.00948541	LAMC1	PKP1	RAB3GAP2	SCD	FADS3	UBXN1	MEN1	ZFPL1	CTSF	CREBL2	CDKN1B	CIB1	NUBP1	MT2A	PDK2	FASN	TSEN34	YWHAH	PDGFB	SREBF2	MOCS2	RAPGEF6	SLC22A4	HSPA4	CD164	NFIL3
Chemical_and_Genetic_pertubation	DURCHDEWALD_SKIN_CARCINOGENESIS_DN	258	11	0.000198211	0.00948541	KDM5B	BTBD10	C16orf72	SNN	RFNG	ABCG1	TMEM43	HMGCS1	PLK2	AFF4	SQLE
Chemical_and_Genetic_pertubation	WANG_HCP_PROSTATE_CANCER	105	7	0.000203744	0.00961088	HTRA1	VPS37C	FTH1	B3GAT3	UBXN1	EFEMP2	SECTM1
Chemical_and_Genetic_pertubation	WANG_LMO4_TARGETS_UP	351	13	0.000215285	0.00987448	DNAJC1	FRMD8	NEAT1	ARHGEF12	ETV6	CNOT2	EMP2	RMI2	LITAF	MT2A	VGLL4	NNT	KIF3A
Chemical_and_Genetic_pertubation	BROWNE_HCMV_INFECTION_18HR_DN	178	9	0.000215313	0.00987448	TEAD1	FADS1	ZFPL1	CDC42EP2	ETV6	SOCS1	PRKCB	PCYT2	INSIG1
Chemical_and_Genetic_pertubation	MARTINEZ_RB1_TARGETS_UP	663	19	0.000241506	0.010924	ERRFI1	NCF2	SCD	FADS2	FADS3	INCENP	BAD	OVOL1	SF3B2	CCT2	LGR5	EMP2	NUBP1	MT2A	SOX9	PITPNB	TIMP3	IL6ST	SLC22A5
Chemical_and_Genetic_pertubation	LASTOWSKA_NEUROBLASTOMA_COPY_NUMBER_UP	182	9	0.000253976	0.0112982	ALDOC	ARL16	MRPL12	SLC25A10	SLC25A10	P4HB	ALYREF	ANAPC11	GPS1	DUS1L
Chemical_and_Genetic_pertubation	SUNG_METASTASIS_STROMA_UP	109	7	0.000256622	0.0112982	SCD	NEAT1	GSPT1	TIMP3	RAF1	HMGCS1	PLK2
Chemical_and_Genetic_pertubation	WANG_TUMOR_INVASIVENESS_UP	361	13	0.000282227	0.0122442	LAMC1	ARPC5	UBXN1	EHD1	FAU	ARHGEF12	HEBP1	CCT2	FASN	CRELD2	HMGCS1	NDUFS4	HSPA4
Chemical_and_Genetic_pertubation	SWEET_LUNG_CANCER_KRAS_UP	460	15	0.000285525	0.0122442	ERRFI1	LAMC2	CYB5R1	B3GAT3	UBXN1	TSPAN8	IQGAP1	LITAF	MT2A	ALDOC	FASN	XBP1	PPARG	NNT	NFIL3
Chemical_and_Genetic_pertubation	TAGHAVI_NEOPLASTIC_TRANSFORMATION	12	3	0.000298136	0.0126211	HGS	PDGFB	RAF1
Chemical_and_Genetic_pertubation	SHAFFER_IRF4_TARGETS_IN_ACTIVATED_B_LYMPHOCYTE	80	6	0.00030794	0.0128711	SCD	FADS1	ALDOC	INSIG1	FDFT1	SQLE
Chemical_and_Genetic_pertubation	OISHI_CHOLANGIOMA_STEM_CELL_LIKE_DN	273	11	0.000321553	0.013237	CDC42EP2	SIPA1	EFEMP2	CLEC2B	MANSC1	CIB1	MT2A	TSEN34	QPCT	PDLIM4	CD164
Chemical_and_Genetic_pertubation	KIM_BIPOLAR_DISORDER_OLIGODENDROCYTE_DENSITY_CORR_UP	679	19	0.000324712	0.013237	DHCR24	NMNAT2	HTRA1	PPP2R5B	VPS51	FAU	CFL1	FIBP	DRAP1	SF3B2	CCT2	SNN	ALDOC	P4HB	DCXR	RTCB	NDUFS4	UQCRQ	ATP6V0E2
Chemical_and_Genetic_pertubation	CHIANG_LIVER_CANCER_SUBCLASS_INTERFERON_DN	53	5	0.000340149	0.0136972	FADS1	LGR5	ASPSCR1	ZNRF3	ATP6V0E2
Chemical_and_Genetic_pertubation	WILCOX_RESPONSE_TO_PROGESTERONE_UP	152	8	0.000367281	0.0145024	SCD	FADS2	FADS1	ABCG1	HMGCS1	ZCCHC10	INSIG1	FDFT1
Chemical_and_Genetic_pertubation	BRUINS_UVC_RESPONSE_LATE	1096	26	0.000369124	0.0145024	TSEN15	UBE2T	TMEM183A	FMOD	PARVA	ARNTL	FADS2	ROM1	MRPL49	CAPN1	LTBP3	MUS81	EFEMP2	DRAP1	CST6	AP3S2	P4HB	OGFOD3	CYP27A1	ABCG1	SPECC1L	FBXO7	TOM1	ATG7	PAIP1	KIF3A
Chemical_and_Genetic_pertubation	BOYAULT_LIVER_CANCER_SUBCLASS_G1_UP	116	7	0.000375354	0.0145024	SMG7	KDM5B	RABIF	MYRF	SOX9	SREBF2	PAIP1
Chemical_and_Genetic_pertubation	ACEVEDO_LIVER_TUMOR_VS_NORMAL_ADJACENT_TISSUE_UP	859	22	0.000379325	0.0145024	LAMC1	TSEN15	UBE2T	KDM5B	KLHL12	ADIPOR1	TMEM183A	RRP15	LYPLAL1	EPRS	GALNT18	TMEM258	APOLD1	CCT2	RAB3IP	HDDC3	RMI2	C17orf62	SREBF2	MKRN2	P4HA2	AFF4
Chemical_and_Genetic_pertubation	SCHAEFFER_PROSTATE_DEVELOPMENT_6HR_UP	153	8	0.000383781	0.0145024	SMG7	PTPRB	PRKCB	SLC16A3	QPCT	SLC35A5	PAIP1	P4HA2
Chemical_and_Genetic_pertubation	BROWNE_HCMV_INFECTION_48HR_DN	474	15	0.000391167	0.0145024	LAMC2	NMNAT2	C1orf21	NFASC	FADS2	FADS1	FADS3	ROM1	ZFPL1	CDC42EP2	EFEMP2	RP11-617F23.1	PPP6R2	PPARG	HSPA4
Chemical_and_Genetic_pertubation	FARMER_BREAST_CANCER_BASAL_VS_LULMINAL	326	12	0.000395066	0.0145024	PKP1	DNAJC1	VPS37C	TM7SF2	BBS1	PEX11A	SREBF1	DCXR	FASN	BCL11A	IL6ST	NFIL3
Chemical_and_Genetic_pertubation	BURTON_ADIPOGENESIS_1	31	4	0.000407171	0.0145024	ERRFI1	UNC45A	LITAF	NFIL3
Chemical_and_Genetic_pertubation	BURTON_ADIPOGENESIS_10	31	4	0.000407171	0.0145024	RAB3IL1	HMGCS1	FDFT1	SQLE
Chemical_and_Genetic_pertubation	RODWELL_AGING_KIDNEY_UP	476	15	0.000408705	0.0145024	MYRF	EML3	UBXN1	FAU	EHBP1L1	CST6	CD69	CARHSP1	P4HB	C17orf62	QPCT	CRELD2	TMEM43	ITGA1	GPX8
Chemical_and_Genetic_pertubation	LEE_BMP2_TARGETS_UP	749	20	0.000413419	0.0145024	RERE	RNASEL	PPP1R12B	HTRA1	CTSF	TMEM136	PTPRB	TSPAN8	ANPEP	EMP2	NUDT7	PDK2	OXLD1	DCXR	QPCT	CYP27A1	TTC28	CHKB	EDNRA	ABCA1
Chemical_and_Genetic_pertubation	KOKKINAKIS_METHIONINE_DEPRIVATION_96HR_UP	118	7	0.000416313	0.0145024	RNASEL	CDKN1B	LITAF	TIMP3	IL6ST	MAP3K1	FDFT1
Chemical_and_Genetic_pertubation	FARMER_BREAST_CANCER_APOCRINE_VS_BASAL	328	12	0.00041724	0.0145024	DHCR24	PKP1	SCD	BBS1	PEX11A	IDH2	SREBF1	DCXR	FASN	BCL11A	ATP11B	FDFT1
Chemical_and_Genetic_pertubation	ENK_UV_RESPONSE_KERATINOCYTE_UP	531	16	0.000431921	0.0148563	UBXN1	NAALADL1	FAU	POLA2	OVOL1	CFL1	DRAP1	BANF1	CST6	CIB1	P4HB	CSNK1D	QPCT	TOM1	PDLIM4	SKP1
Chemical_and_Genetic_pertubation	LY_AGING_MIDDLE_UP	14	3	0.000485011	0.0165104	FMOD	HTRA1	CST6
Chemical_and_Genetic_pertubation	SMIRNOV_CIRCULATING_ENDOTHELIOCYTES_IN_CANCER_UP	159	8	0.000495919	0.0166066	NCF2	KDM5B	ANPEP	CYP27A1	ABCG1	SLC22A4	INSIG1	ABCA1
Chemical_and_Genetic_pertubation	BUYTAERT_PHOTODYNAMIC_THERAPY_STRESS_UP	818	21	0.000497895	0.0166066	NCF2	RGL1	KDM5B	FTH1	PPP2R5B	AP3S2	SOCS1	SNN	ZC3H7A	RSL1D1	SMOX	BRD1	PPARG	PELO	ITGA2	P4HA2	IRF1	AFF4	HSPA4	NFIL3	ABCA1
Chemical_and_Genetic_pertubation	KANG_IMMORTALIZED_BY_TERT_UP	88	6	0.000514776	0.0169979	DHX9	LAMC2	SLC29A2	PDGFB	PPARG	P4HA2
Chemical_and_Genetic_pertubation	GRAESSMANN_RESPONSE_TO_MC_AND_DOXORUBICIN_UP	596	17	0.000536329	0.0174393	PKP1	UBE2T	ROM1	SAC3D1	FRMD8	RNASEH2C	OVOL1	C11orf68	CCS	CARHSP1	ARL16	DCXR	RFNG	SMOX	PDGFB	SLC35A5	ATP6V0E2
Chemical_and_Genetic_pertubation	YAMAZAKI_TCEB3_TARGETS_UP	161	8	0.000538708	0.0174393	LAMC1	GANAB	EFEMP2	P4HB	TIMP3	PARVB	CDC42SE2	P4HA2
Chemical_and_Genetic_pertubation	BROWNE_HCMV_INFECTION_4HR_DN	246	10	0.000556997	0.0178564	NMNAT2	B3GAT3	MRPL49	SIPA1	CCS	ZNF710	TMEM186	SOCS1	PRKCB	SPECC1L
Chemical_and_Genetic_pertubation	GARGALOVIC_RESPONSE_TO_OXIDIZED_PHOSPHOLIPIDS_BLACK_UP	34	4	0.000584237	0.0181995	ERRFI1	CDC42EP2	ATP11B	SQLE
Chemical_and_Genetic_pertubation	RODRIGUES_NTN1_AND_DCC_TARGETS	34	4	0.000584237	0.0181995	NEAT1	MALAT1	MT2A	ITGA2
Chemical_and_Genetic_pertubation	COLIN_PILOCYTIC_ASTROCYTOMA_VS_GLIOBLASTOMA_UP	34	4	0.000584237	0.0181995	SCD	HTRA1	FTH1	ALDOC
Chemical_and_Genetic_pertubation	GRYDER_PAX3FOXO1_ENHANCERS_IN_TADS	1009	24	0.000596659	0.0183801	ERRFI1	RERE	DHX9	PKP1	RRP15	LYPLAL1	FAU	FRMD8	SF3B2	PACS1	CNOT2	SNN	RSL1D1	BCL11A	PITPNB	TTC28	KREMEN1	FBXO7	HMGXB4	TOM1	ITGA1	MOCS2	NDUFS4	HSPA4
Chemical_and_Genetic_pertubation	GALE_APL_WITH_FLT3_MUTATED_DN	15	3	0.000601166	0.0183801	BAD	DRAP1	P4HB
Chemical_and_Genetic_pertubation	DASU_IL6_SIGNALING_UP	61	5	0.000654808	0.0198365	RGL1	HTRA1	ANPEP	SREBF1	FASN
Chemical_and_Genetic_pertubation	LI_INDUCED_T_TO_NATURAL_KILLER_UP	299	11	0.000687107	0.0205428	ERRFI1	C1orf21	ROM1	CD69	LITAF	DCXR	CD7	XBP1	PIM3	HMGCS1	NFIL3
Chemical_and_Genetic_pertubation	LU_IL4_SIGNALING	93	6	0.000690567	0.0205428	NCF2	ARPC5	CD69	SOCS1	XBP1	NFIL3
Chemical_and_Genetic_pertubation	DUTERTRE_ESTRADIOL_RESPONSE_24HR_DN	502	15	0.000705765	0.0208075	ERRFI1	NCF2	RGL1	KDM5B	CYB5R1	PPP1R15B	FTH1	PPP2R5B	PACS1	ABCG1	PPARG	ARL15	PLK2	KIF3A	ABCA1
Chemical_and_Genetic_pertubation	SENESE_HDAC2_TARGETS_DN	130	7	0.000743129	0.0216789	SCD	FADS2	MALAT1	EFEMP2	TIMP3	INSIG1	SQLE
Chemical_and_Genetic_pertubation	DOUGLAS_BMI1_TARGETS_UP	559	16	0.000748456	0.0216789	DHX9	SCD	TEAD1	EML3	KAT5	LGR5	IQGAP1	EMP2	SREBF1	SLC25A10	SLC25A10	DCXR	FASN	YWHAH	TIMP3	ZBED4	IL6ST
Chemical_and_Genetic_pertubation	PARENT_MTOR_SIGNALING_UP	561	16	0.000777172	0.022315	DHX9	TEAD1	EML3	CLEC2B	CREBL2	RP11-617F23.1	IQGAP1	UNC45A	RSL1D1	PDK2	DUS1L	SREBF2	HMGCS1	RAD50	HSPA4	SKP1
Chemical_and_Genetic_pertubation	LEE_AGING_MUSCLE_DN	37	4	0.00081002	0.0230576	EEF1G	POLA2	IL6ST	FDFT1
Chemical_and_Genetic_pertubation	MENSE_HYPOXIA_UP	97	6	0.000862001	0.0243276	PPFIA4	SCD	ALDOC	P4HA2	INSIG1	NFIL3
Chemical_and_Genetic_pertubation	NAKAMURA_TUMOR_ZONE_PERIPHERAL_VS_CENTRAL_DN	623	17	0.000874574	0.0244732	RERE	KDM5B	FTH1	ATG2A	NEAT1	MALAT1	CLEC2B	SEMA4B	LITAF	SNN	RSL1D1	P4HB	CSNK1D	BCL11A	TTC28	ITGA2	NFIL3
Chemical_and_Genetic_pertubation	SARTIPY_BLUNTED_BY_INSULIN_RESISTANCE_UP	17	3	0.000883413	0.0245129	RGL1	MT2A	NFIL3
Chemical_and_Genetic_pertubation	LEE_CALORIE_RESTRICTION_MUSCLE_UP	38	4	0.00089727	0.0246899	EEF1G	ALDOC	FASN	PPARG
Chemical_and_Genetic_pertubation	QI_PLASMACYTOMA_DN	98	6	0.000909577	0.0248217	LAMC2	UBE2T	GANAB	P4HB	XBP1	P4HA2
Chemical_and_Genetic_pertubation	SANSOM_APC_TARGETS_REQUIRE_MYC	218	9	0.000935407	0.0253173	FADS2	FADS3	RNASEH2C	MUS81	SLC29A2	ARHGEF12	TMEM186	BCL11A	DENND6B
Chemical_and_Genetic_pertubation	KRIGE_RESPONSE_TO_TOSEDOSTAT_6HR_DN	922	22	0.000962985	0.0258519	DHCR24	RRP15	SCD	B3GAT3	EHD1	ZNHIT2	EHBP1L1	SLC29A2	MANSC1	SEMA4B	GSPT1	NUDT7	MRPL12	SLC25A10	SLC25A10	PPP1R27	ALYREF	DCXR	FASN	ZNRF3	ATP11B	INSIG1	SQLE
Chemical_and_Genetic_pertubation	DACOSTA_UV_RESPONSE_VIA_ERCC3_UP	312	11	0.00097168	0.0258749	CYB5R1	FEN1	FADS1	BAD	SAC3D1	ZFPL1	TM7SF2	RELA	IDH2	RSL1D1	IRF1
Chemical_and_Genetic_pertubation	BENPORATH_ES_CORE_NINE_CORRELATED	100	6	0.00101077	0.0265089	ETV6	SOX9	BCL11A	VGLL4	IRF1	NFIL3
Chemical_and_Genetic_pertubation	COULOUARN_TEMPORAL_TGFB1_SIGNATURE_DN	137	7	0.00101154	0.0265089	ERRFI1	DHCR24	TM7SF2	PCYT2	DUS1L	SREBF2	HMGCS1
Chemical_and_Genetic_pertubation	MARSON_BOUND_BY_FOXP3_UNSTIMULATED	1175	26	0.00102403	0.0266248	KDM5B	DNAJC1	SF1	SLC25A45	FRMD8	MAP3K11	ARHGEF12	DUSP16	CREBL2	CDKN1B	CNOT2	ALYREF	PITPNB	XBP1	ATG7	NDUFS4	ARL15	MAP3K1	SLC22A4	SLC22A5	KIF3A	SHROOM1	HSPA4	HIST1H1B	SUGCT	INSIG1
Chemical_and_Genetic_pertubation	ONKEN_UVEAL_MELANOMA_DN	522	15	0.00104448	0.0267004	KDM5B	ARL2	VPS51	EFEMP2	CTSF	MANSC1	CREBL2	RSL1D1	SOX9	TIMP3	RAF1	SLC35A5	ATP11B	KIF3A	FDFT1
Chemical_and_Genetic_pertubation	TUOMISTO_TUMOR_SUPPRESSION_BY_COL13A1_UP	18	3	0.0010512	0.0267004	ARNTL	MT2A	PAIP1
Chemical_and_Genetic_pertubation	PODAR_RESPONSE_TO_ADAPHOSTIN_DN	18	3	0.0010512	0.0267004	SCD	INSIG1	FDFT1
Chemical_and_Genetic_pertubation	SMID_BREAST_CANCER_ERBB2_UP	139	7	0.00110075	0.0277457	SCD	TM7SF2	TSPAN8	PEX11A	P4HB	FASN	CD164
Chemical_and_Genetic_pertubation	RUTELLA_RESPONSE_TO_HGF_UP	420	13	0.00115093	0.0287908	DHCR24	NPL	RGL1	SCD	FADS1	FTH1	CREBL2	LITAF	MT2A	CYP27A1	ABCG1	IL6ST	SQLE
Chemical_and_Genetic_pertubation	CHAUHAN_RESPONSE_TO_METHOXYESTRADIOL_DN	103	6	0.00117852	0.0292591	ARPC5	IDH2	LITAF	XBP1	RAF1	CD164
Chemical_and_Genetic_pertubation	THEILGAARD_NEUTROPHIL_AT_SKIN_WOUND_DN	226	9	0.00120328	0.0296509	RERE	DHX9	PPP1R12B	RABIF	IQGAP1	PRKCB	ABCG1	RAF1	ATP6V0E2
Chemical_and_Genetic_pertubation	ROSS_AML_OF_FAB_M7_TYPE	70	5	0.00122586	0.0299836	FADS2	DRAP1	TIMP3	CD164	SQLE
Chemical_and_Genetic_pertubation	OUYANG_PROSTATE_CANCER_PROGRESSION_UP	19	3	0.00123782	0.0300318	DUSP16	PRKCB	MAP3K1
Chemical_and_Genetic_pertubation	GROSS_HYPOXIA_VIA_ELK3_AND_HIF1A_UP	142	7	0.00124602	0.0300318	ERRFI1	DUSP16	CRTC3	SMOX	PIM3	MAP3K1	PLK2
Chemical_and_Genetic_pertubation	MCBRYAN_PUBERTAL_BREAST_6_7WK_UP	184	8	0.00128173	0.0306685	SCD	FADS2	MAP4K2	EHD1	PPP2R5B	SOX9	IL6ST	NFIL3
Chemical_and_Genetic_pertubation	BROWNE_HCMV_INFECTION_24HR_DN	143	7	0.00129764	0.0307004	LAMC1	TEAD1	FADS1	TM7SF2	AP3S2	TIMP3	ITGA2
Chemical_and_Genetic_pertubation	SCHLOSSER_SERUM_RESPONSE_AUGMENTED_BY_MYC	105	6	0.00130165	0.0307004	RGL1	OTUB1	KAT5	HGS	P4HB	UQCRQ
Chemical_and_Genetic_pertubation	WEST_ADRENOCORTICAL_TUMOR_DN	536	15	0.00135587	0.0317524	UBXN1	SF1	VPS51	MAP3K11	EFEMP2	CTSF	CREBL2	MT2A	SREBF1	PDK2	SOX9	DCXR	ABCG1	PARVB	IRF1
Chemical_and_Genetic_pertubation	KIM_ALL_DISORDERS_DURATION_CORR_DN	145	7	0.00140588	0.0326917	SAC3D1	VPS51	DPF2	SF3B2	DCXR	UQCRQ	ATP6V0E2
Chemical_and_Genetic_pertubation	SHIPP_DLBCL_CURED_VS_FATAL_DN	43	4	0.00143472	0.032699	ARNTL	GSPT1	PRKCB	ABCG1
Chemical_and_Genetic_pertubation	SENESE_HDAC1_AND_HDAC2_TARGETS_DN	232	9	0.0014423	0.032699	SCD	FADS2	MALAT1	LTBP3	TIMP3	GPX8	INSIG1	FDFT1	SQLE
Chemical_and_Genetic_pertubation	FARMER_BREAST_CANCER_CLUSTER_7	20	3	0.00144405	0.032699	SCD	SREBF1	FASN
Chemical_and_Genetic_pertubation	CREIGHTON_ENDOCRINE_THERAPY_RESISTANCE_3	711	18	0.00144581	0.032699	DHCR24	RGL1	FTH1	ETV6	MANSC1	RP11-617F23.1	IDH2	CIB1	SLC16A3	SECTM1	NARF	TOM1	PPARG	UQCRQ	CD164	INSIG1	FDFT1	SQLE
Chemical_and_Genetic_pertubation	ADDYA_ERYTHROID_DIFFERENTIATION_BY_HEMIN	73	5	0.00147982	0.0332406	NPL	DHX9	FTH1	MT2A	INSIG1
Chemical_and_Genetic_pertubation	FORTSCHEGGER_PHF8_TARGETS_DN	773	19	0.00150986	0.0336526	LAMC2	NCF2	TMEM183A	SCD	ZBED5	BTBD10	ROM1	BAD	EHD1	CREBL2	AP3S2	CIB1	RMI2	TIMP3	HMGCS1	KIF3A	AFF4	SKP1	SQLE
Chemical_and_Genetic_pertubation	KRIGE_RESPONSE_TO_TOSEDOSTAT_24HR_DN	1018	23	0.00151854	0.0336526	DHCR24	RRP15	SCD	B3GAT3	METTL12	ZNHIT2	SSSCA1	SLC29A2	USP7	GSPT1	NUDT7	MRPL12	SLC25A10	SLC25A10	PPP1R27	ALYREF	DCXR	FASN	BCL11A	ZNRF3	PARVB	ATP11B	INSIG1	SQLE
Chemical_and_Genetic_pertubation	CROMER_METASTASIS_UP	74	5	0.00157249	0.0346158	FADS2	FADS1	GANAB	CNOT2	CD164
Chemical_and_Genetic_pertubation	WALLACE_PROSTATE_CANCER_RACE_UP	283	10	0.00160704	0.035142	NFASC	SF1	CD69	APOLD1	ANPEP	SOCS1	SECTM1	EDNRA	IRF1	NFIL3
Chemical_and_Genetic_pertubation	SANSOM_APC_MYC_TARGETS	236	9	0.00162185	0.0352326	DHCR24	PPP1R15B	FADS3	OTUB1	MEN1	VPS51	POLA2	ARHGEF12	DENND6B
Chemical_and_Genetic_pertubation	NUYTTEN_NIPP1_TARGETS_DN	839	20	0.00164178	0.0354324	DHCR24	LAMC1	NMNAT2	CYB5R1	PARVA	TM7SF2	FAM89B	EHBP1L1	FIBP	CREBL2	APOLD1	ANPEP	P4HB	DCXR	ABCG1	PDGFB	ATP11B	NNT	IL6ST	ABCA1
Chemical_and_Genetic_pertubation	COULOUARN_TEMPORAL_TGFB1_SIGNATURE_UP	110	6	0.00165252	0.0354326	IQGAP1	SOX9	HMGXB4	ZCCHC10	HSPA4	SQLE
Chemical_and_Genetic_pertubation	CHEBOTAEV_GR_TARGETS_UP	75	5	0.00166936	0.0355627	PARVA	CYP27A1	TTC28	EDNRA	P4HA2
Chemical_and_Genetic_pertubation	CONCANNON_APOPTOSIS_BY_EPOXOMICIN_UP	238	9	0.00171812	0.036367	CYB5R1	NEAT1	SLC16A3	SMOX	ABCG1	TOM1	PLK2	P4HA2	HSPA4
Chemical_and_Genetic_pertubation	YAGI_AML_FAB_MARKERS	193	8	0.00173348	0.0364583	DHCR24	FADS1	TM7SF2	DRAP1	TIMP3	HMGCS1	CD164	SQLE
Chemical_and_Genetic_pertubation	RUTELLA_RESPONSE_TO_CSF2RB_AND_IL4_UP	338	11	0.00183507	0.0383507	DHCR24	RGL1	SCD	FADS1	FTH1	CREBL2	LITAF	NARF	ABCG1	IL6ST	SQLE
Chemical_and_Genetic_pertubation	SENESE_HDAC2_TARGETS_UP	113	6	0.00189498	0.0391076	DHX9	CREBL2	IQGAP1	IL6ST	CDC42SE2	PDLIM4
Chemical_and_Genetic_pertubation	HAHTOLA_MYCOSIS_FUNGOIDES_CD4_DN	113	6	0.00189498	0.0391076	ZBED5	CD69	CNOT2	GSPT1	PITPNB	IL6ST
Chemical_and_Genetic_pertubation	BLUM_RESPONSE_TO_SALIRASIB_DN	340	11	0.00192148	0.0394083	DHCR24	DHX9	FEN1	INCENP	POLA2	LTBP3	CARHSP1	SOX9	SLC25A10	SLC25A10	FASN	NARF
Chemical_and_Genetic_pertubation	SENESE_HDAC1_TARGETS_UP	446	13	0.00195746	0.0394151	ERRFI1	DHX9	LAMC2	SMG7	EPRS	TEAD1	NEAT1	IQGAP1	ATP11B	ITGA2	IL6ST	CDC42SE2	PDLIM4
Chemical_and_Genetic_pertubation	CHICAS_RB1_TARGETS_SENESCENT	557	15	0.00196691	0.0394151	UBE2T	DNAJC1	TMEM132A	FEN1	FADS1	SAC3D1	MALAT1	CD69	ANPEP	IDH2	SEMA4B	EMP2	QPCT	EDNRA	IL6ST
Chemical_and_Genetic_pertubation	LU_EZH2_TARGETS_DN	393	12	0.00197245	0.0394151	RNASEL	NPL	LAMC1	LAMC2	KLHL12	ADIPOR1	TMEM183A	EIF1AD	LITAF	TSEN2	PAIP1	SLC22A4
Chemical_and_Genetic_pertubation	BURTON_ADIPOGENESIS_5	114	6	0.0019815	0.0394151	SIPA1	PEX11A	MRPL12	XBP1	PIM3	PPARG
Chemical_and_Genetic_pertubation	SMIRNOV_RESPONSE_TO_IR_6HR_DN	114	6	0.0019815	0.0394151	SCD	SIPA1	CD69	SLC16A3	VGLL4	INSIG1
Chemical_and_Genetic_pertubation	PURBEY_TARGETS_OF_CTBP1_NOT_SATB1_UP	293	10	0.00207195	0.0409675	LAMC1	PPFIA4	RAB3GAP2	OTUB1	FAU	PTPRB	LITAF	HDAC10	SKP1	ABCA1
Chemical_and_Genetic_pertubation	SCIBETTA_KDM5B_TARGETS_DN	79	5	0.00210103	0.0412952	DHCR24	KDM5B	RAB3GAP2	SOX9	INSIG1
Chemical_and_Genetic_pertubation	SCHAEFFER_PROSTATE_DEVELOPMENT_6HR_DN	451	13	0.00215642	0.0420258	ADIPOR1	DNAJC1	PARVA	TMEM132A	SART1	SF3B2	LITAF	GSPT1	SOX9	HGS	ALYREF	SKP1	HIST1H1B
Chemical_and_Genetic_pertubation	HU_GENOTOXIN_ACTION_DIRECT_VS_INDIRECT_24HR	48	4	0.00216365	0.0420258	INCENP	HNRNPUL2	NUBP1	RTCB
Chemical_and_Genetic_pertubation	GOLDRATH_ANTIGEN_RESPONSE	346	11	0.0022008	0.0424972	ERRFI1	UBE2T	FEN1	INCENP	ROM1	CDCA5	CARHSP1	LITAF	MT2A	SQLE	NFIL3
Chemical_and_Genetic_pertubation	RASHI_RESPONSE_TO_IONIZING_RADIATION_2	117	6	0.00225902	0.0430861	LAMC2	RELA	DUSP16	TIMP3	PLK2	IRF1
Chemical_and_Genetic_pertubation	WAKABAYASHI_ADIPOGENESIS_PPARG_BOUND_8D	623	16	0.0022685	0.0430861	ARPC5	CPSF7	FADS1	FADS3	B3GAT3	ARHGEF12	UNC45A	HDDC3	YWHAH	TRABD	CHCHD4	TMEM43	ITGA1	IL6ST	UQCRQ	CD164
Chemical_and_Genetic_pertubation	QI_PLASMACYTOMA_UP	248	9	0.00227044	0.0430861	RGL1	EHD1	CAPN1	CIB1	CIITA	SOCS1	CD7	PDGFB	IRF1
Chemical_and_Genetic_pertubation	RODRIGUES_DCC_TARGETS_DN	119	6	0.00245967	0.0464104	KDM5B	CREBL2	LGR5	LITAF	NNT	RAD50
Chemical_and_Genetic_pertubation	WANG_TUMOR_INVASIVENESS_DN	205	8	0.00252198	0.0473157	SMG7	SCYL1	IQGAP1	LITAF	ZC3H7A	ABCG1	MAP3K1	SKP1
Chemical_and_Genetic_pertubation	KRIGE_RESPONSE_TO_TOSEDOSTAT_24HR_UP	751	18	0.00260977	0.0483976	ERRFI1	RNF2	DNAJC1	FTH1	EHD1	ATG2A	NEAT1	EHBP1L1	CD69	MANSC1	CREBL2	APOLD1	RAB3IP	SEMA4B	CARHSP1	SMOX	CHKB	NFIL3
Chemical_and_Genetic_pertubation	JOHNSTONE_PARVB_TARGETS_1_UP	7	2	0.00261377	0.0483976	CST6	PARVB
Chemical_and_Genetic_pertubation	WANG_LMO4_TARGETS_DN	354	11	0.00262361	0.0483976	RNASEL	GANAB	NEAT1	KAT5	DUSP16	IQGAP1	C16orf72	ZC3H7A	CCDC137	HMGCS1	AFF4
Chemical_and_Genetic_pertubation	MCBRYAN_PUBERTAL_BREAST_3_4WK_UP	207	8	0.00267699	0.0489675	SCD	FADS2	TSPAN8	CARHSP1	ALDOC	SOX9	EDNRA	PLK2
Chemical_and_Genetic_pertubation	BREDEMEYER_RAG_SIGNALING_VIA_ATM_NOT_VIA_NFKB_UP	51	4	0.00270569	0.0489675	DUSP16	CIB1	BCL11A	IL6ST
Chemical_and_Genetic_pertubation	TAVOR_CEBPA_TARGETS_UP	51	4	0.00270569	0.0489675	LITAF	CD7	SECTM1	NFIL3
Chemical_and_Genetic_pertubation	BYSTRYKH_HEMATOPOIESIS_STEM_CELL_QTL_TRANS	754	18	0.00272208	0.0489675	DHX9	UBE2T	ADIPOR1	CYB5R1	HTRA1	VPS37C	FADS1	B3GAT3	HNRNPUL2	ANPEP	SOCS1	GSPT1	MRPL12	DUS1L	CSNK1D	IL6ST	MAP3K1	FDFT1
Chemical_and_Genetic_pertubation	GAUSSMANN_MLL_AF4_FUSION_TARGETS_C_UP	163	7	0.00272865	0.0489675	RAB3IL1	B3GAT3	CDC42EP2	CTSF	TIMP3	ITGA1	MAP3K1
Chemical_and_Genetic_pertubation	DURCHDEWALD_SKIN_CARCINOGENESIS_UP	84	5	0.00274865	0.0490596	LTBP3	PRKCB	MT2A	PDLIM4	NFIL3
Chemical_and_Genetic_pertubation	GENTILE_UV_LOW_DOSE_UP	25	3	0.00279352	0.0495925	RSL1D1	SMOX	PLK2
GO_cc	GO_GOLGI_APPARATUS	1538	41	3.84951e-07	0.000327938	DHCR24	NMNAT2	LGR6	KLHL12	FMOD	GALNT18	TMEM132A	MYRF	B3GAT3	GANAB	MAP4K2	ARL2	ZFPL1	VPS51	SCYL1	SART1	PACS1	ZDHHC24	LGR5	AP3S2	CIB1	UNC45A	EMP2	CLEC16A	LITAF	SREBF1	RFNG	FASN	CSNK1D	SECTM1	ABCG1	PITPNB	EMID1	PDGFB	SREBF2	CRELD2	RAF1	TMEM43	SLC35A5	ATP11B	ABCA1
GO_cc	GO_ENDOPLASMIC_RETICULUM_PART	1340	37	6.55221e-07	0.000327938	DHCR24	LAMC1	CYB5R1	RAB3GAP2	DNAJC1	SCD	TMEM132A	MYRF	TMEM258	FADS2	FADS1	FADS3	GANAB	UBXN1	MEN1	TM7SF2	SYVN1	TXNDC11	SREBF1	P4HB	PCYT2	NOTUM	C17orf62	ABCG1	PITPNB	XBP1	RTCB	PDGFB	SREBF2	ALG12	TMEM43	GPX8	P4HA2	INSIG1	FDFT1	SQLE	ABCA1
GO_cc	GO_ENDOPLASMIC_RETICULUM	1872	44	3.9806e-06	0.00132819	DHCR24	LAMC1	CYB5R1	PPP1R15B	RAB3GAP2	DNAJC1	SCD	TMEM132A	MYRF	TMEM258	FADS2	FADS1	FADS3	EEF1G	GANAB	UBXN1	MEN1	TM7SF2	SYVN1	ZDHHC24	CIB1	TXNDC11	SREBF1	P4HB	PCYT2	NOTUM	C17orf62	ABCG1	PITPNB	XBP1	EMID1	RTCB	PDGFB	SREBF2	ALG12	CRELD2	TMEM43	ATP11B	GPX8	P4HA2	INSIG1	FDFT1	SQLE	ABCA1
GO_cc	GO_CATALYTIC_COMPLEX	1337	33	2.75054e-05	0.00688323	RERE	DHX9	NCF2	RNF2	KDM5B	KLHL12	PPP1R15B	TMEM258	MTA2	MEN1	PPP2R5B	SYVN1	POLA2	DPF2	KAT5	SART1	SF3B2	CDKN1B	CARHSP1	SOCS1	PDK2	P4HB	ALYREF	ANAPC11	TSEN34	FBXO7	HMGXB4	BRD1	HDAC10	TSEN2	NDUFS4	UQCRQ	SKP1
GO_cc	GO_NUCLEAR_OUTER_MEMBRANE_ENDOPLASMIC_RETICULUM_MEMBRANE_NETWORK	1077	28	4.72322e-05	0.00945589	DHCR24	CYB5R1	RAB3GAP2	DNAJC1	SCD	TMEM132A	MYRF	TMEM258	FADS2	FADS1	FADS3	UBXN1	TM7SF2	SYVN1	TXNDC11	SREBF1	PCYT2	C17orf62	ABCG1	PITPNB	XBP1	RTCB	SREBF2	ALG12	INSIG1	FDFT1	SQLE	ABCA1
GO_cc	GO_CYTOPLASMIC_VESICLE_PART	1477	34	8.21206e-05	0.0137005	NMNAT2	ARPC5	PKP1	KLHL12	CYB5R1	NFASC	VPS37C	FTH1	EHD1	SNX15	VPS51	CAPN1	SCYL1	CCT2	PTPRB	ANPEP	AP3S2	IQGAP1	CLEC16A	LITAF	SREBF1	ALDOC	HGS	QPCT	TIMP3	TOM1	PDGFB	SREBF2	ATG7	SYN2	ATP11B	PDLIM4	CD164	ATP6V0E2
GO_cc	GO_NUCLEOPLASM_PART	1107	27	0.00018365	0.0262619	RERE	DHX9	RNF2	KDM5B	ARNTL	CPSF7	INCENP	TUT1	MTA2	SF1	MEN1	DPF2	NEAT1	KAT5	FIBP	SART1	SF3B2	UNC45A	USP7	CIITA	RMI2	ALYREF	BRD1	HDAC10	RAF1	MOCS2	AFF4
GO_cc	GO_MICROTUBULE_ORGANIZING_CENTER	717	20	0.000236618	0.0296069	DHX9	KLHL12	CDC42BPG	ARL2	SAC3D1	DPF2	SCYL1	MAP3K11	BBS1	CIB1	NUBP1	LRRC45	CSNK1D	SPECC1L	TTC28	TSEN2	PLK2	RAPGEF6	KIF3A	SKP1
GO_cc	GO_GOLGI_MEMBRANE	742	20	0.000367124	0.0393349	DHCR24	NMNAT2	LGR6	KLHL12	GALNT18	TMEM132A	B3GAT3	MAP4K2	VPS51	LGR5	EMP2	LITAF	SREBF1	RFNG	CSNK1D	ABCG1	PITPNB	PDGFB	SREBF2	SLC35A5
GO_cc	GO_MICROTUBULE_CYTOSKELETON	1162	27	0.000392956	0.0393349	DHX9	KLHL12	INCENP	EML3	CDC42BPG	ARL2	SAC3D1	CDC42EP2	DPF2	SCYL1	MAP3K11	BBS1	CCT2	CIB1	IQGAP1	NUBP1	LRRC45	DCXR	CSNK1D	SPECC1L	TTC28	TSEN2	PLK2	RAPGEF6	KIF3A	SHROOM1	SKP1
Hallmark_gene_sets	HALLMARK_CHOLESTEROL_HOMEOSTASIS	74	14	1.1381e-13	5.69051e-12	ERRFI1	SCD	FADS2	TM7SF2	ALDOC	PCYT2	FASN	SREBF2	PPARG	HMGCS1	GPX8	FDFT1	SQLE	NFIL3
Hallmark_gene_sets	HALLMARK_MTORC1_SIGNALING	200	13	5.56144e-07	1.39036e-05	DHCR24	EPRS	SCD	FADS2	FADS1	TM7SF2	PITPNB	XBP1	HMGCS1	HSPA4	INSIG1	SQLE	NFIL3
Hallmark_gene_sets	HALLMARK_HEME_METABOLISM	199	10	0.000101961	0.000885541	ADIPOR1	PPP2R5B	ARHGEF12	HEBP1	NARF	SMOX	FBXO7	NNT	P4HA2	SLC22A4
Hallmark_gene_sets	HALLMARK_TNFA_SIGNALING_VIA_NFKB	200	10	0.000106265	0.000885541	EHD1	RELA	CD69	LITAF	SNN	IL6ST	PLK2	IRF1	NFIL3	ABCA1
Hallmark_gene_sets	HALLMARK_HYPOXIA	200	10	0.000106265	0.000885541	ERRFI1	PKP1	PPFIA4	CDKN1B	MT2A	ALDOC	PDGFB	MAP3K1	P4HA2	NFIL3
Hallmark_gene_sets	HALLMARK_ESTROGEN_RESPONSE_LATE	200	10	0.000106265	0.000885541	LAMC2	DNAJC1	IDH2	EMP2	DCXR	XBP1	MOCS2	IL6ST	SLC22A5	FDFT1
Hallmark_gene_sets	HALLMARK_BILE_ACID_METABOLISM	112	7	0.000303107	0.00216505	DHCR24	FADS2	FADS1	PEX11A	IDH2	CYP27A1	ABCA1
Hallmark_gene_sets	HALLMARK_EPITHELIAL_MESENCHYMAL_TRANSITION	199	9	0.00048827	0.00305169	LAMC1	LAMC2	FMOD	HTRA1	EFEMP2	ANPEP	TIMP3	ITGA2	PDLIM4
Hallmark_gene_sets	HALLMARK_MITOTIC_SPINDLE	199	8	0.00209873	0.0116596	INCENP	SAC3D1	CDC42EP2	MAP3K11	ARHGEF12	CSNK1D	RAPGEF6	SHROOM1
Hallmark_gene_sets	HALLMARK_APOPTOSIS	161	7	0.00254689	0.0127345	RNASEL	PPP2R5B	RELA	CD69	CDKN1B	TIMP3	IRF1
Hallmark_gene_sets	HALLMARK_ANDROGEN_RESPONSE	100	5	0.00578848	0.0263113	DHCR24	SCD	FADS1	HMGCS1	INSIG1
Hallmark_gene_sets	HALLMARK_PEROXISOME	104	5	0.00681667	0.0284028	DHCR24	FADS1	PEX11A	IDH2	YWHAH
Hallmark_gene_sets	HALLMARK_APICAL_JUNCTION	198	7	0.00780768	0.0293858	LAMC2	NFASC	PARVA	MAP4K2	YWHAH	ITGA2	INSIG1
Hallmark_gene_sets	HALLMARK_INTERFERON_GAMMA_RESPONSE	200	7	0.00822802	0.0293858	CD69	CIITA	SOCS1	MT2A	SECTM1	RAPGEF6	IRF1
Immunologic_signatures	GSE8868_SPLEEN_VS_INTESTINE_CD11B_POS_CD11C_NEG_DC_DN	199	15	1.03557e-08	5.0453e-05	LYPLAL1	EPRS	DNAJC1	PARVA	FADS2	FADS1	CD69	MANSC1	APOLD1	MT2A	SECTM1	QPCT	SPECC1L	PDLIM4	CD164
Immunologic_signatures	GSE46606_IRF4_KO_VS_WT_CD40L_IL2_IL5_3DAY_STIMULATED_BCELL_UP	196	13	4.41709e-07	0.000541907	DHCR24	SCD	GALNT18	FADS2	FADS1	CDCA5	SOCS1	LITAF	FASN	ABCG1	P4HA2	SQLE	NFIL3
Immunologic_signatures	GOLDRATH_NAIVE_VS_EFF_CD8_TCELL_UP	198	13	4.95985e-07	0.000541907	RERE	ARNTL	MAP4K2	IDH2	NGRN	UNC45A	SOCS1	PRKCB	GPS1	FASN	TSEN34	ABCG1	IL6ST
Immunologic_signatures	GSE2585_AIRE_KO_VS_WT_CD80_HIGH_MTEC_UP	200	13	5.56144e-07	0.000541907	SMG7	RAB3GAP2	RAB3IL1	OTUB1	ANPEP	RMI2	PRKCB	RFNG	ZNRF3	MKRN2	PAIP1	MOCS2	RAD50
Immunologic_signatures	GSE20715_0H_VS_48H_OZONE_TLR4_KO_LUNG_DN	200	13	5.56144e-07	0.000541907	TMEM132A	VPS37C	EEF1G	SYVN1	LITAF	TXNDC11	MRPL12	SLC5A1	HMGCS1	SKP1	FDFT1	SQLE	NFIL3
Immunologic_signatures	GSE26030_UNSTIM_VS_RESTIM_TH17_DAY5_POST_POLARIZATION_DN	193	12	2.41822e-06	0.00189386	NCF2	GALNT18	FADS3	DRAP1	SOCS1	HGS	TIMP3	PDGFB	PPARG	FST	P4HA2	SLC22A4
Immunologic_signatures	GSE37416_0H_VS_12H_F_TULARENSIS_LVS_NEUTROPHIL_DN	198	12	3.15332e-06	0.00189386	RGL1	KDM5B	FTH1	ATG2A	RELA	CNOT2	SNN	TXNDC11	ZC3H7A	P4HB	RAPGEF6	INSIG1
Immunologic_signatures	GSE36891_UNSTIM_VS_PAM_TLR2_STIM_PERITONEAL_MACROPHAGE_UP	200	12	3.49851e-06	0.00189386	PPP1R12B	RAB3IL1	DPF2	MT2A	C17orf62	CHCHD4	HMGCS1	CDC42SE2	RAPGEF6	SLC22A5	IRF1	SQLE
Immunologic_signatures	GSE9006_TYPE_1_VS_TYPE_2_DIABETES_PBMC_AT_DX_UP	200	12	3.49851e-06	0.00189386	SAC3D1	VPS51	SIPA1	CFL1	DRAP1	SART1	BANF1	CCS	SREBF1	MRPL12	CD7	PPP6R2
Immunologic_signatures	GSE22886_NAIVE_CD8_TCELL_VS_NEUTROPHIL_DN	191	11	1.31403e-05	0.00364354	NPL	NCF2	ARPC5	NFASC	HTRA1	FTH1	LITAF	SLC16A3	QPCT	ITGA2	SLC22A4
Immunologic_signatures	GSE26890_CXCR1_NEG_VS_POS_EFFECTOR_CD8_TCELL_DN	199	11	1.92739e-05	0.00364354	PPP1R12B	HNRNPUL2	CDC42BPG	IDH2	SEMA4B	HDDC3	CCDC137	CD7	XBP1	DENND6B	CHKB
Immunologic_signatures	GSE39820_CTRL_VS_IL1B_IL6_IL23A_CD4_TCELL_DN	199	11	1.92739e-05	0.00364354	LAMC1	C1orf21	FTH1	FAU	EHBP1L1	ETV6	CARHSP1	MT2A	SMOX	CRELD2	TMEM43
Immunologic_signatures	GSE339_EX_VIVO_VS_IN_CULTURE_CD4CD8DN_DC_DN	199	11	1.92739e-05	0.00364354	ARNTL	FTH1	EHD1	FAU	RELA	C16orf72	LITAF	SLC5A1	MKRN2	PELO	MAP3K1
Immunologic_signatures	GSE17721_POLYIC_VS_PAM3CSK4_2H_BMDC_DN	199	11	1.92739e-05	0.00364354	ERRFI1	RNF2	EML3	POLA2	CTSF	DUSP16	GSPT1	MT2A	SOX9	PELO	FST
Immunologic_signatures	GSE17721_12H_VS_24H_GARDIQUIMOD_BMDC_UP	199	11	1.92739e-05	0.00364354	PKP1	CPSF7	MEN1	ARL2	FAM89B	ANPEP	IQGAP1	CIITA	LITAF	IL6ST	CD164
Immunologic_signatures	GSE17721_PAM3CSK4_VS_GADIQUIMOD_6H_BMDC_UP	199	11	1.92739e-05	0.00364354	DHX9	SAC3D1	MRPL49	MRPL12	NARF	TOM1	PELO	SLC22A5	SHROOM1	FDFT1	SQLE
Immunologic_signatures	GSE17721_PAM3CSK4_VS_GADIQUIMOD_24H_BMDC_UP	199	11	1.92739e-05	0.00364354	DHCR24	LAMC2	MAP3K11	CIB1	CIITA	PCYT2	FASN	PPP6R2	HMGCS1	FDFT1	SQLE
Immunologic_signatures	GSE10325_LUPUS_BCELL_VS_LUPUS_MYELOID_DN	199	11	1.92739e-05	0.00364354	NPL	NCF2	VPS37C	BEST1	HEBP1	ANPEP	SECTM1	TSEN34	QPCT	ATG7	SLC22A4
Immunologic_signatures	GSE43700_UNTREATED_VS_IL10_TREATED_PBMC_DN	199	11	1.92739e-05	0.00364354	ERRFI1	RGL1	TEAD1	ARL2	MAP3K11	DUSP16	AP3S2	MT2A	RAC3	IRF1	NFIL3
Immunologic_signatures	GSE6269_FLU_VS_STAPH_AUREUS_INF_PBMC_DN	164	10	1.98652e-05	0.00364354	NPL	ADIPOR1	FADS1	FTH1	ANPEP	QPCT	TOM1	SREBF2	SLC22A4	NFIL3
Immunologic_signatures	GSE26912_TUMORICIDAL_VS_CTRL_MACROPHAGE_DN	200	11	2.0192e-05	0.00364354	CYB5R1	PPFIA4	MYRF	INCENP	CDCA5	ANPEP	C17orf62	PPARG	TMEM43	PDLIM4	RAD50
Immunologic_signatures	GSE17721_LPS_VS_PAM3CSK4_4H_BMDC_DN	200	11	2.0192e-05	0.00364354	RAB3IL1	SNX15	MAP3K11	LITAF	DUS1L	FASN	C17orf62	PIM3	HMGCS1	CDC42SE2	SKP1
Immunologic_signatures	GSE17721_CTRL_VS_GARDIQUIMOD_24H_BMDC_UP	200	11	2.0192e-05	0.00364354	DHCR24	UBXN1	LTBP3	HEBP1	IQGAP1	TMEM186	CARHSP1	CIITA	HMGCS1	IL6ST	CD164
Immunologic_signatures	GSE17721_POLYIC_VS_CPG_4H_BMDC_UP	200	11	2.0192e-05	0.00364354	NCF2	EEF1G	FAU	C11orf68	METTL22	CSNK1D	SECTM1	ABCG1	RTCB	PELO	IRF1
Immunologic_signatures	GSE6092_UNSTIM_VS_IFNG_STIM_ENDOTHELIAL_CELL_UP	200	11	2.0192e-05	0.00364354	BTBD10	FADS2	FADS3	TM7SF2	SYVN1	MUS81	HMGCS1	ARL15	HSPA4	CD164	SQLE
Immunologic_signatures	GSE7219_WT_VS_NIK_NFKB2_KO_LPS_AND_ANTI_CD40_STIM_DC_UP	200	11	2.0192e-05	0.00364354	NPL	FADS2	FADS1	RNASEH2C	TSPAN8	SMOX	FBXO7	TIMP3	TAMM41	EDNRA	HSPA4
Immunologic_signatures	GSE43955_TH0_VS_TGFB_IL6_TH17_ACT_CD4_TCELL_1H_UP	200	11	2.0192e-05	0.00364354	ERRFI1	RAB3IL1	DUSP16	SOCS1	LITAF	MT2A	NDUFS4	MAP3K1	SLC22A5	IRF1	NFIL3
Immunologic_signatures	GSE40274_SATB1_VS_FOXP3_AND_SATB1_TRANSDUCED_ACTIVATED_CD4_TCELL_UP	181	10	4.61781e-05	0.00655345	LAMC1	KDM5B	SNX15	SEMA4B	UNC45A	PRKCB	RFNG	TTC28	RAF1	KIF3A
Immunologic_signatures	GSE21360_NAIVE_VS_PRIMARY_MEMORY_CD8_TCELL_UP	182	10	4.83783e-05	0.00655345	DHCR24	RAB3IL1	ALDOC	SLC16A3	RTCB	VGLL4	EDNRA	HIST1H1B	NFIL3	ABCA1
Immunologic_signatures	GSE15659_NAIVE_CD4_TCELL_VS_ACTIVATED_TREG_UP	185	10	5.55234e-05	0.00655345	PPP1R32	EML3	BBS1	CCS	ETV6	DUS1L	CSNK1D	OGFOD3	BCL11A	HIST1H1B
Immunologic_signatures	GSE36891_UNSTIM_VS_PAM_TLR2_STIM_PERITONEAL_MACROPHAGE_DN	188	10	6.35483e-05	0.00655345	SCD	B3GAT3	OTUB1	SCYL1	BANF1	PDK2	ALYREF	FASN	ABCG1	GPX8
Immunologic_signatures	GSE7509_UNSTIM_VS_IFNA_STIM_IMMATURE_DC_UP	190	10	6.94293e-05	0.00655345	DHCR24	FADS1	APOLD1	IDH2	RSL1D1	SLC25A10	SLC25A10	ALYREF	KREMEN1	TIMP4	INSIG1
Immunologic_signatures	GSE7219_UNSTIM_VS_LPS_AND_ANTI_CD40_STIM_NIK_NFKB2_KO_DC_DN	192	10	7.57667e-05	0.00655345	LAMC1	FTH1	EHD1	ARHGEF12	QPCT	SMOX	XBP1	ITGA1	SQLE	NFIL3
Immunologic_signatures	GSE22313_HEALTHY_VS_SLE_MOUSE_CD4_TCELL_UP	193	10	7.91152e-05	0.00655345	SMG7	PPP1R15B	FADS3	PEX11A	TMEM186	SOCS1	PCYT2	PIM3	PPARG	SLC22A5
Immunologic_signatures	GSE20727_CTRL_VS_ROS_INHIBITOR_TREATED_DC_DN	193	10	7.91152e-05	0.00655345	ARPC5	SCD	CPSF7	SLC25A45	DRAP1	TXNDC11	P4HB	XBP1	PLK2	HSPA4
Immunologic_signatures	GSE40666_STAT1_KO_VS_STAT4_KO_CD8_TCELL_WITH_IFNA_STIM_90MIN_UP	193	10	7.91152e-05	0.00655345	C1orf21	HNRNPUL2	MEN1	FAU	EHBP1L1	CDKN1B	CNOT2	TXNDC11	CCDC137	OGFOD3
Immunologic_signatures	GSE19374_UNINF_VS_LISTERIA_INFECTED_MACROPHAGE_DN	194	10	8.25886e-05	0.00655345	DNAJC1	MEN1	PPP2R5B	EHBP1L1	RFNG	SLC16A3	QPCT	SLC5A1	TOM1	BRD1
Immunologic_signatures	GSE11057_NAIVE_VS_EFF_MEMORY_CD4_TCELL_UP	194	10	8.25886e-05	0.00655345	EEF1G	LTBP3	MANSC1	CRTC3	SNN	SREBF1	CD7	TTC28	IL6ST	RAPGEF6
Immunologic_signatures	GSE44955_MCSF_VS_MCSF_AND_IL27_STIM_MACROPHAGE_UP	195	10	8.61905e-05	0.00655345	EHBP1L1	CCT2	CIB1	SNN	PRKCB	CYP27A1	PDGFB	CHCHD4	IL6ST	IRF1
Immunologic_signatures	GSE22611_NOD2_VS_MUTANT_NOD2_TRANSDUCED_HEK293T_CELL_UP	196	10	8.99248e-05	0.00655345	DNAJC1	RAB3IL1	VPS51	MUS81	C11orf68	CTSF	NGRN	SPECC1L	YWHAH	MAP3K1
Immunologic_signatures	GSE12845_PRE_GC_VS_DARKZONE_GC_TONSIL_BCELL_DN	196	10	8.99248e-05	0.00655345	RERE	UBXN1	MEN1	FAU	BBS1	NGRN	USP7	PDK2	QPCT	NNT
Immunologic_signatures	GSE29949_CD8_NEG_DC_SPLEEN_VS_CD8_POS_DC_SPLEEN_UP	197	10	9.37954e-05	0.00655345	LAMC1	PPP1R12B	FMOD	LGR5	SOCS1	SOX9	SLC16A3	PPARG	SLC22A4	NFIL3
Immunologic_signatures	GSE360_DC_VS_MAC_B_MALAYI_LOW_DOSE_DN	198	10	9.78062e-05	0.00655345	DHCR24	CYB5R1	FADS1	RELA	IDH2	USP7	HGS	CD7	PARVB	SQLE
Immunologic_signatures	GSE21360_PRIMARY_VS_TERTIARY_MEMORY_CD8_TCELL_DN	198	10	9.78062e-05	0.00655345	RERE	CDC42EP2	CD69	CIITA	SOCS1	LITAF	SECTM1	XBP1	PDGFB	IRF1
Immunologic_signatures	GSE43955_TH0_VS_TGFB_IL6_TH17_ACT_CD4_TCELL_30H_UP	198	10	9.78062e-05	0.00655345	ERRFI1	CNOT2	SOCS1	LITAF	MT2A	FASN	PELO	IL6ST	IRF1	NFIL3
Immunologic_signatures	GSE10273_HIGH_IL7_VS_HIGH_IL7_AND_IRF4_IN_IRF4_8_NULL_PRE_BCELL_DN	198	10	9.78062e-05	0.00655345	ARNTL	FTH1	ZNHIT2	FAU	LGR5	CARHSP1	RMI2	SNN	PRKCB	BCL11A
Immunologic_signatures	GSE360_L_DONOVANI_VS_B_MALAYI_LOW_DOSE_DC_UP	198	10	9.78062e-05	0.00655345	RGL1	MAP4K2	EHD1	TM7SF2	RELA	ETV6	LITAF	MT2A	PARVB	SLC22A4
Immunologic_signatures	GSE27786_LIN_NEG_VS_NKCELL_DN	199	10	0.000101961	0.00655345	FAR1	B3GAT3	FAU	SIPA1	C16orf72	ZC3H7A	QPCT	CHKB	RAF1	ITGA2
Immunologic_signatures	GSE30971_CTRL_VS_LPS_STIM_MACROPHAGE_WBP7_HET_4H_UP	199	10	0.000101961	0.00655345	EPRS	FTH1	SCYL1	ZDHHC24	RAB3IP	SEMA4B	PRKCB	TTC28	IL6ST	NFIL3
Immunologic_signatures	GSE9650_NAIVE_VS_EFF_CD8_TCELL_UP	199	10	0.000101961	0.00655345	RERE	CYB5R1	BAD	RAB3IP	IDH2	FASN	CD7	ABCG1	NNT	IL6ST
Immunologic_signatures	GSE27786_BCELL_VS_NKCELL_DN	199	10	0.000101961	0.00655345	ERRFI1	ADIPOR1	CYB5R1	PEX11A	QPCT	CYP27A1	RAF1	FST	IL6ST	SKP1
Immunologic_signatures	GSE5589_LPS_VS_LPS_AND_IL6_STIM_IL6_KO_MACROPHAGE_45MIN_UP	199	10	0.000101961	0.00655345	NPL	ARHGEF12	EMP2	PRKCB	DCXR	PPARG	IL6ST	CDC42SE2	KIF3A	ABCA1
Immunologic_signatures	GSE42724_MEMORY_BCELL_VS_PLASMABLAST_DN	199	10	0.000101961	0.00655345	C1orf21	EML3	GANAB	SIPA1	RNASEH2C	ALDOC	ANAPC11	TTC28	SREBF2	SQLE
Immunologic_signatures	GSE24634_IL4_VS_CTRL_TREATED_NAIVE_CD4_TCELL_DAY5_UP	199	10	0.000101961	0.00655345	NPL	LAMC1	FADS2	FADS1	PRKCB	CYP27A1	YWHAH	PLK2	SQLE	NFIL3
Immunologic_signatures	GSE17721_CTRL_VS_PAM3CSK4_6H_BMDC_UP	199	10	0.000101961	0.00655345	UBXN1	FAU	MRPL49	C11orf68	CARHSP1	SMOX	HMGCS1	MOCS2	SKP1	NFIL3
Immunologic_signatures	GSE17721_CTRL_VS_POLYIC_8H_BMDC_UP	199	10	0.000101961	0.00655345	RERE	SCD	UBXN1	SNX15	FAU	LTBP3	XBP1	YWHAH	RTCB	NFIL3
Immunologic_signatures	GSE24210_TCONV_VS_TREG_DN	199	10	0.000101961	0.00655345	KLHL12	PPP1R15B	ARNTL	ZNHIT2	AP5B1	HEBP1	SEMA4B	GSPT1	ALDOC	MRPL12
Immunologic_signatures	KAECH_NAIVE_VS_MEMORY_CD8_TCELL_UP	199	10	0.000101961	0.00655345	RERE	NCF2	FADS1	MAP4K2	DUSP16	RAB3IP	IDH2	PRKCB	IL6ST	SQLE
Immunologic_signatures	GSE17721_CTRL_VS_LPS_2H_BMDC_UP	199	10	0.000101961	0.00655345	ADIPOR1	CYB5R1	TMEM183A	SLC25A45	TMEM186	CCDC137	GPS1	MOCS2	P4HA2	SKP1
Immunologic_signatures	GSE18893_CTRL_VS_TNF_TREATED_TREG_24H_DN	199	10	0.000101961	0.00655345	LAMC2	UBE2T	GALNT18	ZDHHC24	CRTC3	C16orf72	NUDT7	FBXO7	SREBF2	PARVB
Immunologic_signatures	GSE23308_CTRL_VS_CORTICOSTERONE_TREATED_MACROPHAGE_DN	200	10	0.000106265	0.00655345	ARPC5	TMEM183A	SF1	SAC3D1	GSPT1	MT2A	PCYT2	PIM3	SLC35A5	FDFT1
Immunologic_signatures	GSE24634_NAIVE_CD4_TCELL_VS_DAY5_IL4_CONV_TREG_DN	200	10	0.000106265	0.00655345	RABIF	RRP15	EPRS	MUS81	CCT2	IDH2	CRELD2	P4HA2	RAD50	KIF3A
Immunologic_signatures	GSE3039_CD4_TCELL_VS_B1_BCELL_UP	200	10	0.000106265	0.00655345	C1orf21	EEF1G	BAD	LTBP3	CD69	CIITA	P4HB	PITPNB	PIM3	ATP6V0E2
Immunologic_signatures	GSE369_PRE_VS_POST_IL6_INJECTION_IFNG_WT_LIVER_DN	200	10	0.000106265	0.00655345	ARPC5	RNF2	ROM1	HNRNPUL2	CAPN1	CIITA	YWHAH	HDAC10	AFF4	ABCA1
Immunologic_signatures	GSE23925_DARK_ZONE_VS_NAIVE_BCELL_UP	200	10	0.000106265	0.00655345	ERRFI1	EEF1G	OTUB1	CDKN1B	TMEM186	NUDT7	GPS1	TSEN34	TMEM43	CD164
Immunologic_signatures	GSE8835_CD4_VS_CD8_TCELL_CLL_PATIENT_DN	200	10	0.000106265	0.00655345	NPL	LTBP3	CTSF	CRTC3	CIITA	ALDOC	SLC25A10	SLC25A10	RTCB	CHKB	ATP6V0E2
Immunologic_signatures	GSE22886_UNSTIM_VS_IL2_STIM_NKCELL_DN	200	10	0.000106265	0.00655345	EPRS	FEN1	CD69	CCT2	P4HB	FASN	SREBF2	CRELD2	TSEN2	SQLE
Immunologic_signatures	GSE32986_UNSTIM_VS_CURDLAN_LOWDOSE_STIM_DC_UP	200	10	0.000106265	0.00655345	ERRFI1	RGL1	RAB3IL1	SAC3D1	CRTC3	USP7	NUBP1	SOCS1	CRELD2	FDFT1
Immunologic_signatures	GSE33425_CD161_HIGH_VS_NEG_CD8_TCELL_UP	200	10	0.000106265	0.00655345	KDM5B	ARNTL	CPSF7	OTUB1	SIPA1	RAB3IP	CIITA	EMID1	SLC22A5	INSIG1
Immunologic_signatures	GSE17721_CPG_VS_GARDIQUIMOD_4H_BMDC_DN	200	10	0.000106265	0.00655345	NCF2	AP3S2	SEMA4B	METTL22	TXNDC11	PDK2	HGS	ALYREF	PIM3	SKP1
Immunologic_signatures	GSE5542_IFNG_VS_IFNA_AND_IFNG_TREATED_EPITHELIAL_CELLS_24H_DN	200	10	0.000106265	0.00655345	LAMC2	RGL1	SCD	FADS1	RAB3IL1	ZDHHC24	CD69	ZNRF3	KREMEN1	IRF1
Immunologic_signatures	GSE43955_TH0_VS_TGFB_IL6_TH17_ACT_CD4_TCELL_60H_UP	200	10	0.000106265	0.00655345	LAMC2	PKP1	UBE2T	CPSF7	CDCA5	FAM89B	CCS	SLC25A10	SLC25A10	CD7	ITGA2
Immunologic_signatures	GSE17721_CTRL_VS_LPS_24H_BMDC_DN	200	10	0.000106265	0.00655345	TMEM183A	DNAJC1	ZFPL1	DUSP16	TTC28	CHCHD4	MOCS2	FST	PLK2	P4HA2
Immunologic_signatures	GSE7460_CTRL_VS_TGFB_TREATED_ACT_FOXP3_HET_TCONV_UP	200	10	0.000106265	0.00655345	TMEM183A	FADS2	TUT1	DUSP16	IDH2	PCYT2	P4HA2	RAD50	HSPA4	INSIG1
Immunologic_signatures	GSE17721_LPS_VS_CPG_2H_BMDC_UP	200	10	0.000106265	0.00655345	PPFIA4	ARNTL	DUSP16	CDKN1B	AP3S2	TMEM186	EMID1	TIMP4	PLK2	NFIL3
Immunologic_signatures	GSE17721_CTRL_VS_GARDIQUIMOD_0.5H_BMDC_UP	200	10	0.000106265	0.00655345	CNOT2	IQGAP1	CARHSP1	CCDC137	FASN	NARF	PITPNB	P4HA2	AFF4	SQLE
Immunologic_signatures	GSE22886_DAY1_VS_DAY7_MONOCYTE_IN_CULTURE_DN	200	10	0.000106265	0.00655345	DHCR24	ARL2	FAM89B	IDH2	NNT	SLC22A5	RAD50	UQCRQ	ATP6V0E2	FDFT1
Immunologic_signatures	GSE17721_PAM3CSK4_VS_GADIQUIMOD_4H_BMDC_UP	200	10	0.000106265	0.00655345	FEN1	CDCA5	MAP3K11	ARHGEF12	CIITA	MT2A	SLC25A10	SLC25A10	CDC42SE2	SLC22A5	SQLE
Immunologic_signatures	GSE7460_FOXP3_MUT_VS_WT_ACT_TCONV_DN	200	10	0.000106265	0.00655345	C1orf21	CYB5R1	VPS51	RAB3IP	USP7	SNN	ZNRF3	HDAC10	ATP11B	PDLIM4
Immunologic_signatures	GSE21360_SECONDARY_VS_QUATERNARY_MEMORY_CD8_TCELL_DN	176	9	0.000197898	0.012052	LAMC1	KDM5B	MYRF	SNN	ALDOC	SLC16A3	NARF	NFIL3	ABCA1
Immunologic_signatures	GSE40274_CTRL_VS_IRF4_TRANSDUCED_ACTIVATED_CD4_TCELL_UP	183	9	0.000264492	0.0122714	NPL	RAB3IL1	HNRNPUL2	MRPL49	CREBL2	HEBP1	ANPEP	PRKCB	PDGFB
Immunologic_signatures	GSE9601_UNTREATED_VS_PI3K_INHIBITOR_TREATED_HCMV_INF_MONOCYTE_UP	184	9	0.000275367	0.0122714	MAP4K2	SNX15	FRMD8	SIPA1	RNASEH2C	SF3B2	PDGFB	IRF1	HIST1H1B
Immunologic_signatures	GSE27241_WT_VS_RORGT_KO_TH17_POLARIZED_CD4_TCELL_DN	185	9	0.000286608	0.0122714	SCD	OTUB1	ARL2	NUBP1	MKRN2	HMGCS1	INSIG1	FDFT1	ABCA1
Immunologic_signatures	GSE21360_SECONDARY_VS_TERTIARY_MEMORY_CD8_TCELL_DN	185	9	0.000286608	0.0122714	RAB3IL1	EML3	CFL1	NUBP1	CIITA	ANAPC11	ASPSCR1	FASN	CYP27A1
Immunologic_signatures	GSE15659_NAIVE_VS_PTPRC_NEG_CD4_TCELL_UP	186	9	0.000298228	0.0122714	EML3	BBS1	CCS	DUS1L	CSNK1D	CD7	OGFOD3	C17orf62	BCL11A
Immunologic_signatures	GSE14415_ACT_TCONV_VS_ACT_NATURAL_TREG_DN	186	9	0.000298228	0.0122714	LAMC1	FAR1	FAM89B	EHBP1L1	DUSP16	CARHSP1	CRELD2	ITGA1	ITGA2
Immunologic_signatures	GSE21927_SPLENIC_C26GM_TUMOROUS_VS_BONE_MARROW_MONOCYTES_DN	186	9	0.000298228	0.0122714	EPRS	CDC42BPG	C11orf68	NUBP1	ANAPC11	C17orf62	HMGXB4	MKRN2	NFIL3
Immunologic_signatures	GSE6259_33D1_POS_DC_VS_CD4_TCELL_DN	187	9	0.000310234	0.0122714	NPL	NCF2	RGL1	CTSF	HEBP1	SEMA4B	PRKCB	EDNRA	ABCA1
Immunologic_signatures	GSE6674_UNSTIM_VS_PL2_3_STIM_BCELL_DN	188	9	0.000322637	0.0122714	PPP1R15B	BEST1	KAT5	FIBP	SPECC1L	FBXO7	HMGXB4	NDUFS4	ABCA1
Immunologic_signatures	GSE13485_CTRL_VS_DAY21_YF17D_VACCINE_PBMC_UP	189	9	0.000335447	0.0122714	PPP1R12B	KDM5B	CAPN1	RELA	SNN	HGS	HMGXB4	ZBED4	NFIL3
Immunologic_signatures	GSE36888_UNTREATED_VS_IL2_TREATED_TCELL_6H_UP	190	9	0.000348675	0.0122714	BEST1	FTH1	EHD1	CDC42EP2	EHBP1L1	EMP2	SOCS1	BCL11A	TOM1
Immunologic_signatures	GSE14699_NAIVE_VS_ACT_CD8_TCELL_DN	190	9	0.000348675	0.0122714	CREBL2	RAB3IP	ABCG1	TTC28	TSEN2	CHCHD4	IL6ST	RAPGEF6	ABCA1
Immunologic_signatures	GSE15659_RESTING_TREG_VS_NONSUPPRESSIVE_TCELL_UP	190	9	0.000348675	0.0122714	EML3	BBS1	CCS	DUS1L	CSNK1D	CD7	OGFOD3	BCL11A	EMID1
Immunologic_signatures	GSE7219_WT_VS_NIK_NFKB2_KO_DC_UP	191	9	0.00036233	0.0122714	LAMC1	FTH1	SF1	DUSP16	QPCT	SMOX	ITGA1	IL6ST	NFIL3
Immunologic_signatures	GSE34156_UNTREATED_VS_6H_TLR1_TLR2_LIGAND_TREATED_MONOCYTE_UP	191	9	0.00036233	0.0122714	NCF2	ZBED5	VPS37C	ANPEP	IDH2	METTL22	CYP27A1	PPARG	ABCA1
Immunologic_signatures	GSE36095_WT_VS_HDAC9_KO_TREG_UP	192	9	0.000376423	0.0122714	BANF1	ALDOC	XBP1	TOM1	TRABD	PPARG	PLK2	CDC42SE2	SQLE
Immunologic_signatures	GSE37605_C57BL6_VS_NOD_FOXP3_FUSION_GFP_TREG_DN	192	9	0.000376423	0.0122714	TSEN15	FADS2	FADS1	EHD1	CDCA5	APOLD1	LITAF	PLK2	NFIL3
Immunologic_signatures	GSE2770_IL12_AND_TGFB_ACT_VS_ACT_CD4_TCELL_48H_UP	192	9	0.000376423	0.0122714	UBE2T	PPP1R15B	SCD	FADS2	FADS1	SART1	ETV6	NUBP1	DCXR
Immunologic_signatures	GSE360_L_DONOVANI_VS_T_GONDII_DC_DN	193	9	0.000390965	0.0122714	C1orf21	FADS1	POLA2	ALDOC	BCL11A	HMGCS1	FST	HSPB3	SQLE
Immunologic_signatures	GSE29618_LAIV_VS_TIV_FLU_VACCINE_DAY7_MONOCYTE_DN	193	9	0.000390965	0.0122714	OTUB1	MEN1	ARL2	NEAT1	EHBP1L1	SART1	CIB1	SMOX	RAF1
Immunologic_signatures	GSE3982_DC_VS_NKCELL_DN	193	9	0.000390965	0.0122714	NMNAT2	SMG7	INCENP	MRPL49	USP7	SECTM1	VGLL4	RAF1	MAP3K1
Immunologic_signatures	GSE41087_WT_VS_FOXP3_MUT_ANTI_CD3_CD28_STIM_CD4_TCELL_UP	194	9	0.000405967	0.0122714	NCF2	CST6	ETV6	ANPEP	HGS	CYP27A1	PITPNB	TMEM43	IRF1
Immunologic_signatures	GSE19941_LPS_VS_LPS_AND_IL10_STIM_IL10_KO_MACROPHAGE_UP	194	9	0.000405967	0.0122714	LAMC1	ARNTL	FADS2	INCENP	SNX15	CDCA5	POLA2	FAM89B	SF3B2
Immunologic_signatures	GSE29949_CD8_POS_DC_SPLEEN_VS_MONOCYTE_BONE_MARROW_UP	195	9	0.000421441	0.0122714	RERE	NCF2	PPP1R12B	ROM1	MRPL49	LITAF	ABCG1	PITPNB	PDGFB
Immunologic_signatures	GSE3982_EOSINOPHIL_VS_TH2_DN	195	9	0.000421441	0.0122714	SCD	BAD	MAP4K2	APOLD1	CCT2	MT2A	VGLL4	ATP6V0E2	SQLE
Immunologic_signatures	GSE22886_NAIVE_CD4_TCELL_VS_12H_ACT_TH2_UP	196	9	0.000437396	0.0122714	PPP1R12B	SF1	MAP4K2	LTBP3	HEBP1	ZNF710	LITAF	CHKB	MAP3K1
Immunologic_signatures	GSE22140_GERMFREE_VS_SPF_ARTHRITIC_MOUSE_CD4_TCELL_UP	196	9	0.000437396	0.0122714	RERE	RGL1	HTRA1	BEST1	EFEMP2	CCT2	RTCB	MAP3K1	IRF1
Immunologic_signatures	GSE41176_WT_VS_TAK1_KO_UNSTIM_BCELL_UP	196	9	0.000437396	0.0122714	RNF2	INCENP	CDC42EP2	KCNK7	RELA	CD69	SNN	CSNK1D	INSIG1
Immunologic_signatures	GSE18804_SPLEEN_MACROPHAGE_VS_TUMORAL_MACROPHAGE_DN	196	9	0.000437396	0.0122714	ZBED5-AS1	NAALADL1	EIF1AD	IDH2	USP7	RMI2	GSPT1	PPARG	CHCHD4
Immunologic_signatures	GSE25088_WT_VS_STAT6_KO_MACROPHAGE_ROSIGLITAZONE_STIM_DN	196	9	0.000437396	0.0122714	ARPC5	RGL1	CDC42BPG	LGR5	ALDOC	XBP1	SELO	IRF1	SQLE
Immunologic_signatures	GSE360_T_GONDII_VS_B_MALAYI_HIGH_DOSE_MAC_DN	196	9	0.000437396	0.0122714	RGL1	CYB5R1	EHD1	SIPA1	BANF1	PCYT2	CYP27A1	SREBF2	IRF1
Immunologic_signatures	GSE12845_NAIVE_VS_PRE_GC_TONSIL_BCELL_UP	196	9	0.000437396	0.0122714	UBXN1	FRMD8	CLEC2B	METTL22	ALDOC	FBXO7	CHKB	IRF1	INSIG1
Immunologic_signatures	GSE36826_NORMAL_VS_STAPH_AUREUS_INF_IL1R_KO_SKIN_UP	197	9	0.000453845	0.0122714	ZDHHC24	CTSF	HEBP1	SREBF1	SECTM1	C17orf62	ABCG1	VGLL4	UQCRQ
Immunologic_signatures	GSE1460_NAIVE_CD4_TCELL_CORD_BLOOD_VS_THYMIC_STROMAL_CELL_DN	197	9	0.000453845	0.0122714	DHCR24	SCD	IDH2	NGRN	MT2A	P4HB	CRELD2	TMEM43	SLC35A5
Immunologic_signatures	GSE360_L_MAJOR_VS_B_MALAYI_HIGH_DOSE_MAC_DN	197	9	0.000453845	0.0122714	FADS2	UBXN1	SNX15	BANF1	SF3B2	RSL1D1	ALDOC	SREBF2	PLK2
Immunologic_signatures	GSE17301_IFNA2_VS_IFNA5_STIM_ACD3_ACD28_ACT_CD8_TCELL_UP	197	9	0.000453845	0.0122714	RERE	ARPC5	ARNTL	FAM89B	EHBP1L1	CREBL2	TMEM43	SLC35A5	IL6ST
Immunologic_signatures	GSE22886_CD8_TCELL_VS_BCELL_NAIVE_UP	197	9	0.000453845	0.0122714	LTBP3	IDH2	RSL1D1	MT2A	MRPL12	P4HB	CD7	XBP1	TRABD
Immunologic_signatures	GSE25085_FETAL_BM_VS_ADULT_BM_SP4_THYMIC_IMPLANT_DN	197	9	0.000453845	0.0122714	DHCR24	RNF2	CYB5R1	EHD1	NEAT1	C16orf72	CRELD2	PLK2	SQLE
Immunologic_signatures	GSE369_PRE_VS_POST_IL6_INJECTION_SOCS3_KO_LIVER_DN	198	9	0.000470799	0.0122714	SCD	ZFPL1	FAM89B	MAP3K11	SART1	ZNF710	IDH2	SNN	FASN
Immunologic_signatures	GSE27786_LIN_NEG_VS_ERYTHROBLAST_DN	198	9	0.000470799	0.0122714	PPP1R15B	NFASC	FADS1	CTSF	CARHSP1	C16orf72	RAC3	TIMP4	MAP3K1
Immunologic_signatures	GSE27786_NKTCELL_VS_NEUTROPHIL_DN	198	9	0.000470799	0.0122714	KLHL12	NFASC	RAB3GAP2	INCENP	ATG2A	XBP1	RAF1	ATP11B	FDFT1
Immunologic_signatures	GSE17580_UNINFECTED_VS_S_MANSONI_INF_TREG_UP	198	9	0.000470799	0.0122714	SCD	ARNTL	VPS37C	EEF1G	MAP4K2	MALAT1	ZC3H7A	CCDC137	ASPSCR1
Immunologic_signatures	GSE13411_NAIVE_VS_MEMORY_BCELL_DN	198	9	0.000470799	0.0122714	KLHL12	CYB5R1	ATG2A	ARL2	EHBP1L1	MRPL12	NARF	RAF1	PELO
Immunologic_signatures	GSE45739_UNSTIM_VS_ACD3_ACD28_STIM_WT_CD4_TCELL_UP	198	9	0.000470799	0.0122714	RERE	EEF1G	LTBP3	MANSC1	LGR5	TTC28	TSEN2	IL6ST	ABCA1
Immunologic_signatures	GSE22886_NAIVE_BCELL_VS_NEUTROPHIL_DN	198	9	0.000470799	0.0122714	NPL	NCF2	ARPC5	LITAF	SLC16A3	SECTM1	TSEN34	QPCT	NFIL3
Immunologic_signatures	GSE42088_UNINF_VS_LEISHMANIA_INF_DC_4H_UP	198	9	0.000470799	0.0122714	DHCR24	RGL1	KLHL12	FTH1	CREBL2	CLEC16A	CYP27A1	SPECC1L	PPP6R2
Immunologic_signatures	GSE33162_HDAC3_KO_VS_HDAC3_KO_4H_LPS_STIM_MACROPHAGE_UP	198	9	0.000470799	0.0122714	RNF2	KDM5B	EEF1G	SART1	DUSP16	RAB3IP	CNOT2	SEMA4B	USP7
Immunologic_signatures	GSE3982_DC_VS_NEUTROPHIL_UP	198	9	0.000470799	0.0122714	EPRS	FADS2	BANF1	ZBED4	MOCS2	P4HA2	PDLIM4	HSPA4	SQLE
Immunologic_signatures	GOLDRATH_NAIVE_VS_EFF_CD8_TCELL_DN	198	9	0.000470799	0.0122714	ERRFI1	UBE2T	INCENP	ROM1	CDCA5	VPS51	CARHSP1	LITAF	MT2A
Immunologic_signatures	KAECH_DAY8_EFF_VS_MEMORY_CD8_TCELL_UP	199	9	0.00048827	0.0122714	LAMC1	DNAJC1	ARNTL	FADS1	CDCA5	CARHSP1	LITAF	PRKCB	MOCS2
Immunologic_signatures	GSE10273_HIGH_IL7_VS_HIGH_IL7_AND_IRF4_IN_IRF4_8_NULL_PRE_BCELL_UP	199	9	0.00048827	0.0122714	TMEM183A	ARNTL	ARL2	CDCA5	BANF1	LGR5	CHCHD4	PAIP1	PLK2
Immunologic_signatures	GSE11961_MARGINAL_ZONE_BCELL_VS_MEMORY_BCELL_DAY40_UP	199	9	0.00048827	0.0122714	TMEM132A	FADS2	CDC42BPG	C11orf68	ZNF710	TSEN34	BCL11A	SLC5A1	SHROOM1
Immunologic_signatures	GSE14308_TH1_VS_TH17_DN	199	9	0.00048827	0.0122714	RAB3GAP2	SCD	MALAT1	MANSC1	IDH2	CRTC3	SNN	HDAC10	RAF1
Immunologic_signatures	GOLDRATH_NAIVE_VS_MEMORY_CD8_TCELL_UP	199	9	0.00048827	0.0122714	DNAJC1	MAP4K2	EHD1	RAB3IP	IDH2	PRKCB	FASN	IL6ST	PDLIM4
Immunologic_signatures	GSE2770_UNTREATED_VS_TGFB_AND_IL4_TREATED_ACT_CD4_TCELL_2H_UP	199	9	0.00048827	0.0122714	DNAJC1	NEAT1	SCYL1	LTBP3	CCS	GSPT1	DUS1L	SMOX	TSEN2
Immunologic_signatures	GSE7460_TREG_VS_TCONV_ACT_WITH_TGFB_DN	199	9	0.00048827	0.0122714	EEF1G	TM7SF2	UNC45A	PCYT2	FASN	TRABD	TIMP4	PDLIM4	INSIG1
Immunologic_signatures	GSE7548_DAY7_VS_DAY28_PCC_IMMUNIZATION_CD4_TCELL_UP	199	9	0.00048827	0.0122714	RAB3GAP2	HTRA1	CIITA	LITAF	SMOX	XBP1	CHKB	NNT	IRF1
Immunologic_signatures	GSE3982_DC_VS_NKCELL_UP	199	9	0.00048827	0.0122714	NPL	SCD	VPS37C	FTH1	ANPEP	SOCS1	PPARG	P4HA2	PDLIM4
Immunologic_signatures	GSE3982_NEUTROPHIL_VS_NKCELL_UP	199	9	0.00048827	0.0122714	ARPC5	ADIPOR1	VPS37C	CDC42EP2	ANPEP	SECTM1	RAF1	PELO	SLC22A4
Immunologic_signatures	GSE7852_TREG_VS_TCONV_FAT_DN	199	9	0.00048827	0.0122714	RERE	C1orf21	INCENP	CDCA5	C11orf68	PRKCB	FBXO7	ATP11B	ITGA1
Immunologic_signatures	GSE9239_CTRL_VS_TNF_INHIBITOR_TREATED_DC_DN	199	9	0.00048827	0.0122714	LAMC1	NMNAT2	ARNTL	INCENP	CDCA5	APOLD1	LGR5	QPCT	ATP6V0E2
Immunologic_signatures	GSE360_L_DONOVANI_VS_T_GONDII_MAC_DN	199	9	0.00048827	0.0122714	PPFIA4	FEN1	SF1	MEN1	SAC3D1	HGS	MRPL12	FASN	TIMP3
Immunologic_signatures	GSE360_CTRL_VS_B_MALAYI_LOW_DOSE_MAC_UP	199	9	0.00048827	0.0122714	RABIF	FADS1	OTUB1	SOX9	SECTM1	SPECC1L	TIMP3	SREBF2	VGLL4
Immunologic_signatures	GSE15930_STIM_VS_STIM_AND_IL12_48H_CD8_T_CELL_UP	199	9	0.00048827	0.0122714	RERE	INCENP	FRMD8	SIPA1	RELA	CDKN1B	LITAF	WNT10A	NNT
Immunologic_signatures	GSE24726_WT_VS_E2_2_KO_PDC_DAY4_POST_DELETION_UP	199	9	0.00048827	0.0122714	RGL1	TM7SF2	CDC42EP2	CRELD2	RAF1	PELO	UQCRQ	SQLE	ABCA1
Immunologic_signatures	GSE24972_WT_VS_IRF8_KO_MARGINAL_ZONE_SPLEEN_BCELL_UP	199	9	0.00048827	0.0122714	RNASEL	RAB3GAP2	HTRA1	ARHGEF12	CARHSP1	XBP1	RTCB	ZBED4	CD164
Immunologic_signatures	GSE24142_EARLY_THYMIC_PROGENITOR_VS_DN2_THYMOCYTE_FETAL_UP	199	9	0.00048827	0.0122714	RNF2	SLC25A45	EHBP1L1	HEBP1	MT2A	CD7	BCL11A	YWHAH	ABCA1
Immunologic_signatures	GSE19401_UNSTIM_VS_RETINOIC_ACID_STIM_FOLLICULAR_DC_UP	199	9	0.00048827	0.0122714	FADS2	FADS1	SART1	MT2A	SLC16A3	ABCG1	PDGFB	PARVB	UQCRQ
Immunologic_signatures	GSE22140_GERMFREE_VS_SPF_MOUSE_CD4_TCELL_UP	199	9	0.00048827	0.0122714	RERE	CD69	CIITA	SOCS1	CD7	SECTM1	PITPNB	PDGFB	IRF1
Immunologic_signatures	GSE27786_LSK_VS_LIN_NEG_CELL_DN	199	9	0.00048827	0.0122714	LAMC1	KLHL12	MTA2	EHD1	NARF	SLC5A1	CHCHD4	ITGA1	IL6ST
Immunologic_signatures	GSE17721_LPS_VS_PAM3CSK4_0.5H_BMDC_UP	199	9	0.00048827	0.0122714	ROM1	B3GAT3	MRPL49	SSSCA1	EHBP1L1	C11orf68	TSEN34	PITPNB	FDFT1
Immunologic_signatures	GSE29618_MONOCYTE_VS_MDC_UP	199	9	0.00048827	0.0122714	NPL	NCF2	ADIPOR1	VPS37C	BEST1	QPCT	CYP27A1	SLC22A4	ABCA1
Immunologic_signatures	GSE3337_CTRL_VS_16H_IFNG_IN_CD8POS_DC_DN	199	9	0.00048827	0.0122714	CAPN1	POLA2	FRMD8	SOCS1	GPS1	C17orf62	PITPNB	RAF1	IRF1
Immunologic_signatures	GSE17721_LPS_VS_POLYIC_2H_BMDC_UP	199	9	0.00048827	0.0122714	RGL1	TM7SF2	NEAT1	RELA	MT2A	PIM3	P4HA2	IRF1	FDFT1
Immunologic_signatures	GSE17721_CTRL_VS_LPS_1H_BMDC_UP	199	9	0.00048827	0.0122714	TMEM183A	TUT1	MRPL49	IQGAP1	TMEM186	ZC3H7A	CSNK1D	C17orf62	FDFT1
Immunologic_signatures	GSE24726_WT_VS_E2_2_KO_PDC_DN	199	9	0.00048827	0.0122714	TM7SF2	LITAF	TXNDC11	FASN	SMOX	CRELD2	P4HA2	SQLE	ABCA1
Immunologic_signatures	GSE360_CTRL_VS_T_GONDII_MAC_UP	199	9	0.00048827	0.0122714	DHCR24	CYB5R1	MAP4K2	CAPN1	SIPA1	CCDC57	FBXO7	SREBF2	PAIP1
Immunologic_signatures	GSE360_CTRL_VS_L_MAJOR_DC_DN	199	9	0.00048827	0.0122714	RGL1	DPF2	RELA	LITAF	MT2A	SOX9	SECTM1	PPARG	IRF1
Immunologic_signatures	GSE339_CD8POS_VS_CD4CD8DN_DC_IN_CULTURE_DN	199	9	0.00048827	0.0122714	EPRS	CPSF7	HNRNPUL2	CIB1	PRKCB	C17orf62	SLC5A1	MAP3K1	FDFT1
Immunologic_signatures	GSE19198_CTRL_VS_IL21_TREATED_TCELL_24H_UP	200	9	0.000506271	0.0122714	ERRFI1	DUSP16	PEX11A	LITAF	MT2A	CCDC137	TIMP3	PLK2	NFIL3
Immunologic_signatures	GSE2585_CTEC_VS_THYMIC_MACROPHAGE_DN	200	9	0.000506271	0.0122714	SMG7	ARPC5	INCENP	AP3S2	TXNDC11	PITPNB	TTC28	ZNRF3	PAIP1
Immunologic_signatures	GSE3039_NKT_CELL_VS_B2_BCELL_DN	200	9	0.000506271	0.0122714	CPSF7	DUSP16	ALDOC	SLC16A3	SMOX	XBP1	CHKB	NFIL3	ABCA1
Immunologic_signatures	GSE16385_ROSIGLITAZONE_IL4_VS_ROSIGLITAZONE_ALONE_STIM_MACROPHAGE_DN	200	9	0.000506271	0.0122714	UBE2T	KLHL12	RAB3GAP2	HEBP1	CNOT2	PEX11A	DUS1L	PITPNB	SLC22A4
Immunologic_signatures	GSE27670_BLIMP1_VS_LMP1_TRANSDUCED_GC_BCELL_UP	200	9	0.000506271	0.0122714	RGL1	PPFIA4	RAB3IL1	FAM89B	IDH2	C17orf62	TOM1	ATG7	NNT
Immunologic_signatures	GSE22935_UNSTIM_VS_24H_MBOVIS_BCG_STIM_MACROPHAGE_UP	200	9	0.000506271	0.0122714	CPSF7	DPF2	HEBP1	TSPAN8	ANPEP	CRTC3	LITAF	HGS	IRF1
Immunologic_signatures	GSE22935_WT_VS_MYD88_KO_MACROPHAGE_24H_MBOVIS_BCG_STIM_UP	200	9	0.000506271	0.0122714	RAB3GAP2	NEAT1	SCYL1	MAP3K11	ARL16	TSEN34	PELO	KIF3A	AFF4
Immunologic_signatures	GSE22443_NAIVE_VS_ACT_AND_IL2_TREATED_CD8_TCELL_DN	200	9	0.000506271	0.0122714	ERRFI1	LAMC2	PKP1	CTSF	DUSP16	HEBP1	SLC5A1	TMEM43	P4HA2
Immunologic_signatures	GSE5589_LPS_VS_LPS_AND_IL10_STIM_MACROPHAGE_45MIN_UP	200	9	0.000506271	0.0122714	C1orf21	TM7SF2	CST6	PRKCB	SOX9	TSEN34	QPCT	PLK2	SQLE
Immunologic_signatures	GSE26343_UNSTIM_VS_LPS_STIM_NFAT5_KO_MACROPHAGE_DN	200	9	0.000506271	0.0122714	ERRFI1	LAMC2	EHD1	DPF2	RELA	CD69	PDGFB	PLK2	IRF1
Immunologic_signatures	GSE42724_NAIVE_VS_MEMORY_BCELL_DN	200	9	0.000506271	0.0122714	FAR1	CD69	DUSP16	ZC3H7A	RFNG	SECTM1	SREBF2	DENND6B	ATP6V0E2
Immunologic_signatures	GSE40274_GATA1_VS_FOXP3_AND_GATA1_TRANSDUCED_ACTIVATED_CD4_TCELL_DN	200	9	0.000506271	0.0122714	ARNTL	LITAF	GSPT1	GPS1	FASN	CSNK1D	SECTM1	SMOX	DENND6B
Immunologic_signatures	GSE43863_TH1_VS_TFH_MEMORY_CD4_TCELL_DN	200	9	0.000506271	0.0122714	RERE	MAP4K2	FRMD8	CDKN1B	SEMA4B	HGS	WNT10A	CDC42SE2	ABCA1
Immunologic_signatures	GSE15735_2H_VS_12H_HDAC_INHIBITOR_TREATED_CD4_TCELL_DN	200	9	0.000506271	0.0122714	PPFIA4	VPS37C	FADS1	HNRNPUL2	SLC25A45	FAM89B	PDGFB	SLC35A5	IL6ST
Immunologic_signatures	GSE36078_UNTREATED_VS_AD5_T425A_HEXON_INF_MOUSE_LUNG_DC_DN	200	9	0.000506271	0.0122714	ERRFI1	FEN1	INCENP	B3GAT3	EHD1	RNASEH2C	TIMP4	ITGA1	ITGA2
Immunologic_signatures	GSE37532_WT_VS_PPARG_KO_VISCERAL_ADIPOSE_TISSUE_TREG_DN	200	9	0.000506271	0.0122714	DHCR24	DNAJC1	HTRA1	USP7	LITAF	QPCT	ABCG1	HMGCS1	ABCA1
Immunologic_signatures	GSE43955_1H_VS_60H_ACT_CD4_TCELL_WITH_TGFB_IL6_UP	200	9	0.000506271	0.0122714	FTH1	FAM89B	DUSP16	LITAF	PRKCB	RAC3	XBP1	MKRN2	IL6ST
Immunologic_signatures	GSE21546_SAP1A_KO_VS_SAP1A_KO_AND_ELK1_KO_ANTI_CD3_STIM_DP_THYMOCYTES_DN	200	9	0.000506271	0.0122714	NPL	NCF2	LTBP3	ETV6	IQGAP1	LITAF	CYP27A1	XBP1	IL6ST
Immunologic_signatures	GSE9509_LPS_VS_LPS_AND_IL10_STIM_IL10_KO_MACROPHAGE_10MIN_DN	200	9	0.000506271	0.0122714	CYB5R1	HNRNPUL2	NGRN	CIITA	NUDT7	C17orf62	NARF	YWHAH	FDFT1
Immunologic_signatures	GSE21670_STAT3_KO_VS_WT_CD4_TCELL_TGFB_IL6_TREATED_UP	200	9	0.000506271	0.0122714	RABIF	RAB3GAP2	ZNHIT2	CFL1	FIBP	ETV6	TOM1	SREBF2	SQLE
Immunologic_signatures	GSE25890_CTRL_VS_IL33_IL7_TREATED_NUOCYTES_DN	200	9	0.000506271	0.0122714	TMEM183A	ARNTL	FEN1	HNRNPUL2	CNOT2	ZC3H7A	KREMEN1	PAIP1	NDUFS4
Immunologic_signatures	GSE18893_CTRL_VS_TNF_TREATED_TCONV_2H_DN	200	9	0.000506271	0.0122714	DHX9	TUT1	MEN1	ZNHIT2	PEX11A	USP7	MT2A	P4HB	PIM3
Immunologic_signatures	GSE33162_HDAC3_KO_VS_HDAC3_KO_MACROPHAGE_UP	200	9	0.000506271	0.0122714	CYB5R1	RRP15	SCYL1	ARHGEF12	TMEM186	NUBP1	TXNDC11	PARVB	SLC22A5
Immunologic_signatures	GSE40277_EOS_AND_LEF1_TRANSDUCED_VS_CTRL_CD4_TCELL_UP	200	9	0.000506271	0.0122714	RERE	LAMC1	ARNTL	DUSP16	PEX11A	SECTM1	ABCG1	CDC42SE2	SLC22A5
Immunologic_signatures	GSE2405_0H_VS_3H_A_PHAGOCYTOPHILUM_STIM_NEUTROPHIL_UP	200	9	0.000506271	0.0122714	LAMC2	NCF2	PKP1	HTRA1	GALNT18	ETV6	CIITA	MT2A	GPX8
Immunologic_signatures	GSE45365_NK_CELL_VS_CD8A_DC_UP	200	9	0.000506271	0.0122714	GANAB	MANSC1	CARHSP1	SNN	HGS	RAC3	CRELD2	GPX8	IL6ST
Immunologic_signatures	GSE14769_UNSTIM_VS_80MIN_LPS_BMDM_DN	200	9	0.000506271	0.0122714	RNF2	VPS37C	EHD1	CDC42EP2	CD69	PDGFB	PIM3	IRF1	NFIL3
Immunologic_signatures	GSE2770_UNTREATED_VS_IL12_TREATED_ACT_CD4_TCELL_2H_DN	200	9	0.000506271	0.0122714	INCENP	SAC3D1	ZNHIT2	SIPA1	C11orf68	LRRC45	YWHAH	SKP1	SQLE
Immunologic_signatures	GSE17721_POLYIC_VS_PAM3CSK4_12H_BMDC_DN	200	9	0.000506271	0.0122714	NCF2	CYB5R1	FTH1	SSSCA1	IDH2	SREBF1	MRPL12	SLC25A10	SLC25A10	GPS1
Immunologic_signatures	GSE17721_CTRL_VS_PAM3CSK4_24H_BMDC_UP	200	9	0.000506271	0.0122714	RNF2	FAR1	FAU	LTBP3	CIITA	YWHAH	HMGCS1	IL6ST	CD164
Immunologic_signatures	GSE15324_NAIVE_VS_ACTIVATED_ELF4_KO_CD8_TCELL_UP	200	9	0.000506271	0.0122714	SLC25A45	MAP3K11	EFEMP2	SOCS1	ASPSCR1	NARF	QPCT	KREMEN1	IL6ST
Immunologic_signatures	GOLDRATH_EFF_VS_MEMORY_CD8_TCELL_UP	200	9	0.000506271	0.0122714	UBE2T	DNAJC1	INCENP	ROM1	LITAF	MT2A	XBP1	FDFT1	SQLE
Immunologic_signatures	GSE31082_DN_VS_CD8_SP_THYMOCYTE_UP	200	9	0.000506271	0.0122714	TMEM132A	FADS2	RSL1D1	SLC25A10	SLC25A10	KREMEN1	TSEN2	HMGCS1	RAD50	FDFT1
Immunologic_signatures	GSE27786_CD4_TCELL_VS_NKCELL_DN	200	9	0.000506271	0.0122714	C1orf21	ADIPOR1	SCD	FAR1	EML3	SLC25A45	EHBP1L1	ZDHHC24	RAF1
Immunologic_signatures	GSE17721_LPS_VS_GARDIQUIMOD_0.5H_BMDC_DN	200	9	0.000506271	0.0122714	DHCR24	SNX15	ZNHIT2	IQGAP1	USP7	XBP1	EMID1	SYN2	SLC22A5
Immunologic_signatures	GSE20715_0H_VS_24H_OZONE_LUNG_DN	200	9	0.000506271	0.0122714	TUT1	PPP2R5B	DUSP16	RAB3IP	MT2A	CCDC137	FASN	FST	SKP1
Immunologic_signatures	GSE9037_WT_VS_IRAK4_KO_BMDM_UP	200	9	0.000506271	0.0122714	BANF1	IQGAP1	C16orf72	OGFOD3	GPX8	IL6ST	MAP3K1	SLC22A5	KIF3A
Immunologic_signatures	GSE17721_LPS_VS_PAM3CSK4_16H_BMDC_DN	200	9	0.000506271	0.0122714	DHCR24	RRP15	FADS2	INCENP	EEF1G	BANF1	FASN	SREBF2	UQCRQ
Immunologic_signatures	GSE27786_NKCELL_VS_NEUTROPHIL_DN	200	9	0.000506271	0.0122714	ADIPOR1	NFASC	RAB3GAP2	TEAD1	SF3B2	CRTC3	EDNRA	PLK2	FDFT1
Immunologic_signatures	GSE13306_TREG_VS_TCONV_LAMINA_PROPRIA_UP	200	9	0.000506271	0.0122714	TSEN15	UBXN1	ZDHHC24	CCS	MANSC1	CREBL2	DCXR	SMOX	PDGFB
Immunologic_signatures	GSE17721_0.5H_VS_8H_CPG_BMDC_UP	200	9	0.000506271	0.0122714	DHCR24	CYB5R1	HEBP1	ANPEP	PRKCB	NUDT7	SLC16A3	PELO	UQCRQ
Immunologic_signatures	GSE17721_LPS_VS_GARDIQUIMOD_8H_BMDC_DN	200	9	0.000506271	0.0122714	DHCR24	NCF2	FADS1	HNRNPUL2	CCT2	HMGXB4	SREBF2	PPARG	SQLE
Immunologic_signatures	GSE14386_UNTREATED_VS_IFNA_TREATED_ACT_PBMC_MS_PATIENT_UP	164	8	0.00060845	0.0146751	C1orf21	CREBL2	RFNG	HEXDC	PDGFB	PIM3	EDNRA	GPX8
Immunologic_signatures	GSE21063_CTRL_VS_ANTI_IGM_STIM_BCELL_3H_DN	175	8	0.000929108	0.0222986	DHX9	SCD	AP5B1	HMGXB4	VGLL4	MKRN2	CD164	ABCA1
Immunologic_signatures	GSE15624_CTRL_VS_3H_HALOFUGINONE_TREATED_CD4_TCELL_UP	178	8	0.0010367	0.0247589	ATG2A	SNX15	AP5B1	IQGAP1	SOCS1	ZC3H7A	ATP11B	ARL15
Immunologic_signatures	GSE15330_HSC_VS_MEGAKARYOCYTE_ERYTHROID_PROGENITOR_UP	183	8	0.00123797	0.025479	KDM5B	CREBL2	RAB3IP	ABCG1	TTC28	IL6ST	RAPGEF6	ABCA1
Immunologic_signatures	GSE40274_CTRL_VS_LEF1_TRANSDUCED_ACTIVATED_CD4_TCELL_UP	183	8	0.00123797	0.025479	RNASEL	NPL	NCF2	ALDOC	EMID1	PPARG	MAP3K1	CDC42SE2
Immunologic_signatures	GSE37605_FOXP3_FUSION_GFP_VS_IRES_GFP_TREG_NOD_DN	184	8	0.00128173	0.025479	PPP1R12B	EHBP1L1	PACS1	CDKN1B	RAB3IP	ZNRF3	ITGA2	SLC22A5
Immunologic_signatures	GSE37532_TREG_VS_TCONV_CD4_TCELL_FROM_VISCERAL_ADIPOSE_TISSUE_DN	184	8	0.00128173	0.025479	TMEM183A	SCD	INCENP	EIF1AD	HEBP1	P4HB	SPECC1L	CRELD2
Immunologic_signatures	GSE12845_IGD_POS_VS_NEG_BLOOD_BCELL_DN	184	8	0.00128173	0.025479	NCF2	IDH2	GSPT1	MRPL12	XBP1	YWHAH	CRELD2	PELO
Immunologic_signatures	GSE2935_UV_INACTIVATED_VS_LIVE_SENDAI_VIRUS_INF_MACROPHAGE_UP	185	8	0.0013267	0.025479	MAP4K2	NAALADL1	RAB3IP	IDH2	WNT10A	ABCG1	RAPGEF6	PDLIM4
Immunologic_signatures	GSE14415_INDUCED_TREG_VS_FAILED_INDUCED_TREG_DN	186	8	0.00137293	0.025479	LAMC1	FAR1	INCENP	CDCA5	EHBP1L1	CARHSP1	CD7	ITGA2
Immunologic_signatures	GSE27859_MACROPHAGE_VS_CD11C_INT_F480_HI_MACROPHAGE_UP	186	8	0.00137293	0.025479	PPP1R15B	EHD1	RELA	CD69	DUSP16	GSPT1	PPARG	IRF1
Immunologic_signatures	GSE2585_THYMIC_DC_VS_THYMIC_MACROPHAGE_UP	187	8	0.00142042	0.025479	RNF2	TEAD1	POLA2	RELA	PTPRB	PEX11A	SREBF1	SLC22A4
Immunologic_signatures	GSE15659_CD45RA_NEG_CD4_TCELL_VS_NONSUPPRESSIVE_TCELL_UP	187	8	0.00142042	0.025479	FTH1	BBS1	ETV6	DUS1L	CD7	OGFOD3	BCL11A	FST
Immunologic_signatures	GSE36476_YOUNG_VS_OLD_DONOR_MEMORY_CD4_TCELL_UP	188	8	0.00146921	0.025479	ATG2A	GSPT1	TTC28	PLK2	SLC22A5	UQCRQ	AFF4	FDFT1
Immunologic_signatures	GSE16385_UNTREATED_VS_12H_ROSIGLITAZONE_TREATED_MACROPHAGE_DN	189	8	0.00151932	0.025479	METTL12	ZFPL1	FIBP	CST6	SEMA4B	MT2A	TOM1	CRELD2
Immunologic_signatures	GSE4984_UNTREATED_VS_GALECTIN1_TREATED_DC_UP	189	8	0.00151932	0.025479	NPL	MALAT1	AP5B1	CFL1	ETV6	LITAF	SLC22A4	ABCA1
Immunologic_signatures	GSE29618_PRE_VS_DAY7_POST_TIV_FLU_VACCINE_BCELL_DN	189	8	0.00151932	0.025479	KLHL12	EHBP1L1	CFL1	FIBP	SLC16A3	PITPNB	UQCRQ	ATP6V0E2
Immunologic_signatures	GSE14415_INDUCED_TREG_VS_FOXP3_KO_INDUCED_TREG_UP	190	8	0.00157078	0.025479	PKP1	KDM5B	RAB3IP	SEMA4B	RCCD1	SREBF1	IL6ST	RAPGEF6
Immunologic_signatures	GSE27241_WT_VS_RORGT_KO_TH17_POLARIZED_CD4_TCELL_TREATED_WITH_DIGOXIN_DN	190	8	0.00157078	0.025479	ERRFI1	ARNTL	RNASEH2C	MUS81	RAB3IP	SOCS1	XBP1	EMID1
Immunologic_signatures	GSE3982_EOSINOPHIL_VS_NEUTROPHIL_DN	190	8	0.00157078	0.025479	TMEM132A	BAD	CDC42EP2	APOLD1	HEBP1	SNN	SECTM1	NFIL3
Immunologic_signatures	GSE2770_IL12_VS_TGFB_AND_IL12_TREATED_ACT_CD4_TCELL_6H_UP	190	8	0.00157078	0.025479	FEN1	INCENP	MTA2	B3GAT3	ZFPL1	OGFOD3	RTCB	AFF4
Immunologic_signatures	GSE29949_CD8_NEG_DC_SPLEEN_VS_MONOCYTE_BONE_MARROW_DN	190	8	0.00157078	0.025479	PARVA	KAT5	NUBP1	PRKCB	SLC16A3	TOM1	EDNRA	NFIL3
Immunologic_signatures	GSE23114_WT_VS_SLE2C1_MOUSE_PERITONEAL_CAVITY_B1A_BCELL_UP	191	8	0.00162361	0.025479	PKP1	FMOD	RAB3GAP2	BTBD10	CDC42BPG	AP5B1	FIBP	SMOX
Immunologic_signatures	GSE24574_BCL6_HIGH_TFH_VS_TFH_CD4_TCELL_UP	191	8	0.00162361	0.025479	RABIF	PRR4	ANPEP	SOCS1	ITGA1	SLC22A4	HSPA4	NFIL3
Immunologic_signatures	GSE23321_CD8_STEM_CELL_MEMORY_VS_CENTRAL_MEMORY_CD8_TCELL_DN	191	8	0.00162361	0.025479	RAB3GAP2	GANAB	SAC3D1	VPS51	CLEC2B	APOLD1	HDDC3	TTC28-AS1
Immunologic_signatures	GSE37563_WT_VS_CTLA4_KO_CD4_TCELL_D4_POST_IMMUNIZATION_DN	192	8	0.00167783	0.025479	LAMC1	SCD	FADS2	OTUB1	SLC25A10	SLC25A10	FASN	ITGA2	NFIL3
Immunologic_signatures	GSE2770_IL12_ACT_VS_ACT_CD4_TCELL_6H_UP	192	8	0.00167783	0.025479	RRP15	EHD1	ATG2A	RNASEH2C	HEBP1	ANAPC11	FASN	CCDC57
Immunologic_signatures	GSE22886_NAIVE_CD4_TCELL_VS_DC_UP	192	8	0.00167783	0.025479	EEF1G	EHD1	LTBP3	SLC29A2	CCS	CD69	ALDOC	CD7
Immunologic_signatures	GSE17301_CTRL_VS_48H_IFNA2_STIM_CD8_TCELL_DN	192	8	0.00167783	0.025479	CYB5R1	ARNTL	VPS37C	SIPA1	PACS1	SLC29A2	PCYT2	HIST1H1B
Immunologic_signatures	GSE20500_CTRL_VS_RARA_ANTAGONIST_TREATED_CD4_TCELL_UP	193	8	0.00173348	0.025479	DNAJC1	FADS1	EML3	SAC3D1	CRTC3	SPECC1L	SYN2	SQLE
Immunologic_signatures	GSE12001_MIR223_KO_VS_WT_NEUTROPHIL_UP	193	8	0.00173348	0.025479	VPS37C	CCT2	SEMA4B	RFNG	XBP1	UQCRQ	ZCCHC10	NFIL3
Immunologic_signatures	GSE28408_LY6G_POS_VS_NEG_DC_UP	193	8	0.00173348	0.025479	RNASEL	KDM5B	LTBP3	CTSF	CD7	ABCG1	RAPGEF6	KIF3A
Immunologic_signatures	GSE37533_PPARG1_FOXP3_VS_PPARG2_FOXP3_TRANSDUCED_CD4_TCELL_UP	193	8	0.00173348	0.025479	SF1	MEN1	SAC3D1	SIPA1	NUDT7	SMOX	ATP11B	CDC42SE2
Immunologic_signatures	GSE28783_ANTI_MIR33_VS_UNTREATED_ATHEROSCLEROSIS_MACROPHAGE_DN	194	8	0.00179058	0.025479	NCF2	RGL1	FMOD	SCD	EMP2	SOCS1	SYN2	NFIL3
Immunologic_signatures	GSE19512_NAUTRAL_VS_INDUCED_TREG_DN	194	8	0.00179058	0.025479	RGL1	CFL1	AP3S2	CIB1	CIITA	CD7	TOM1	INSIG1
Immunologic_signatures	GSE7768_OVA_ALONE_VS_OVA_WITH_MPL_IMMUNIZED_MOUSE_WHOLE_SPLEEN_6H_UP	194	8	0.00179058	0.025479	C1orf21	RAB3IL1	MRPL49	SLC29A2	IDH2	FASN	HDAC10	SQLE
Immunologic_signatures	GSE36888_UNTREATED_VS_IL2_TREATED_STAT5_AB_KNOCKIN_TCELL_2H_UP	194	8	0.00179058	0.025479	ERRFI1	LAMC1	NCF2	BTBD10	FTH1	SPECC1L	IL6ST	SLC22A4
Immunologic_signatures	GSE42724_MEMORY_VS_B1_BCELL_DN	194	8	0.00179058	0.025479	SCD	FADS2	FADS1	FTH1	EHD1	MRPL49	PIM3	IRF1
Immunologic_signatures	GSE17301_ACD3_ACD28_VS_ACD3_ACD28_AND_IFNA5_STIM_CD8_TCELL_UP	194	8	0.00179058	0.025479	FADS2	CFL1	ETV6	APOLD1	SLC25A10	SLC25A10	RAC3	SREBF2	SQLE
Immunologic_signatures	GSE37416_0H_VS_6H_F_TULARENSIS_LVS_NEUTROPHIL_UP	195	8	0.00184915	0.025479	CAPN1	MANSC1	CARHSP1	RFNG	SECTM1	YWHAH	MAP3K1	FDFT1
Immunologic_signatures	GSE24026_PD1_LIGATION_VS_CTRL_IN_ACT_TCELL_LINE_UP	195	8	0.00184915	0.025479	FMOD	UBXN1	PACS1	CLEC2B	MT2A	HMGCS1	IRF1	ATP6V0E2
Immunologic_signatures	GSE360_CTRL_VS_L_MAJOR_DC_UP	196	8	0.00190923	0.025479	RERE	SMG7	BAD	KAT5	CLEC16A	YWHAH	VGLL4	ITGA1
Immunologic_signatures	GSE360_T_GONDII_VS_B_MALAYI_HIGH_DOSE_MAC_UP	196	8	0.00190923	0.025479	MEN1	ANPEP	IDH2	SOCS1	MT2A	TIMP3	SYN2	P4HA2
Immunologic_signatures	GSE4811_CLASSSICALY_ACTIVATED_VS_TYPE_2_ACTIVATED_MACROPHAGE_UP	196	8	0.00190923	0.025479	KDM5B	DNAJC1	BTBD10	INCENP	CDCA5	EIF1AD	TOM1	ITGA2
Immunologic_signatures	GSE17974_1.5H_VS_72H_IL4_AND_ANTI_IL12_ACT_CD4_TCELL_UP	196	8	0.00190923	0.025479	RABIF	RRP15	CD69	CRTC3	CSNK1D	MOCS2	PLK2	RAPGEF6
Immunologic_signatures	GSE45881_CXCR6HI_VS_CXCR1LO_COLONIC_LAMINA_PROPRIA_DN	196	8	0.00190923	0.025479	FMOD	EEF1G	ARL2	SNX15	KAT5	PRKCB	BCL11A	SKP1
Immunologic_signatures	GSE45365_WT_VS_IFNAR_KO_CD8A_DC_MCMV_INFECTION_UP	196	8	0.00190923	0.025479	RERE	SMG7	CAPN1	CRTC3	HGS	FASN	QPCT	RAF1
Immunologic_signatures	GSE29618_PRE_VS_DAY7_POST_LAIV_FLU_VACCINE_BCELL_UP	196	8	0.00190923	0.025479	FAU	FAM89B	LGR5	CRTC3	MKRN2	ATP11B	UQCRQ	AFF4
Immunologic_signatures	GSE37534_UNTREATED_VS_PIOGLITAZONE_TREATED_CD4_TCELL_PPARG1_AND_FOXP3_TRASDUCED_DN	197	8	0.00197083	0.025479	FMOD	EFEMP2	CARHSP1	SOCS1	SECTM1	FST	IRF1	AFF4
Immunologic_signatures	GSE34156_UNTREATED_VS_24H_NOD2_LIGAND_TREATED_MONOCYTE_DN	197	8	0.00197083	0.025479	NCF2	ZBED5	VPS37C	ANPEP	IDH2	METTL22	CYP27A1	ABCA1
Immunologic_signatures	GSE24634_TEFF_VS_TCONV_DAY5_IN_CULTURE_UP	197	8	0.00197083	0.025479	RABIF	FEN1	SAC3D1	SSSCA1	GSPT1	PELO	RAD50	KIF3A
Immunologic_signatures	GSE360_L_MAJOR_VS_B_MALAYI_LOW_DOSE_DC_UP	197	8	0.00197083	0.025479	EHD1	PEX11A	LITAF	HGS	XBP1	EMID1	SLC22A4	KIF3A
Immunologic_signatures	GSE28737_FOLLICULAR_VS_MARGINAL_ZONE_BCELL_BCL6_HET_UP	197	8	0.00197083	0.025479	DHCR24	CYB5R1	EML3	SLC25A45	FAM89B	FIBP	PACS1	NNT
Immunologic_signatures	GSE42021_CD24INT_TREG_VS_CD24INT_TCONV_THYMUS_DN	197	8	0.00197083	0.025479	CPSF7	KCNK7	MAP3K11	PTPRB	CIITA	CLEC16A	MRPL12	RAF1
Immunologic_signatures	GSE43955_1H_VS_60H_ACT_CD4_TCELL_DN	197	8	0.00197083	0.025479	ERRFI1	CPSF7	ZNHIT2	SOCS1	IL6ST	IRF1	FDFT1	NFIL3
Immunologic_signatures	GSE20715_WT_VS_TLR4_KO_24H_OZONE_LUNG_UP	197	8	0.00197083	0.025479	RERE	DNAJC1	IQGAP1	EMP2	SOX9	P4HB	NOTUM	ABCG1
Immunologic_signatures	GSE29949_MICROGLIA_BRAIN_VS_MONOCYTE_BONE_MARROW_UP	197	8	0.00197083	0.025479	NCF2	NFASC	SOCS1	SOX9	PPARG	PLK2	SLC22A4	NFIL3
Immunologic_signatures	GSE14000_4H_VS_16H_LPS_DC_TRANSLATED_RNA_DN	197	8	0.00197083	0.025479	RNF2	FEN1	MRPL49	RAB3IP	PPARG	MKRN2	RAD50	KIF3A
Immunologic_signatures	GSE18791_UNSTIM_VS_NEWCATSLE_VIRUS_DC_18H_UP	197	8	0.00197083	0.025479	LAMC1	B3GAT3	SCYL1	PEX11A	UNC45A	CIITA	RFNG	NNT
Immunologic_signatures	GSE13484_UNSTIM_VS_3H_YF17D_VACCINE_STIM_PBMC_DN	197	8	0.00197083	0.025479	EHD1	CDC42EP2	ETV6	MT2A	PITPNB	HMGCS1	SLC22A4	CD164
Immunologic_signatures	GSE5099_UNSTIM_VS_MCSF_TREATED_MONOCYTE_DAY7_DN	197	8	0.00197083	0.025479	PPFIA4	NFASC	MEN1	ZNF710	CRTC3	SREBF1	HGS	ASPSCR1
Immunologic_signatures	GSE26030_TH1_VS_TH17_DAY5_POST_POLARIZATION_DN	197	8	0.00197083	0.025479	RRP15	SEMA4B	HDDC3	ABCG1	XBP1	EMID1	IRF1	ABCA1
Immunologic_signatures	GSE17721_LPS_VS_GARDIQUIMOD_12H_BMDC_DN	198	8	0.00203399	0.025479	NCF2	SCD	SNX15	NEAT1	IDH2	SLC5A1	TOM1	SLC22A4
Immunologic_signatures	GSE23568_ID3_KO_VS_WT_CD8_TCELL_DN	198	8	0.00203399	0.025479	NCF2	SCD	SIPA1	IQGAP1	CARHSP1	CIITA	XBP1	ABCA1
Immunologic_signatures	GSE17721_POLYIC_VS_CPG_24H_BMDC_UP	198	8	0.00203399	0.025479	HEBP1	NGRN	CIITA	SNN	OGFOD3	MOCS2	PDLIM4	NFIL3
Immunologic_signatures	GSE20715_WT_VS_TLR4_KO_24H_OZONE_LUNG_DN	198	8	0.00203399	0.025479	ARNTL	TUT1	MT2A	ARL16	RFNG	TTC28	TOM1	PELO
Immunologic_signatures	GSE30971_CTRL_VS_LPS_STIM_MACROPHAGE_WBP7_HET_4H_DN	198	8	0.00203399	0.025479	NPL	RGL1	FIBP	DRAP1	CCS	IDH2	ALYREF	SLC22A5
Immunologic_signatures	GSE24634_NAIVE_CD4_TCELL_VS_DAY5_IL4_CONV_TREG_UP	198	8	0.00203399	0.025479	ARNTL	PACS1	CTSF	CD69	NGRN	LITAF	SNN	CHKB
Immunologic_signatures	GSE19941_UNSTIM_VS_LPS_STIM_IL10_KO_NFKBP50_KO_MACROPHAGE_UP	198	8	0.00203399	0.025479	FADS1	INCENP	EML3	DPF2	PCYT2	CSNK1D	PITPNB	CDC42SE2
Immunologic_signatures	GSE17721_PAM3CSK4_VS_CPG_16H_BMDC_UP	198	8	0.00203399	0.025479	SCD	EHD1	NEAT1	FIBP	MT2A	ANAPC11	HMGCS1	FDFT1
Immunologic_signatures	GSE360_L_DONOVANI_VS_M_TUBERCULOSIS_DC_UP	198	8	0.00203399	0.025479	ARL2	TM7SF2	PRR4	SOCS1	SREBF1	SOX9	PPARG	FST
Immunologic_signatures	GSE24634_TREG_VS_TCONV_POST_DAY7_IL4_CONVERSION_DN	198	8	0.00203399	0.025479	NPL	RGL1	CYB5R1	SCD	FADS1	FTH1	RELA	QPCT
Immunologic_signatures	GSE11961_MEMORY_BCELL_DAY7_VS_PLASMA_CELL_DAY7_UP	198	8	0.00203399	0.025479	SIPA1	DUSP16	CNOT2	ZNF710	SEMA4B	OGFOD3	CHCHD4	NNT
Immunologic_signatures	GSE6875_TCONV_VS_FOXP3_KO_TREG_UP	198	8	0.00203399	0.025479	ARPC5	FAU	AP5B1	SART1	ZNF710	RAC3	ZBED4	HMGCS1
Immunologic_signatures	GSE17721_CTRL_VS_POLYIC_6H_BMDC_UP	198	8	0.00203399	0.025479	RABIF	MYRF	UBXN1	HEBP1	RTCB	HMGCS1	IL6ST	SKP1
Immunologic_signatures	GSE3982_DC_VS_CENT_MEMORY_CD4_TCELL_UP	198	8	0.00203399	0.025479	DHCR24	NPL	CYB5R1	FEN1	FTH1	ANPEP	PPARG	NFIL3
Immunologic_signatures	GSE20198_IL12_VS_IFNA_TREATED_ACT_CD4_TCELL_UP	198	8	0.00203399	0.025479	DHX9	RABIF	FAR1	EHD1	ZDHHC24	ZC3H7A	ANAPC11	SREBF2
Immunologic_signatures	GSE9601_NFKB_INHIBITOR_VS_PI3K_INHIBITOR_TREATED_HCMV_INF_MONOCYTE_DN	198	8	0.00203399	0.025479	LAMC2	EHD1	DUSP16	PEX11A	SOCS1	LITAF	CD164	NFIL3
Immunologic_signatures	GSE44649_WT_VS_MIR155_KO_ACTIVATED_CD8_TCELL_UP	198	8	0.00203399	0.025479	CPSF7	EHD1	MAP3K11	SART1	SOCS1	SNN	IRF1	NFIL3
Immunologic_signatures	GSE21360_PRIMARY_VS_QUATERNARY_MEMORY_CD8_TCELL_DN	198	8	0.00203399	0.025479	ZBED5	ARNTL	DPF2	LTBP3	CCS	CLEC2B	NGRN	BRD1
Immunologic_signatures	GSE37301_COMMON_LYMPHOID_PROGENITOR_VS_PRO_BCELL_DN	198	8	0.00203399	0.025479	DHCR24	ARPC5	CLEC2B	IDH2	IQGAP1	ATP11B	NDUFS4	FDFT1
Immunologic_signatures	GSE24634_IL4_VS_CTRL_TREATED_NAIVE_CD4_TCELL_DAY7_DN	198	8	0.00203399	0.025479	NCF2	ADIPOR1	MYRF	FTH1	CST6	AP3S2	TMEM43	FST
Immunologic_signatures	GSE22229_RENAL_TRANSPLANT_IMMUNOSUPP_THERAPY_VS_HEALTHY_PBMC_UP	198	8	0.00203399	0.025479	CCT2	TXNDC11	RSL1D1	GSPT1	P4HB	CRELD2	ITGA1	NFIL3
Immunologic_signatures	GSE24574_BCL6_HIGH_TFH_VS_TFH_CD4_TCELL_DN	199	8	0.00209873	0.025479	FTH1	UBXN1	LITAF	MT2A	FASN	BCL11A	PPP6R2	IL6ST
Immunologic_signatures	GSE13484_12H_VS_3H_YF17D_VACCINE_STIM_PBMC_UP	199	8	0.00209873	0.025479	KLHL12	FTH1	B3GAT3	ZFPL1	CDC42EP2	C17orf62	ARL15	FDFT1
Immunologic_signatures	GSE43863_DAY6_EFF_VS_DAY150_MEM_LY6C_INT_CXCR5POS_CD4_TCELL_DN	199	8	0.00209873	0.025479	RERE	RNASEL	C1orf21	MAP4K2	CTSF	CREBL2	SEMA4B	WNT10A
Immunologic_signatures	GSE14308_TH1_VS_NATURAL_TREG_DN	199	8	0.00209873	0.025479	KDM5B	KLHL12	EML3	CREBL2	PEX11A	RCCD1	SLC22A5	IRF1
Immunologic_signatures	GSE17721_0.5H_VS_8H_POLYIC_BMDC_DN	199	8	0.00209873	0.025479	RGL1	PPP1R15B	SLC25A45	FRMD8	EDNRA	FST	HSPB3	CD164
Immunologic_signatures	GSE46606_DAY1_VS_DAY3_CD40L_IL2_IL5_STIMULATED_IRF4HIGH_BCELL_UP	199	8	0.00209873	0.025479	PPP1R12B	CFL1	CREBL2	IDH2	CRTC3	MRPL12	PITPNB	CHKB
Immunologic_signatures	GSE11924_TFH_VS_TH2_CD4_TCELL_DN	199	8	0.00209873	0.025479	SLC45A1	LAMC2	TMEM132A	TMEM258	SSSCA1	MRPL12	TAMM41	MKRN2
Immunologic_signatures	GSE14350_TREG_VS_TEFF_IN_IL2RB_KO_DN	199	8	0.00209873	0.025479	TMEM183A	LYPLAL1	FADS2	FADS1	CDCA5	APOLD1	LITAF	TIMP3
Immunologic_signatures	GSE43863_TH1_VS_LY6C_INT_CXCR5POS_MEMORY_CD4_TCELL_DN	199	8	0.00209873	0.025479	NPL	NMNAT2	LTBP3	ANPEP	OXLD1	CSNK1D	ABCG1	ABCA1
Immunologic_signatures	GSE42021_CD24HI_VS_CD24LOW_TCONV_THYMUS_UP	199	8	0.00209873	0.025479	C1orf21	CYB5R1	SCD	SAC3D1	CST6	CLEC16A	SOX9	SLC25A10	SLC25A10
Immunologic_signatures	GSE43957_UNTREATED_VS_NACL_TREATED_ANTI_CD3_CD28_STIM_CD4_TCELL_DN	199	8	0.00209873	0.025479	ERRFI1	VPS37C	DUSP16	MT2A	RAC3	TIMP3	IRF1	NFIL3
Immunologic_signatures	GSE42021_TCONV_PLN_VS_CD24LO_TCONV_THYMUS_UP	199	8	0.00209873	0.025479	PKP1	UBE2T	MAP3K11	CDKN1B	PTPRB	RTCB	IRF1	NFIL3
Immunologic_signatures	GSE32164_ALTERNATIVELY_ACT_M2_VS_CMYC_INHIBITED_MACROPHAGE_DN	199	8	0.00209873	0.025479	DHCR24	ROM1	CDCA5	AP3S2	IDH2	ALYREF	CD7	SQLE
Immunologic_signatures	GSE17721_CTRL_VS_LPS_8H_BMDC_DN	199	8	0.00209873	0.025479	RGL1	DNAJC1	ZNHIT2	DUSP16	RAB3IP	SOCS1	MOCS2	PDLIM4
Immunologic_signatures	GSE17721_CTRL_VS_POLYIC_2H_BMDC_UP	199	8	0.00209873	0.025479	MEN1	SLC25A45	SIPA1	CCDC137	DCXR	C17orf62	MOCS2	SLC22A5
Immunologic_signatures	GSE39152_CD103_NEG_VS_POS_MEMORY_CD8_TCELL_DN	199	8	0.00209873	0.025479	RAB3IL1	DPF2	NUBP1	GSPT1	MT2A	GPS1	NFIL3	ABCA1
Immunologic_signatures	GSE39864_WT_VS_GATA3_KO_TREG_DN	199	8	0.00209873	0.025479	RERE	DHX9	FADS1	FAU	FAM89B	RNASEH2C	RAD50	UQCRQ
Immunologic_signatures	GSE17721_POLYIC_VS_GARDIQUIMOD_24H_BMDC_UP	199	8	0.00209873	0.025479	RGL1	KDM5B	RELA	CDKN1B	HEBP1	ZC3H7A	SMOX	ATP11B
Immunologic_signatures	GSE32986_CURDLAN_HIGHDOSE_VS_GMCSF_AND_CURDLAN_HIGHDOSE_STIM_DC_UP	199	8	0.00209873	0.025479	RNASEL	INCENP	CDKN1B	PDK2	TOM1	CHKB	PDLIM4	RAD50
Immunologic_signatures	GSE17721_POLYIC_VS_GARDIQUIMOD_12H_BMDC_DN	199	8	0.00209873	0.025479	CYB5R1	FAR1	SOCS1	SLC25A10	SLC25A10	FASN	SLC22A4	RAD50	FDFT1
Immunologic_signatures	GSE17721_POLYIC_VS_CPG_16H_BMDC_DN	199	8	0.00209873	0.025479	DHCR24	RABIF	FAR1	FADS1	DCXR	NARF	HMGCS1	FDFT1
Immunologic_signatures	GSE37605_FOXP3_FUSION_GFP_VS_IRES_GFP_TREG_NOD_UP	199	8	0.00209873	0.025479	INCENP	BANF1	MT2A	MRPL12	DCXR	PDGFB	ATG7	PDLIM4
Immunologic_signatures	GSE43955_1H_VS_10H_ACT_CD4_TCELL_DN	199	8	0.00209873	0.025479	NPL	DNAJC1	CPSF7	CCT2	CIB1	RAC3	NDUFS4	FDFT1
Immunologic_signatures	GSE39864_WT_VS_GATA3_KO_TREG_UP	199	8	0.00209873	0.025479	SOCS1	MT2A	CD7	SLC5A1	TIMP3	PIM3	PLK2	IRF1
Immunologic_signatures	KAECH_NAIVE_VS_DAY8_EFF_CD8_TCELL_DN	199	8	0.00209873	0.025479	ERRFI1	LAMC1	DNAJC1	ROM1	CDCA5	FAM89B	CARHSP1	LITAF
Immunologic_signatures	GSE18893_TCONV_VS_TREG_24H_TNF_STIM_UP	199	8	0.00209873	0.025479	DHCR24	TMEM258	CDCA5	POLA2	RCCD1	MRPL12	FASN	RTCB
Immunologic_signatures	GSE22432_UNTREATED_VS_TGFB1_TREATED_COMMON_DC_PROGENITOR_UP	199	8	0.00209873	0.025479	ADIPOR1	MAP4K2	ATG2A	ZNHIT2	FBXO7	MOCS2	P4HA2	PDLIM4
Immunologic_signatures	GSE6674_ANTI_IGM_VS_PL2_3_STIM_BCELL_DN	199	8	0.00209873	0.025479	EPRS	TUT1	RMI2	FASN	XBP1	PIM3	HSPA4	SQLE
Immunologic_signatures	GSE22589_HEALTHY_VS_SIV_INFECTED_DC_UP	199	8	0.00209873	0.025479	VPS51	MALAT1	SIPA1	CIITA	SREBF1	MRPL12	CHCHD4	IRF1
Immunologic_signatures	GSE22935_24H_VS_48H_MBOVIS_BCG_STIM_MACROPHAGE_DN	199	8	0.00209873	0.025479	NEAT1	CCT2	MT2A	DUS1L	FASN	PPP6R2	PELO	FDFT1
Immunologic_signatures	GSE360_L_DONOVANI_VS_B_MALAYI_HIGH_DOSE_MAC_DN	199	8	0.00209873	0.025479	EHD1	SAC3D1	SIPA1	SF3B2	SECTM1	SREBF2	VGLL4	IRF1
Immunologic_signatures	GSE22196_HEALTHY_VS_OBESE_MOUSE_SKIN_GAMMADELTA_TCELL_DN	199	8	0.00209873	0.025479	FADS2	EEF1G	ANPEP	SLC16A3	XBP1	YWHAH	PPARG	UQCRQ
Immunologic_signatures	GSE27786_NKCELL_VS_NEUTROPHIL_UP	199	8	0.00209873	0.025479	SCD	FEN1	GANAB	ETV6	MRPL12	PDGFB	ITGA2	IL6ST
Immunologic_signatures	GSE3982_MAC_VS_NKCELL_UP	199	8	0.00209873	0.025479	SCD	VPS37C	FTH1	HEBP1	QPCT	SMOX	TIMP3	P4HA2
Immunologic_signatures	GSE2826_XID_VS_BTK_KO_BCELL_DN	199	8	0.00209873	0.025479	PKP1	CYB5R1	INCENP	EMP2	MT2A	PPARG	IRF1	AFF4
Immunologic_signatures	GSE29618_PRE_VS_DAY7_FLU_VACCINE_PDC_DN	199	8	0.00209873	0.025479	SMG7	NEAT1	SART1	NUBP1	CIITA	GSPT1	BCL11A	RTCB
Immunologic_signatures	GSE14908_ATOPIC_VS_NONATOPIC_PATIENT_HDM_STIM_CD4_TCELL_DN	199	8	0.00209873	0.025479	RRP15	FEN1	POLA2	SSSCA1	HEBP1	SOCS1	MT2A	MRPL12
Immunologic_signatures	GSE22443_NAIVE_VS_ACT_AND_IL12_TREATED_CD8_TCELL_UP	199	8	0.00209873	0.025479	RGL1	TSEN15	FAU	IDH2	C17orf62	TSEN34	TOM1	ATG7
Immunologic_signatures	GSE29618_PRE_VS_DAY7_POST_TIV_FLU_VACCINE_PDC_DN	199	8	0.00209873	0.025479	SMG7	ARL2	NEAT1	SART1	BANF1	CD69	SOCS1	YWHAH
Immunologic_signatures	GSE30962_ACUTE_VS_CHRONIC_LCMV_SECONDARY_INF_CD8_TCELL_UP	199	8	0.00209873	0.025479	RERE	C1orf21	SLC25A45	PACS1	MANSC1	CDKN1B	ZNRF3	GPX8
Immunologic_signatures	GSE19198_1H_VS_24H_IL21_TREATED_TCELL_UP	199	8	0.00209873	0.025479	NCF2	CYB5R1	EML3	METTL22	PRKCB	RFNG	SREBF2	NNT
Immunologic_signatures	GSE19198_CTRL_VS_IL21_TREATED_TCELL_24H_DN	199	8	0.00209873	0.025479	ADIPOR1	RAB3IL1	PACS1	PRKCB	SREBF2	PPARG	CDC42SE2	ABCA1
Immunologic_signatures	GSE14908_RESTING_VS_HDM_STIM_CD4_TCELL_NONATOPIC_PATIENT_UP	199	8	0.00209873	0.025479	KDM5B	EML3	CAPN1	MAP3K11	CSNK1D	NARF	FST	SLC22A5
Immunologic_signatures	GSE7460_TCONV_VS_TREG_LN_UP	199	8	0.00209873	0.025479	C1orf21	PPFIA4	FMOD	PPP1R15B	SNN	PCYT2	KREMEN1	PDLIM4
Immunologic_signatures	GSE22432_CONVENTIONAL_CDC_VS_PLASMACYTOID_PDC_UP	199	8	0.00209873	0.025479	RRP15	SAC3D1	P4HB	FASN	PITPNB	SREBF2	HMGCS1	NNT
Immunologic_signatures	GSE4748_CTRL_VS_CYANOBACTERIUM_LPSLIKE_STIM_DC_3H_UP	199	8	0.00209873	0.025479	ADIPOR1	CPSF7	MAP4K2	PRKCB	CD7	BCL11A	CYP27A1	SLC35A5
Immunologic_signatures	GSE16385_MONOCYTE_VS_12H_IL4_TREATED_MACROPHAGE_DN	199	8	0.00209873	0.025479	ADIPOR1	CPSF7	MAP4K2	MAP3K11	PCYT2	TRABD	RAF1	PELO
Immunologic_signatures	GSE5589_LPS_VS_LPS_AND_IL10_STIM_IL6_KO_MACROPHAGE_180MIN_DN	199	8	0.00209873	0.025479	EEF1G	HEBP1	SEMA4B	CARHSP1	CIITA	SNN	ARL15	SLC22A4
Immunologic_signatures	GSE2770_IL12_VS_IL4_TREATED_ACT_CD4_TCELL_6H_DN	199	8	0.00209873	0.025479	CD69	IQGAP1	CARHSP1	SNN	SREBF1	TTC28	MKRN2	PLK2
Immunologic_signatures	GSE2770_UNTREATED_VS_IL4_TREATED_ACT_CD4_TCELL_48H_UP	199	8	0.00209873	0.025479	KDM5B	DNAJC1	IDH2	SMOX	TRABD	PELO	MOCS2	UQCRQ
Immunologic_signatures	GSE19941_LPS_VS_LPS_AND_IL10_STIM_IL10_KO_NFKBP50_KO_MACROPHAGE_DN	199	8	0.00209873	0.025479	ROM1	DUSP16	XBP1	PPARG	ITGA1	RAPGEF6	SLC22A5	KIF3A
Immunologic_signatures	GSE3039_NKT_CELL_VS_ALPHABETA_CD8_TCELL_DN	199	8	0.00209873	0.025479	SCD	RAB3IL1	FTH1	CREBL2	ANPEP	CD7	RTCB	SLC22A5
Immunologic_signatures	GSE2405_0H_VS_1.5H_A_PHAGOCYTOPHILUM_STIM_NEUTROPHIL_UP	199	8	0.00209873	0.025479	NCF2	FMOD	GALNT18	RAB3IL1	CST6	RAC3	FASN	IRF1
Immunologic_signatures	GSE5589_LPS_AND_IL10_VS_LPS_AND_IL6_STIM_MACROPHAGE_45MIN_UP	199	8	0.00209873	0.025479	TMEM183A	ATG2A	CDKN1B	ALDOC	CYP27A1	TOM1	AFF4	SQLE
Immunologic_signatures	GSE19941_IL10_KO_VS_IL10_KO_AND_NFKBP50_KO_LPS_STIM_MACROPHAGE_DN	199	8	0.00209873	0.025479	DHCR24	FTH1	SAC3D1	MRPL49	CIB1	HMGCS1	SKP1	FDFT1
Immunologic_signatures	GSE22282_HYPOXIA_VS_NORMOXIA_MYELOID_DC_UP	199	8	0.00209873	0.025479	UBE2T	CYB5R1	EHD1	TMEM186	NUBP1	MRPL12	CHCHD4	FDFT1
Immunologic_signatures	GSE5589_UNSTIM_VS_45MIN_LPS_AND_IL10_STIM_MACROPHAGE_UP	199	8	0.00209873	0.025479	B3GAT3	FAU	DPF2	SCYL1	CSNK1D	VGLL4	NNT	KIF3A
Immunologic_signatures	GSE28737_BCL6_HET_VS_BCL6_KO_MARGINAL_ZONE_BCELL_DN	200	8	0.00216508	0.025479	CRTC3	ALDOC	P4HB	RFNG	QPCT	SMOX	PITPNB	HDAC10
Immunologic_signatures	GSE15930_NAIVE_VS_48H_IN_VITRO_STIM_CD8_TCELL_DN	200	8	0.00216508	0.025479	UBE2T	BANF1	NUBP1	LITAF	GSPT1	MRPL12	FASN	HSPA4
Immunologic_signatures	GSE43863_NAIVE_VS_MEMORY_LY6C_INT_CXCR5POS_CD4_TCELL_D150_LCMV_UP	200	8	0.00216508	0.025479	BEST1	MAP4K2	FRMD8	CREBL2	SEMA4B	OXLD1	CDC42SE2	ABCA1
Immunologic_signatures	GSE28737_WT_VS_BCL6_KO_FOLLICULAR_BCELL_DN	200	8	0.00216508	0.025479	ERRFI1	RGL1	EML3	CDKN1B	HEBP1	HDAC10	EDNRA	FDFT1
Immunologic_signatures	GSE11961_FOLLICULAR_BCELL_VS_GERMINAL_CENTER_BCELL_DAY40_UP	200	8	0.00216508	0.025479	RNASEL	PACS1	MANSC1	IQGAP1	PRKCB	ABCG1	MKRN2	ATP11B
Immunologic_signatures	GSE15930_NAIVE_VS_72H_IN_VITRO_STIM_IL12_CD8_TCELL_DN	200	8	0.00216508	0.025479	SCD	ARL2	MT2A	PCYT2	TAMM41	RAD50	FDFT1	SQLE
Immunologic_signatures	GSE8921_UNSTIM_VS_TLR1_2_STIM_MONOCYTE_12H_UP	200	8	0.00216508	0.025479	ZDHHC24	HEBP1	PEX11A	NGRN	HDDC3	CLEC16A	NNT	ATP6V0E2
Immunologic_signatures	GSE1925_CTRL_VS_24H_IFNG_STIM_IFNG_PRIMED_MACROPHAGE_UP	200	8	0.00216508	0.025479	FMOD	CCS	LGR5	NGRN	IQGAP1	CLEC16A	SLC5A1	INSIG1
Immunologic_signatures	GSE16522_ANTI_CD3CD28_STIM_VS_UNSTIM_NAIVE_CD8_TCELL_UP	200	8	0.00216508	0.025479	VPS37C	CDKN1B	CCT2	CNOT2	PIM3	PLK2	INSIG1	SQLE
Immunologic_signatures	GSE11961_MARGINAL_ZONE_BCELL_VS_PLASMA_CELL_DAY7_UP	200	8	0.00216508	0.025479	MAP4K2	EHD1	SLC29A2	CD69	RAB3IP	INSIG1	FDFT1	SQLE
Immunologic_signatures	GSE11961_MARGINAL_ZONE_BCELL_VS_GERMINAL_CENTER_BCELL_DAY7_DN	200	8	0.00216508	0.025479	INCENP	SCYL1	CARHSP1	PRKCB	P4HB	CD7	ZNRF3	CRELD2
Immunologic_signatures	GSE15750_DAY6_VS_DAY10_TRAF6KO_EFF_CD8_TCELL_UP	200	8	0.00216508	0.025479	FEN1	INCENP	ROM1	CDCA5	CCT2	MT2A	ITGA2	SQLE
Immunologic_signatures	GSE11961_MEMORY_BCELL_DAY40_VS_GERMINAL_CENTER_BCELL_DAY40_DN	200	8	0.00216508	0.025479	EPRS	DNAJC1	VPS37C	LGR5	ZNF710	METTL22	ALDOC	SLC22A5
Immunologic_signatures	GSE5589_WT_VS_IL6_KO_LPS_AND_IL6_STIM_MACROPHAGE_45MIN_DN	200	8	0.00216508	0.025479	SCD	HEBP1	IQGAP1	P4HB	PCYT2	SMOX	CHKB	GPX8
Immunologic_signatures	GSE43863_TH1_VS_LY6C_INT_CXCR5POS_EFFECTOR_CD4_TCELL_DN	200	8	0.00216508	0.025479	RNF2	SNX15	FRMD8	TTC28	ZNRF3	MAP3K1	CDC42SE2	ABCA1
Immunologic_signatures	GSE14350_IL2RB_KO_VS_WT_TREG_DN	200	8	0.00216508	0.025479	LAMC1	NCF2	ZDHHC24	PEX11A	SLC16A3	SMOX	TTC28	ATP6V0E2
Immunologic_signatures	GSE3982_MEMORY_CD4_TCELL_VS_TH2_DN	200	8	0.00216508	0.025479	SCD	FEN1	CCT2	ALDOC	MRPL12	SLC16A3	NDUFS4	SQLE
Immunologic_signatures	GSE9037_CTRL_VS_LPS_4H_STIM_BMDM_DN	200	8	0.00216508	0.025479	PPP1R15B	ARNTL	ATG2A	DUSP16	PEX11A	C16orf72	NDUFS4	IL6ST
Immunologic_signatures	GSE14769_UNSTIM_VS_60MIN_LPS_BMDM_DN	200	8	0.00216508	0.025479	ERRFI1	VPS37C	EHD1	CDC42EP2	CD69	DUSP16	PLK2	IRF1
Immunologic_signatures	GSE6674_CPG_VS_PL2_3_STIM_BCELL_DN	200	8	0.00216508	0.025479	ERRFI1	CYB5R1	EPRS	TMEM186	XBP1	HMGXB4	PIM3	NFIL3
Immunologic_signatures	GSE17580_TREG_VS_TEFF_DN	200	8	0.00216508	0.025479	ARL2	SCYL1	IDH2	TXNDC11	HEXDC	ATP11B	HMGCS1	SLC22A4
Immunologic_signatures	GSE8621_LPS_STIM_VS_LPS_PRIMED_AND_LPS_STIM_MACROPHAGE_DN	200	8	0.00216508	0.025479	SMG7	EEF1G	TMEM186	LITAF	SNN	C17orf62	TMEM43	MAP3K1
Immunologic_signatures	GSE42021_CD24HI_TREG_VS_CD24HI_TCONV_THYMUS_UP	200	8	0.00216508	0.025479	RERE	PPFIA4	UBXN1	NUBP1	ANAPC11	DUS1L	MAP3K1	RAD50
Immunologic_signatures	GSE36392_MAC_VS_NEUTROPHIL_IL25_TREATED_LUNG_UP	200	8	0.00216508	0.025479	SSSCA1	EHBP1L1	CREBL2	ZNF710	OXLD1	SECTM1	HEXDC	ABCG1
Immunologic_signatures	GSE5589_UNSTIM_VS_45MIN_LPS_STIM_MACROPHAGE_UP	200	8	0.00216508	0.025479	ARPC5	EEF1G	DPF2	USP7	SREBF1	TSEN34	VGLL4	HSPB3
Immunologic_signatures	GSE9988_ANTI_TREM1_VS_CTRL_TREATED_MONOCYTES_DN	200	8	0.00216508	0.025479	FRMD8	FAM89B	SIPA1	CREBL2	ZNF710	SEMA4B	CRTC3	RTCB
Immunologic_signatures	GSE360_DC_VS_MAC_B_MALAYI_HIGH_DOSE_DN	200	8	0.00216508	0.025479	FADS1	SNX15	MT2A	ALDOC	RTCB	SREBF2	VGLL4	PLK2
Immunologic_signatures	GSE15330_LYMPHOID_MULTIPOTENT_VS_MEGAKARYOCYTE_ERYTHROID_PROGENITOR_UP	200	8	0.00216508	0.025479	FEN1	EML3	RCCD1	ARL16	QPCT	HMGCS1	NNT	SQLE
Immunologic_signatures	GSE46606_UNSTIM_VS_CD40L_IL2_IL5_1DAY_STIMULATED_IRF4MID_SORTED_BCELL_UP	200	8	0.00216508	0.025479	DHX9	SMG7	EHD1	VPS51	SYVN1	SART1	CDKN1B	RAF1
Immunologic_signatures	GSE17721_CTRL_VS_LPS_4H_BMDC_UP	200	8	0.00216508	0.025479	HNRNPUL2	NGRN	SLC16A3	C17orf62	XBP1	MOCS2	IL6ST	SKP1
Immunologic_signatures	GSE17721_0.5H_VS_24H_PAM3CSK4_BMDC_UP	200	8	0.00216508	0.025479	ARPC5	EHBP1L1	USP7	DUS1L	ABCG1	YWHAH	PPARG	PELO
Immunologic_signatures	GSE17186_MEMORY_VS_CD21LOW_TRANSITIONAL_BCELL_DN	200	8	0.00216508	0.025479	LAMC1	ARNTL	EEF1G	TUT1	PRKCB	BCL11A	SPECC1L	HMGCS1
Immunologic_signatures	GSE339_EX_VIVO_VS_IN_CULTURE_CD8POS_DC_DN	200	8	0.00216508	0.025479	LAMC2	SF1	EHD1	RELA	LITAF	PITPNB	XBP1	SLC5A1
Immunologic_signatures	GSE22432_CDC_VS_COMMON_DC_PROGENITOR_UP	200	8	0.00216508	0.025479	SCD	CDKN1B	CIB1	CIITA	NARF	EMID1	SELO	CDC42SE2
Immunologic_signatures	GSE24142_DN2_VS_DN3_THYMOCYTE_ADULT_DN	200	8	0.00216508	0.025479	ARNTL	RSL1D1	GSPT1	PRKCB	EDNRA	NDUFS4	RAPGEF6	SKP1
Immunologic_signatures	GSE24142_EARLY_THYMIC_PROGENITOR_VS_DN3_THYMOCYTE_ADULT_DN	200	8	0.00216508	0.025479	ARNTL	TM7SF2	MRPL49	SOCS1	PRKCB	MRPL12	XBP1	CDC42SE2
Immunologic_signatures	GSE16385_ROSIGLITAZONE_VS_UNTREATED_IFNG_TNF_STIM_MACROPHAGE_DN	200	8	0.00216508	0.025479	TMEM183A	ZFPL1	VPS51	RELA	CCS	GPS1	TSEN34	CHKB
Immunologic_signatures	GSE16385_MONOCYTE_VS_12H_IFNG_TNF_TREATED_MACROPHAGE_UP	200	8	0.00216508	0.025479	UBE2T	FADS2	TUT1	MTA2	CFL1	KREMEN1	TMEM43	SHROOM1
Immunologic_signatures	GSE16385_ROSIGLITAZONE_IFNG_TNF_VS_IL4_STIM_MACROPHAGE_DN	200	8	0.00216508	0.025479	KLHL12	CDC42BPG	EHD1	LTBP3	IQGAP1	UNC45A	XBP1	ARL15
Immunologic_signatures	GSE24292_WT_VS_PPARG_KO_MACROPHAGE_UP	200	8	0.00216508	0.025479	UBXN1	CDC42BPG	TM7SF2	NUBP1	FDFT1	SQLE	NFIL3	ABCA1
Immunologic_signatures	GSE22432_CDC_VS_COMMON_DC_PROGENITOR_DN	200	8	0.00216508	0.025479	DHX9	UBE2T	RRP15	KCNK7	P4HB	FASN	SREBF2	NNT
Immunologic_signatures	GSE29164_CD8_TCELL_VS_CD8_TCELL_AND_IL12_TREATED_MELANOMA_DAY3_UP	200	8	0.00216508	0.025479	RNF2	PPP1R15B	VPS37C	CNOT2	PEX11A	LRRC45	RAF1	NNT
Immunologic_signatures	GSE19825_NAIVE_VS_DAY3_EFF_CD8_TCELL_DN	200	8	0.00216508	0.025479	RABIF	CDCA5	SYVN1	FASN	SREBF2	RAF1	NDUFS4	UQCRQ
Immunologic_signatures	GSE17721_12H_VS_24H_LPS_BMDC_UP	200	8	0.00216508	0.025479	TMEM132A	VPS37C	MAP3K11	OVOL1	SOCS1	YWHAH	SLC22A5	IRF1
Immunologic_signatures	GSE25085_FETAL_LIVER_VS_FETAL_BM_SP4_THYMIC_IMPLANT_DN	200	8	0.00216508	0.025479	RNASEL	FTH1	NEAT1	LITAF	SMOX	IL6ST	CD164	NFIL3
Immunologic_signatures	GSE23398_WT_VS_IL2_KO_CD4_TCELL_SCURFY_MOUSE_DN	200	8	0.00216508	0.025479	DHCR24	C1orf21	FAR1	CNOT2	MT2A	DCXR	XBP1	ARL15
Immunologic_signatures	GSE19825_CD24LOW_VS_IL2RA_HIGH_DAY3_EFF_CD8_TCELL_DN	200	8	0.00216508	0.025479	LAMC1	RRP15	OGFOD3	XBP1	ZBED4	MKRN2	GPX8	NFIL3
Immunologic_signatures	GSE28726_NAIVE_VS_ACTIVATED_CD4_TCELL_UP	200	8	0.00216508	0.025479	FTH1	MAP4K2	SIPA1	IDH2	LITAF	CCDC57	BCL11A	PPP6R2
Immunologic_signatures	GSE17721_0.5H_VS_12H_GARDIQUIMOD_BMDC_UP	200	8	0.00216508	0.025479	CDCA5	FAM89B	DRAP1	BANF1	MANSC1	TOM1	NNT	NFIL3
Immunologic_signatures	GSE17721_0.5H_VS_8H_PAM3CSK4_BMDC_UP	200	8	0.00216508	0.025479	ARNTL	MAP3K11	RNASEH2C	TSEN34	TOM1	ATP11B	CD164	NFIL3
Immunologic_signatures	GSE32533_MIR17_KO_VS_MIR17_OVEREXPRESS_ACT_CD4_TCELL_UP	200	8	0.00216508	0.025479	NCF2	ARPC5	RAB3IL1	CDCA5	SIPA1	YWHAH	PAIP1	CDC42SE2
Immunologic_signatures	GSE17721_PAM3CSK4_VS_GADIQUIMOD_16H_BMDC_UP	200	8	0.00216508	0.025479	ARPC5	TEAD1	UBXN1	SAC3D1	CRTC3	CIITA	ALDOC	HMGCS1
Immunologic_signatures	GSE32986_CURDLAN_HIGHDOSE_VS_GMCSF_AND_CURDLAN_HIGHDOSE_STIM_DC_DN	200	8	0.00216508	0.025479	EHD1	CDC42EP2	RELA	CD69	CIITA	SNN	BCL11A	IRF1
Immunologic_signatures	GSE34156_NOD2_LIGAND_VS_NOD2_AND_TLR1_TLR2_LIGAND_6H_TREATED_MONOCYTE_DN	200	8	0.00216508	0.025479	DHCR24	NCF2	RAB3IL1	SLC25A45	SEMA4B	PCYT2	ABCG1	SYN2
Immunologic_signatures	GSE40274_CTRL_VS_FOXP3_TRANSDUCED_ACTIVATED_CD4_TCELL_DN	200	8	0.00216508	0.025479	RNASEL	KDM5B	MALAT1	SEMA4B	SNN	ABCG1	MAP3K1	ABCA1
Immunologic_signatures	GSE32034_LY6C_HIGH_VS_LOW_MONOCYTE_DN	200	8	0.00216508	0.025479	RELA	SART1	RAB3IP	NGRN	DUS1L	CHKB	RAPGEF6	IRF1
Immunologic_signatures	GSE34006_UNTREATED_VS_A2AR_AGONIST_TREATED_TREG_DN	200	8	0.00216508	0.025479	ERRFI1	ADIPOR1	FTH1	FAM89B	EHBP1L1	SEMA4B	DCXR	PELO
Immunologic_signatures	GSE34006_UNTREATED_VS_A2AR_AGONIST_TREATED_TREG_UP	200	8	0.00216508	0.025479	ARPC5	ADIPOR1	CFL1	CDKN1B	CCT2	CNOT2	CSNK1D	PELO
Immunologic_signatures	GSE19888_ADENOSINE_A3R_ACT_VS_TCELL_MEMBRANES_ACT_IN_MAST_CELL_UP	200	8	0.00216508	0.025479	RGL1	FADS1	SLC25A45	EFEMP2	ITGA1	IL6ST	CDC42SE2	IRF1
Immunologic_signatures	GSE17721_CTRL_VS_PAM3CSK4_24H_BMDC_DN	200	8	0.00216508	0.025479	TMEM183A	VPS37C	TUT1	SSSCA1	CFL1	GPS1	CHCHD4	SKP1
Immunologic_signatures	GSE33162_UNTREATED_VS_4H_LPS_STIM_HDAC3_HET_MACROPHAGE_DN	200	8	0.00216508	0.025479	RERE	TUT1	MEN1	RAB3IP	RCCD1	TTC28	IL6ST	RAPGEF6
Immunologic_signatures	GSE19888_ADENOSINE_A3R_INH_PRETREAT_AND_ACT_BY_A3R_VS_A3R_INH_AND_TCELL_MEMBRANES_ACT_MAST_CELL_DN	200	8	0.00216508	0.025479	RGL1	ARNTL	FAU	SYVN1	CNOT2	IDH2	MKRN2	NNT
Immunologic_signatures	GSE21379_WT_VS_SAP_KO_CD4_TCELL_DN	200	8	0.00216508	0.025479	LAMC1	ARNTL	BTBD10	MEN1	SYVN1	RAB3IP	HDDC3	PRKCB
Immunologic_signatures	GSE22432_MULTIPOTENT_PROGENITOR_VS_CDC_DN	200	8	0.00216508	0.025479	UBE2T	RRP15	P4HB	PCYT2	PITPNB	SREBF2	NNT	SQLE
Immunologic_signatures	GSE17721_CTRL_VS_CPG_1H_BMDC_UP	200	8	0.00216508	0.025479	CYB5R1	TMEM183A	RAB3GAP2	ROM1	MRPL49	SLC25A45	C17orf62	SKP1
Immunologic_signatures	GSE27786_BCELL_VS_MONO_MAC_UP	200	8	0.00216508	0.025479	RNF2	ARNTL	FAR1	SCYL1	SF3B2	FASN	TIMP4	CHCHD4
Immunologic_signatures	GSE26669_CTRL_VS_COSTIM_BLOCK_MLR_CD8_TCELL_DN	200	8	0.00216508	0.025479	ERRFI1	SCD	DUSP16	RCCD1	PRKCB	CCDC137	SELO	ATP11B
Immunologic_signatures	GSE17721_PAM3CSK4_VS_CPG_2H_BMDC_DN	200	8	0.00216508	0.025479	RNF2	RRP15	CDCA5	POLA2	RELA	MANSC1	NARF	IL6ST
Immunologic_signatures	GSE17721_CPG_VS_GARDIQUIMOD_12H_BMDC_UP	200	8	0.00216508	0.025479	RGL1	PKP1	TEAD1	SAC3D1	ETV6	CIITA	LITAF	NDUFS4
Immunologic_signatures	GSE24142_DN2_VS_DN3_THYMOCYTE_FETAL_DN	200	8	0.00216508	0.025479	ERRFI1	SNX15	RAB3IP	CARHSP1	PPARG	P4HA2	PDLIM4	CD164
Immunologic_signatures	GSE22589_HEALTHY_VS_HIV_INFECTED_DC_UP	200	8	0.00216508	0.025479	ERRFI1	RRP15	SCYL1	PRKCB	P4HB	DUS1L	PITPNB	ATP6V0E2
Immunologic_signatures	GSE27786_CD8_TCELL_VS_NKCELL_UP	200	8	0.00216508	0.025479	RRP15	MEN1	USP7	SNN	TTC28	CHCHD4	SKP1	CD164
Immunologic_signatures	GSE22601_DOUBLE_NEGATIVE_VS_CD4_SINGLE_POSITIVE_THYMOCYTE_UP	200	8	0.00216508	0.025479	RNASEL	SCD	FADS2	CDCA5	SLC25A45	FRMD8	IDH2	FDFT1
Immunologic_signatures	GSE19941_LPS_VS_LPS_AND_IL10_STIM_IL10_KO_MACROPHAGE_DN	166	7	0.00301976	0.0354513	ARHGEF12	LITAF	ALDOC	PDK2	NNT	RAPGEF6	INSIG1
Immunologic_signatures	GSE6269_STAPH_AUREUS_VS_STREP_PNEUMO_INF_PBMC_UP	172	7	0.00367272	0.0430132	RERE	B3GAT3	TM7SF2	FIBP	CTSF	ASPSCR1	ABCG1
Immunologic_signatures	GSE14415_NATURAL_TREG_VS_FOXP3_KO_NATURAL_TREG_DN	177	7	0.0042945	0.0499351	RERE	C1orf21	RNF2	CREBL2	CD7	GPX8	PLK2
Immunologic_signatures	GSE27859_MACROPHAGE_VS_DC_UP	177	7	0.0042945	0.0499351	PPP1R15B	CD69	ETV6	GSPT1	KREMEN1	PLK2	IRF1
Immunologic_signatures	GSE4590_PRE_BCELL_VS_SMALL_PRE_BCELL_UP	177	7	0.0042945	0.0499351	CDC42BPG	ARHGEF12	HEBP1	PRKCB	RAC3	PDLIM4	SLC22A5
Cancer_modules	MODULE_3	382	16	9.2417e-06	0.00398317	DHX9	FEN1	FADS2	FADS1	ANPEP	IQGAP1	GSPT1	MRPL12	RAC3	SLC16A3	FST	PLK2	PDLIM4	INSIG1	FDFT1	SQLE
Cancer_modules	MODULE_100	537	18	5.06778e-05	0.00547848	CYB5R1	HTRA1	MYRF	FADS2	UBXN1	TM7SF2	CTSF	TSPAN8	LGR5	PRKCB	SOX9	RAC3	QPCT	BCL11A	PITPNB	TIMP3	KIF3A	INSIG1
Cancer_modules	MODULE_137	538	18	5.18997e-05	0.00547848	CYB5R1	HTRA1	MYRF	FADS2	UBXN1	TM7SF2	CTSF	TSPAN8	LGR5	PRKCB	SOX9	RAC3	QPCT	BCL11A	PITPNB	TIMP3	KIF3A	INSIG1
Cancer_modules	MODULE_66	545	18	6.121e-05	0.00547848	CYB5R1	HTRA1	MYRF	FADS2	UBXN1	TM7SF2	CTSF	TSPAN8	LGR5	PRKCB	SOX9	RAC3	QPCT	BCL11A	PITPNB	TIMP3	KIF3A	INSIG1
Cancer_modules	MODULE_118	401	15	6.40298e-05	0.00547848	FEN1	FADS2	FADS1	UBXN1	CLEC2B	LGR5	RAC3	SLC16A3	QPCT	TIMP3	ZBED4	FST	PDLIM4	INSIG1	ABCA1
Cancer_modules	MODULE_55	821	23	7.62666e-05	0.00547848	CYB5R1	MYRF	FADS2	FADS1	UBXN1	TM7SF2	SLC29A2	PRR4	TSPAN8	LGR5	ANPEP	SOX9	RAC3	QPCT	CYP27A1	SMOX	TIMP3	ZBED4	PPP6R2	FST	INSIG1	NFIL3	ABCA1
Cancer_modules	MODULE_52	424	15	0.000118756	0.00731198	FEN1	FADS2	FADS1	UBXN1	LGR5	ANPEP	EMP2	RAC3	SLC16A3	QPCT	TIMP3	FST	PLK2	PDLIM4	INSIG1
Cancer_modules	MODULE_11	535	17	0.000154953	0.00834809	MYRF	FADS2	UBXN1	TM7SF2	CTSF	TSPAN8	LGR5	PRKCB	SOX9	RAC3	BCL11A	PITPNB	TIMP3	PPP6R2	KIF3A	INSIG1	ABCA1
Cancer_modules	MODULE_88	824	22	0.000214787	0.00916785	CYB5R1	MYRF	FADS2	FADS1	UBXN1	TM7SF2	SLC29A2	PRR4	TSPAN8	LGR5	ANPEP	SOX9	RAC3	QPCT	CYP27A1	SMOX	TIMP3	ZBED4	FST	INSIG1	NFIL3	ABCA1
Cancer_modules	MODULE_223	141	8	0.0002209	0.00916785	FTH1	CAPN1	CD69	EMP2	PDGFB	EDNRA	P4HA2	INSIG1
Cancer_modules	MODULE_93	180	9	0.000233982	0.00916785	DHCR24	NCF2	FADS2	FADS1	IDH2	P4HB	FASN	CYP27A1	NDUFS4
Cancer_modules	MODULE_430	54	5	0.000371399	0.0133394	MAP4K2	MEN1	SYVN1	SIPA1	HDAC10
Cancer_modules	MODULE_432	15	3	0.000601166	0.0188317	HMGCS1	FDFT1	SQLE
Cancer_modules	MODULE_53	393	13	0.000628151	0.0188317	FEN1	FADS2	FADS1	SAC3D1	CD69	CLEC2B	LGR5	ANPEP	RAC3	ZBED4	FST	INSIG1	ABCA1
Cancer_modules	MODULE_18	449	14	0.00070086	0.0188317	FEN1	POLA2	LGR5	ANPEP	EMP2	MRPL12	RAC3	SLC16A3	QPCT	PITPNB	TIMP3	PLK2	PDLIM4	FDFT1
Cancer_modules	MODULE_24	450	14	0.000716106	0.0188317	FADS2	FADS1	UBXN1	MEN1	TM7SF2	ANPEP	CYP27A1	SMOX	TIMP3	PPP6R2	FST	INSIG1	NFIL3	ABCA1
Cancer_modules	MODULE_188	132	7	0.00081325	0.0188317	RABIF	FADS3	NAALADL1	MAP3K11	CTSF	PRKCB	RAPGEF6
Cancer_modules	MODULE_15	354	12	0.000815463	0.0188317	FADS2	FADS1	UBXN1	POLA2	CD69	CLEC2B	ANPEP	RAC3	PITPNB	INSIG1	FDFT1	NFIL3
Cancer_modules	MODULE_72	306	11	0.000830167	0.0188317	DHX9	KDM5B	CYB5R1	FADS1	UBXN1	SAC3D1	SOX9	PCYT2	SLC16A3	HMGXB4	PAIP1
Cancer_modules	MODULE_45	572	16	0.00095248	0.0198106	NCF2	FADS1	UBXN1	SIPA1	CLEC2B	ANPEP	PRKCB	RAC3	SLC16A3	SECTM1	QPCT	ZBED4	FST	IRF1	NFIL3	ABCA1
Cancer_modules	MODULE_17	361	12	0.00096525	0.0198106	DHX9	FEN1	FADS1	UBXN1	GSPT1	PRKCB	MRPL12	RAC3	HMGCS1	INSIG1	FDFT1	SQLE
Cancer_modules	MODULE_119	138	7	0.00105541	0.0206764	CPSF7	FADS1	APOLD1	MT2A	CYP27A1	ITGA1	IRF1
Cancer_modules	MODULE_84	534	15	0.00130711	0.0244632	NCF2	RGL1	FADS1	RAB3IL1	UBXN1	CD69	CLEC2B	ANPEP	SLC16A3	SECTM1	QPCT	CYP27A1	FST	IRF1	ABCA1
Cancer_modules	MODULE_5	428	13	0.00136222	0.0244632	CYB5R1	FADS1	CLEC2B	PRR4	EMP2	SLC16A3	SECTM1	CYP27A1	TIMP3	P4HA2	IRF1	INSIG1	NFIL3
Cancer_modules	MODULE_356	150	7	0.00170744	0.0294363	RABIF	FADS1	RNASEH2C	SREBF1	ALG12	NNT	CDC42SE2
Cancer_modules	MODULE_206	152	7	0.00184124	0.0305221	DHCR24	NMNAT2	PARVA	FADS2	RAB3IP	CNOT2	MAP3K1
Cancer_modules	MODULE_71	22	3	0.00191819	0.0306199	SLC16A3	ABCG1	SLC22A4
Cancer_modules	MODULE_23	558	15	0.00200095	0.0308004	CYB5R1	SCD	FADS2	FADS1	MEN1	SAC3D1	TM7SF2	CTSF	CCS	ANPEP	PCYT2	RAC3	CYP27A1	TIMP3	PPP6R2
Cancer_modules	MODULE_239	119	6	0.00245967	0.0365558	DHX9	ARPC5	ADIPOR1	FADS2	HMGCS1	IL6ST
Cancer_modules	MODULE_204	85	5	0.00289372	0.0415732	FEN1	SF1	TM7SF2	CCS	CHKB
Cancer_modules	MODULE_325	53	4	0.00311465	0.0433037	FADS2	MAP4K2	CDCA5	PDK2
Positional_gene_sets	chr11q13	314	61	4.39998e-57	1.31559e-54	OTUB1	BAD	SF1	MAP4K2	MEN1	CDC42BPG	EHD1	ATG2A	PPP2R5B	ARL2	SNX15	SAC3D1	NAALADL1	CDCA5	ZFPL1	VPS51	TM7SF2	ZNHIT2	FAU	SYVN1	MRPL49	CAPN1	POLA2	CDC42EP2	DPF2	SLC25A45	FRMD8	NEAT1	MALAT1	SCYL1	LTBP3	SSSCA1-AS1	SSSCA1	FAM89B	EHBP1L1	KCNK7	MAP3K11	SIPA1	RELA	KAT5	RNASEH2C	AP5B1	OVOL1	OVOL1-AS1
Positional_gene_sets	chr17q25	246	29	5.70496e-21	8.52891e-19	OXLD1	CCDC137	ARL16	HGS	MRPL12	SLC25A10	SLC25A10	PPP1R27	P4HB	ALYREF	ANAPC11	PCYT2	NOTUM	ASPSCR1	LRRC45	RAC3	DCXR	RFNG	GPS1	DUS1L	FASN	CCDC57	SLC16A3	CSNK1D	CD7	SECTM1	OGFOD3	HEXDC	C17orf62	NARF
Positional_gene_sets	chr11q12	219	25	6.82528e-18	6.80253e-16	TMEM132A	VPS37C	CPSF7	PPP1R32	DAGLA	MYRF	TMEM258	FEN1	FADS2	FADS1	FADS3	RAB3IL1	BEST1	FTH1	INCENP	EEF1G	TUT1	MTA2	EML3	ROM1	B3GAT3	GANAB	METTL12	UBXN1	HNRNPUL2
Positional_gene_sets	chr5q11	57	13	6.59416e-14	4.92914e-12	ITGA1	PELO	ITGA2	MOCS2	FST	NDUFS4	ARL15	HSPB3	GPX8	IL6ST	MAP3K1	SETD9	PLK2
Positional_gene_sets	chr1q25	115	14	5.84832e-11	3.49729e-09	RNASEL	NPL	DHX9	LAMC1	RP11-181K3.4	LAMC2	NMNAT2	SMG7	NCF2	ARPC5	RGL1	TSEN15	C1orf21	RNF2
Positional_gene_sets	chr15q26	117	14	7.40257e-11	3.68895e-09	PEX11A	ANPEP	AP3S2	ZNF710	RP11-617F23.1	IDH2	SEMA4B	CIB1	NGRN	IQGAP1	CRTC3	UNC45A	HDDC3	RCCD1
Positional_gene_sets	chr22q12	154	14	2.90687e-09	1.24165e-07	PITPNB	TTC28-AS1	TTC28	XBP1	ZNRF3	KREMEN1	EMID1	YWHAH	SLC5A1	RTCB	FBXO7	TIMP3	HMGXB4	TOM1
Positional_gene_sets	chr1q32	196	15	8.42997e-09	3.1507e-07	PKP1	LGR6	UBE2T	PPP1R12B	KDM5B	PCAT6	RABIF	KLHL12	ADIPOR1	CYB5R1	TMEM183A	PPFIA4	FMOD	PPP1R15B	NFASC
Positional_gene_sets	chr5q31	233	15	8.45599e-08	2.68768e-06	CDC42SE2	RAPGEF6	P4HA2	PDLIM4	SLC22A4	SLC22A5	IRF1	RAD50	KIF3A	SHROOM1	UQCRQ	AFF4	ZCCHC10	HSPA4	SKP1
Positional_gene_sets	chr3p25	116	11	9.52686e-08	2.68768e-06	ATG7	VGLL4	TAMM41	SYN2	TIMP4	PPARG	TSEN2	MKRN2	RAF1	CHCHD4	TMEM43
Positional_gene_sets	chr16p13	306	17	9.88778e-08	2.68768e-06	METTL22	TMEM186	CARHSP1	USP7	C16orf72	EMP2	NUBP1	CIITA	CLEC16A	RMI2	SOCS1	LITAF	SNN	TXNDC11	ZC3H7A	RSL1D1	GSPT1
Positional_gene_sets	chr22q13	239	14	7.17692e-07	1.78825e-05	PDGFB	SREBF2	PARVB	BRD1	ZBED4	ALG12	CRELD2	PIM3	TRABD	SELO	HDAC10	DENND6B	PPP6R2	CHKB
Positional_gene_sets	chr12q15	34	5	3.93524e-05	0.000905104	CCT2	RAB3IP	RP11-611E13.2	CNOT2	PTPRB
Positional_gene_sets	chr12p13	244	10	0.000522807	0.0111657	CD69	CLEC2B	PRR4	ETV6	MANSC1	DUSP16	CREBL2	CDKN1B	APOLD1	HEBP1
Positional_gene_sets	chr5p12	17	3	0.000883413	0.0176094	HMGCS1	PAIP1	NNT
BioCarta	BIOCARTA_S1P_PATHWAY	8	3	7.85028e-05	0.0122411	SREBF1	SREBF2	HMGCS1
BioCarta	BIOCARTA_CERAMIDE_PATHWAY	21	4	8.47132e-05	0.0122411	BAD	RELA	RAF1	MAP3K1
BioCarta	BIOCARTA_FMLP_PATHWAY	34	4	0.000584237	0.0419655	NCF2	RELA	RAF1	MAP3K1
BioCarta	BIOCARTA_CDMAC_PATHWAY	16	3	0.000733679	0.0419655	RELA	PRKCB	RAF1
BioCarta	BIOCARTA_CARDIACEGF_PATHWAY	18	3	0.0010512	0.0419655	RELA	PRKCB	EDNRA
BioCarta	BIOCARTA_CCR3_PATHWAY	19	3	0.00123782	0.0419655	PPP1R12B	PRKCB	RAF1
BioCarta	BIOCARTA_CXCR4_PATHWAY	19	3	0.00123782	0.0419655	RELA	PRKCB	RAF1
BioCarta	BIOCARTA_MAL_PATHWAY	19	3	0.00123782	0.0419655	MAP4K2	RAF1	MAP3K1
BioCarta	BIOCARTA_TCR_PATHWAY	44	4	0.00156419	0.0419655	RELA	PRKCB	RAF1	MAP3K1
BioCarta	BIOCARTA_RAC1_PATHWAY	21	3	0.00167061	0.0419655	NCF2	PPP1R12B	MAP3K1
BioCarta	BIOCARTA_KERATINOCYTE_PATHWAY	46	4	0.00184712	0.0419655	RELA	PRKCB	RAF1	MAP3K1
BioCarta	BIOCARTA_RAS_PATHWAY	22	3	0.00191819	0.0419655	BAD	RELA	RAF1
BioCarta	BIOCARTA_AKT_PATHWAY	22	3	0.00191819	0.0419655	BAD	RELA	YWHAH
BioCarta	BIOCARTA_IGF1R_PATHWAY	23	3	0.00218745	0.0419655	BAD	YWHAH	RAF1
BioCarta	BIOCARTA_GLEEVEC_PATHWAY	23	3	0.00218745	0.0419655	BAD	RAF1	MAP3K1
BioCarta	BIOCARTA_MAPK_PATHWAY	81	5	0.00234498	0.0419655	MAP4K2	MAP3K11	RELA	RAF1	MAP3K1
BioCarta	BIOCARTA_STRESS_PATHWAY	24	3	0.00247902	0.0419655	MAP4K2	RELA	MAP3K1
BioCarta	BIOCARTA_PKC_PATHWAY	7	2	0.00261377	0.0419655	RELA	PRKCB
BioCarta	BIOCARTA_RACCYCD_PATHWAY	26	3	0.0031315	0.0438968	RELA	CDKN1B	RAF1
BioCarta	BIOCARTA_GH_PATHWAY	27	3	0.00349351	0.0438968	SOCS1	PRKCB	RAF1
BioCarta	BIOCARTA_EGF_PATHWAY	27	3	0.00349351	0.0438968	PRKCB	RAF1	MAP3K1
BioCarta	BIOCARTA_AT1R_PATHWAY	27	3	0.00349351	0.0438968	PRKCB	RAF1	MAP3K1
BioCarta	BIOCARTA_PYK2_PATHWAY	27	3	0.00349351	0.0438968	PRKCB	RAF1	MAP3K1
BioCarta	BIOCARTA_PDGF_PATHWAY	28	3	0.00388008	0.0467226	PRKCB	RAF1	MAP3K1
Wikipathways	SREBF and miR33 in cholesterol and lipid homeostasis	18	6	3.43858e-08	1.86715e-05	SCD	SREBF1	FASN	SREBF2	HMGCS1	ABCA1
Wikipathways	Sterol Regulatory Element-Binding Proteins (SREBP) signalling	71	9	1.15096e-07	3.12486e-05	SCD	SREBF1	FASN	SREBF2	PPARG	HMGCS1	INSIG1	FDFT1	SQLE
Wikipathways	Focal Adhesion	200	12	3.49851e-06	0.00063323	LAMC1	LAMC2	PPP1R12B	PARVA	BAD	PRKCB	RAC3	PDGFB	PARVB	RAF1	ITGA1	ITGA2
Wikipathways	Oncostatin M Signaling Pathway	65	6	9.76143e-05	0.0109609	RELA	CDKN1B	PRKCB	TIMP3	RAF1	IL6ST
Wikipathways	Insulin Signaling	161	9	0.000100929	0.0109609	MAP4K2	EHD1	MAP3K11	SOCS1	PRKCB	XBP1	RAF1	MAP3K1	KIF3A
Wikipathways	Angiopoietin Like Protein 8 Regulatory Pathway	132	8	0.000140331	0.0126999	SCD	MAP4K2	MAP3K11	SREBF1	FASN	SREBF2	RAF1	MAP3K1
Wikipathways	Liver X Receptor Pathway	10	3	0.000165395	0.0128299	SCD	SREBF1	FASN
Wikipathways	Senescence and Autophagy in Cancer	105	7	0.000203744	0.0138291	RNASEL	CDKN1B	RSL1D1	ATG7	RAF1	IL6ST	IRF1
Wikipathways	Gastrin Signaling Pathway	114	7	0.000337684	0.0203736	BAD	MAP3K11	RELA	KAT5	CDKN1B	PPARG	RAF1
Wikipathways	Cholesterol Biosynthesis Pathway	15	3	0.000601166	0.0326433	HMGCS1	FDFT1	SQLE
Wikipathways	Small cell lung cancer	98	6	0.000909577	0.0449	LAMC1	LAMC2	RELA	CDKN1B	ITGA2	SKP1
GO_mf	GO_OXIDOREDUCTASE_ACTIVITY	717	27	6.7421e-08	0.000110908	DHCR24	NCF2	KDM5B	CYB5R1	SCD	FAR1	FADS2	FADS1	FADS3	FTH1	TM7SF2	CCS	IDH2	P4HB	DCXR	DUS1L	FASN	OGFOD3	CYP27A1	SMOX	CHCHD4	NNT	NDUFS4	GPX8	P4HA2	UQCRQ	SQLE
GO_mf	GO_SMALL_GTPASE_BINDING	431	18	2.65962e-06	0.00173893	ERRFI1	NCF2	RGL1	RAB3GAP2	RAB3IL1	EHD1	CDC42EP2	MAP3K11	ARHGEF12	RAB3IP	CIB1	IQGAP1	CLEC16A	DENND6B	CDC42SE2	RAPGEF6	KIF3A	ABCA1
GO_mf	GO_GTPASE_BINDING	527	20	3.1713e-06	0.00173893	ERRFI1	NCF2	RGL1	RABIF	EPRS	RAB3GAP2	RAB3IL1	EHD1	CDC42EP2	MAP3K11	ARHGEF12	RAB3IP	CIB1	IQGAP1	CLEC16A	DENND6B	CDC42SE2	RAPGEF6	KIF3A	ABCA1
GO_mf	GO_PHOSPHATASE_BINDING	182	11	8.33387e-06	0.0034273	SMG7	PPP1R32	BAD	CDKN1B	IQGAP1	CARHSP1	PPP1R27	PPARG	ITGA1	PDLIM4	KIF3A
GO_mf	GO_OXIDOREDUCTASE_ACTIVITY_ACTING_ON_PAIRED_DONORS_WITH_OXIDATION_OF_A_PAIR_OF_DONORS_RESULTING_IN_THE_REDUCTION_OF_MOLECULAR_OXYGEN_TO_TWO_MOLECULES_OF_WATER	5	3	1.43796e-05	0.00470398	SCD	FADS2	FADS1
GO_mf	GO_PROTEIN_DIMERIZATION_ACTIVITY	1312	33	1.89079e-05	0.00470398	ADIPOR1	EPRS	RAB3GAP2	TEAD1	ARNTL	BAD	POLA2	MAP3K11	RELA	DRAP1	BANF1	CD69	PEX11A	IDH2	SREBF1	PDK2	SOX9	P4HB	FASN	ABCG1	XBP1	YWHAH	FBXO7	PDGFB	SREBF2	ZBED4	ATG7	PPARG	RAF1	HMGCS1	ITGA2	IL6ST	PDLIM4
GO_mf	GO_PROTEIN_HETERODIMERIZATION_ACTIVITY	500	18	2.0017e-05	0.00470398	ADIPOR1	RAB3GAP2	TEAD1	ARNTL	BAD	POLA2	RELA	DRAP1	SOX9	P4HB	ABCG1	XBP1	YWHAH	FBXO7	PDGFB	PPARG	RAF1	ITGA2
GO_mf	GO_ENDONUCLEASE_ACTIVITY	120	8	7.20185e-05	0.0148088	RNASEL	TSEN15	FEN1	MUS81	TSEN34	TSEN2	PELO	RAD50
GO_mf	GO_KINASE_BINDING	715	21	8.14199e-05	0.0148817	ERRFI1	PPP1R12B	ADIPOR1	BAD	MAP4K2	MAP3K11	RELA	CDKN1B	CIB1	IQGAP1	EMP2	SOCS1	PRKCB	SREBF1	SOX9	RAC3	BCL11A	TTC28	FBXO7	RAF1	MAP3K1
GO_mf	GO_ENZYME_REGULATOR_ACTIVITY	1006	26	9.73892e-05	0.0153453	ERRFI1	NCF2	PPP1R12B	PPP1R15B	RAB3GAP2	DNAJC1	B3GAT3	BAD	PPP2R5B	ARL2	CDC42EP2	SIPA1	CST6	CCS	ARHGEF12	CDKN1B	CIB1	IQGAP1	SOCS1	SREBF1	PPP1R27	GPS1	TIMP3	PDGFB	TIMP4	RAF1
GO_mf	GO_ENDONUCLEASE_ACTIVITY_ACTIVE_WITH_EITHER_RIBO_OR_DEOXYRIBONUCLEIC_ACIDS_AND_PRODUCING_3_PHOSPHOMONOESTERS	22	4	0.000102613	0.0153453	TSEN15	MUS81	TSEN34	TSEN2
GO_mf	GO_MOLECULAR_FUNCTION_REGULATOR	1767	38	0.000126992	0.0174085	ERRFI1	NCF2	RGL1	PPP1R12B	RABIF	PPP1R15B	RAB3GAP2	DNAJC1	RAB3IL1	B3GAT3	BAD	PPP2R5B	ARL2	CDC42EP2	SIPA1	CST6	CCS	ARHGEF12	CDKN1B	RAB3IP	SEMA4B	CIB1	IQGAP1	SOCS1	PRKCB	SREBF1	PPP1R27	GPS1	SECTM1	WNT10A	YWHAH	TIMP3	PDGFB	DENND6B	TIMP4	RAF1	FST	RAPGEF6
GO_mf	GO_REPRESSING_TRANSCRIPTION_FACTOR_BINDING	71	6	0.000159864	0.0181383	ARNTL	MTA2	RELA	KAT5	BBS1	PPARG
GO_mf	GO_ENDORIBONUCLEASE_ACTIVITY_PRODUCING_3_PHOSPHOMONOESTERS	10	3	0.000165395	0.0181383	TSEN15	TSEN34	TSEN2
GO_mf	GO_QUATERNARY_AMMONIUM_GROUP_TRANSMEMBRANE_TRANSPORTER_ACTIVITY	10	3	0.000165395	0.0181383	SLC25A45	SLC22A4	SLC22A5
GO_mf	GO_PROTEIN_PHOSPHATASE_BINDING	137	8	0.000181375	0.0186476	SMG7	BAD	CDKN1B	IQGAP1	PPARG	ITGA1	PDLIM4	KIF3A
GO_mf	GO_DRUG_BINDING	1697	36	0.000250881	0.0242765	RNASEL	DHX9	NMNAT2	UBE2T	EPRS	TUT1	MAP4K2	CDC42BPG	EHD1	SCYL1	MAP3K11	CCT2	NUBP1	CIITA	PRKCB	MT2A	PDK2	FASN	CSNK1D	ABCG1	RTCB	PIM3	CHKB	SYN2	PPARG	RAF1	ATP11B	HMGCS1	MAP3K1	PLK2	SLC22A4	SLC22A5	RAD50	KIF3A	HSPA4	ABCA1
GO_mf	GO_ENZYME_ACTIVATOR_ACTIVITY	509	16	0.000271663	0.0248269	ERRFI1	NCF2	PPP1R12B	RAB3GAP2	DNAJC1	B3GAT3	BAD	PPP2R5B	CDC42EP2	SIPA1	CCS	ARHGEF12	IQGAP1	SREBF1	PDGFB	RAF1
GO_mf	GO_TRANSCRIPTION_FACTOR_BINDING	638	18	0.000421577	0.0340121	RERE	DHX9	TEAD1	ARNTL	MTA2	FAM89B	RELA	KAT5	BBS1	CNOT2	CRTC3	USP7	CIITA	PRKCB	SOX9	YWHAH	ATG7	PPARG
GO_mf	GO_OXIDOREDUCTASE_ACTIVITY_ACTING_ON_PAIRED_DONORS_WITH_INCORPORATION_OR_REDUCTION_OF_MOLECULAR_OXYGEN	156	8	0.000436936	0.0340121	SCD	FADS2	FADS1	P4HB	OGFOD3	CYP27A1	P4HA2	SQLE
GO_mf	GO_NUCLEASE_ACTIVITY	196	9	0.000437396	0.0340121	RNASEL	TSEN15	FEN1	MUS81	CNOT2	TSEN34	TSEN2	PELO	RAD50
GO_mf	GO_PROXIMAL_PROMOTER_SEQUENCE_SPECIFIC_DNA_BINDING	536	16	0.000478003	0.0340121	DHX9	TEAD1	ARNTL	DPF2	RELA	OVOL1	ETV6	LITAF	SREBF1	SOX9	BCL11A	XBP1	SREBF2	PPARG	IRF1	NFIL3
GO_mf	GO_GTPASE_INHIBITOR_ACTIVITY	14	3	0.000485011	0.0340121	ARL2	IQGAP1	GPS1
GO_mf	GO_CELL_ADHESION_MOLECULE_BINDING	485	15	0.000496226	0.0340121	PKP1	PARVA	EEF1G	EHD1	SCYL1	CCS	TSPAN8	IQGAP1	UNC45A	EMP2	RSL1D1	P4HB	FASN	CSNK1D	ITGA2
GO_mf	GO_TRANSITION_METAL_ION_BINDING	1060	25	0.000520187	0.0342283	RERE	RNF2	KDM5B	RABIF	EPRS	SCD	FEN1	FTH1	MTA2	SF1	ZFPL1	CCS	ANPEP	LITAF	PRKCB	MT2A	NUDT7	OGFOD3	QPCT	CYP27A1	HDAC10	PPARG	MAP3K1	P4HA2	ZCCHC10
GO_mf	GO_DOUBLE_STRANDED_DNA_BINDING	949	23	0.000600991	0.0369651	DHX9	KDM5B	TEAD1	ARNTL	FEN1	MTA2	MEN1	DPF2	RELA	OVOL1	ETV6	LITAF	SREBF1	SOX9	BCL11A	XBP1	SREBF2	PPARG	IRF1	RAD50	AFF4	HIST1H1B	NFIL3
GO_mf	GO_ENDORIBONUCLEASE_ACTIVITY	60	5	0.000606723	0.0369651	RNASEL	TSEN15	FEN1	TSEN34	TSEN2
GO_mf	GO_ADENYL_NUCLEOTIDE_BINDING	1519	32	0.000630143	0.0370209	RNASEL	DHX9	NMNAT2	UBE2T	EPRS	TUT1	MAP4K2	CDC42BPG	EHD1	SCYL1	MAP3K11	CCT2	NUBP1	CIITA	PRKCB	PDK2	CSNK1D	ABCG1	RTCB	PIM3	CHKB	SYN2	RAF1	ATP11B	MAP3K1	PLK2	SLC22A4	SLC22A5	RAD50	KIF3A	HSPA4	ABCA1
GO_mf	GO_RIBONUCLEOTIDE_BINDING	1861	37	0.000698756	0.0396363	RNASEL	DHX9	NMNAT2	UBE2T	EPRS	TUT1	MAP4K2	CDC42BPG	EHD1	ARL2	SCYL1	MAP3K11	CCT2	NUBP1	CIITA	GSPT1	PRKCB	PDK2	ARL16	RAC3	CSNK1D	ABCG1	RTCB	PIM3	CHKB	SYN2	RAF1	ATP11B	ARL15	MAP3K1	PLK2	SLC22A4	SLC22A5	RAD50	KIF3A	HSPA4	ABCA1
GO_mf	GO_PROTEIN_CONTAINING_COMPLEX_BINDING	1091	25	0.000784839	0.0430353	RNASEL	DHX9	ARPC5	PKP1	MTA2	UBXN1	CDCA5	RELA	CFL1	CDKN1B	TSPAN8	IQGAP1	EMP2	CIITA	SREBF1	P4HB	PDGFB	ITGA1	PELO	ITGA2	FST	PLK2	SHROOM1	HIST1H1B	ABCA1
GO_mf	GO_TRNA_SPECIFIC_RIBONUCLEASE_ACTIVITY	17	3	0.000883413	0.0461253	TSEN15	TSEN34	TSEN2
GO_mf	GO_RAB_GUANYL_NUCLEOTIDE_EXCHANGE_FACTOR_ACTIVITY	38	4	0.00089727	0.0461253	RAB3GAP2	RAB3IL1	RAB3IP	DENND6B
Cancer_gene_neighborhoods	MORF_RAB1A	191	11	1.31403e-05	0.00561092	ARPC5	GANAB	OTUB1	FAM89B	CIB1	NUBP1	P4HB	CSNK1D	RTCB	VGLL4	RAF1
Cancer_gene_neighborhoods	MORF_AP2M1	216	11	4.09558e-05	0.00874405	ARPC5	GANAB	OTUB1	FAU	CAPN1	MAP3K11	CFL1	BANF1	SF3B2	P4HB	SKP1
Cancer_gene_neighborhoods	MORF_UBE2I	238	11	9.78416e-05	0.0113327	EEF1G	GANAB	OTUB1	ZFPL1	FAU	CFL1	SART1	BANF1	CCT2	HGS	RAF1
Cancer_gene_neighborhoods	GCM_RAF1	42	5	0.000111673	0.0113327	SF1	CFL1	DRAP1	USP7	RAF1
Cancer_gene_neighborhoods	GCM_GSPT1	168	9	0.000139486	0.0113327	KLHL12	SNX15	NGRN	C16orf72	CLEC16A	GSPT1	HGS	TSEN34	EDNRA
Cancer_gene_neighborhoods	MORF_CSNK1D	71	6	0.000159864	0.0113327	EML3	OTUB1	FAM89B	CIB1	CSNK1D	RAF1
Cancer_gene_neighborhoods	GCM_NF2	300	12	0.000185782	0.0113327	RABIF	KLHL12	TUT1	SNX15	ZNF710	C16orf72	CLEC16A	GSPT1	HGS	TSEN34	SPECC1L	EDNRA
Cancer_gene_neighborhoods	MORF_GSPT1	49	5	0.00023457	0.0117707	SMG7	FEN1	SF3B2	GSPT1	HSPA4
Cancer_gene_neighborhoods	MORF_PRKAG1	222	10	0.000248095	0.0117707	EPRS	EML3	OTUB1	DRAP1	CIB1	CSNK1D	RTCB	VGLL4	RAF1	ATP11B
Cancer_gene_neighborhoods	MORF_TERF2IP	115	7	0.000356121	0.0141166	OTUB1	CNOT2	NUBP1	CSNK1D	RTCB	FBXO7	RAF1
Cancer_gene_neighborhoods	MORF_SOD1	277	11	0.000363661	0.0141166	SMG7	FEN1	GANAB	SSSCA1	FIBP	BANF1	SF3B2	CCT2	GSPT1	HSPA4	SKP1
Cancer_gene_neighborhoods	GCM_RAN	196	9	0.000437396	0.0154444	RERE	KLHL12	TMEM183A	FADS1	SNX15	ZNF710	NGRN	CLEC16A	GSPT1
Cancer_gene_neighborhoods	MORF_ANP32B	198	9	0.000470799	0.0154444	EEF1G	GANAB	FAU	SART1	BANF1	SF3B2	CCT2	RSL1D1	SKP1
Cancer_gene_neighborhoods	MORF_DDB1	243	10	0.000506375	0.0154444	RERE	EPRS	EML3	OTUB1	DRAP1	CIB1	CSNK1D	RTCB	VGLL4	RAF1
Cancer_gene_neighborhoods	GCM_SMARCC1	36	4	0.000728931	0.0186569	DHX9	SF1	DRAP1	SLC29A2
Cancer_gene_neighborhoods	MORF_RAC1	211	9	0.00074278	0.0186569	ARPC5	GANAB	OTUB1	SSSCA1	BANF1	RTCB	VGLL4	RAF1	SKP1
Cancer_gene_neighborhoods	MORF_ACP1	211	9	0.00074278	0.0186569	GANAB	ZFPL1	DPF2	SART1	CCT2	RSL1D1	HGS	SREBF2	NDUFS4
Cancer_gene_neighborhoods	MORF_PAPSS1	103	6	0.00117852	0.0279571	ARPC5	EPRS	GANAB	RTCB	SREBF2	VGLL4
Cancer_gene_neighborhoods	MORF_BUB3	277	10	0.00137143	0.030821	EPRS	FEN1	GANAB	POLA2	FIBP	SF3B2	CCT2	RSL1D1	SREBF2	NDUFS4
Cancer_gene_neighborhoods	MORF_TPR	146	7	0.00146258	0.0312261	EML3	OTUB1	DRAP1	CNOT2	NUBP1	CSNK1D	RAF1
Cancer_gene_neighborhoods	MORF_DAP3	195	8	0.00184915	0.0368752	ARPC5	EPRS	GANAB	FIBP	BANF1	CCT2	RTCB	VGLL4
Cancer_gene_neighborhoods	MORF_NME2	154	7	0.00198304	0.0368752	EEF1G	GANAB	OTUB1	FAU	CFL1	BANF1	XBP1
Cancer_gene_neighborhoods	MORF_DAP	78	5	0.00198625	0.0368752	SMG7	GANAB	SF3B2	SREBF1	SKP1
Cancer_gene_neighborhoods	MORF_RAD23A	348	11	0.00230091	0.040937	EPRS	GANAB	POLA2	FIBP	SF3B2	CCT2	RSL1D1	RTCB	SREBF2	NDUFS4	SKP1
Curated_gene_sets	NIKOLSKY_BREAST_CANCER_17Q21_Q25_AMPLICON	331	28	1.88799e-16	1.03858e-12	PDK2	SOX9	OXLD1	CCDC137	ARL16	HGS	MRPL12	SLC25A10	SLC25A10	PPP1R27	ALYREF	NOTUM	ASPSCR1	LRRC45	RAC3	DCXR	RFNG	GPS1	DUS1L	FASN	CCDC57	SLC16A3	CSNK1D	CD7	SECTM1	OGFOD3	HEXDC	C17orf62	NARF
Curated_gene_sets	LOPEZ_MBD_TARGETS	944	40	9.60391e-13	2.64155e-09	ERRFI1	SLC45A1	PPP1R12B	RABIF	PPP1R15B	CPSF7	TMEM258	GANAB	OTUB1	MAP4K2	MEN1	ARL2	NAALADL1	TM7SF2	ZNHIT2	CAPN1	NEAT1	LTBP3	FAM89B	MAP3K11	OVOL1	CFL1	MUS81	DRAP1	PACS1	SLC29A2	CCS	CLEC2B	CARHSP1	LITAF	MT2A	PDK2	SECTM1	FBXO7	SREBF2	ATG7	RAF1	ITGA2	RAD50	INSIG1
Curated_gene_sets	NIKOLSKY_BREAST_CANCER_22Q13_AMPLICON	17	8	5.74987e-12	1.05434e-08	BRD1	ZBED4	ALG12	CRELD2	PIM3	TRABD	SELO	HDAC10
Curated_gene_sets	BLALOCK_ALZHEIMERS_DISEASE_UP	1653	47	6.74056e-09	7.4881e-06	LAMC1	NFASC	EPRS	MYRF	FADS1	FADS3	BEST1	FTH1	EEF1G	UBXN1	BAD	EHD1	ZFPL1	LTBP3	MAP3K11	EFEMP2	SART1	SLC29A2	CLEC2B	CNOT2	LGR5	AP3S2	IDH2	CIB1	IQGAP1	USP7	LITAF	MT2A	SREBF1	SOX9	RFNG	SECTM1	SMOX	EMID1	HMGXB4	TOM1	PDGFB	SREBF2	BRD1	VGLL4	EDNRA	ITGA1	IL6ST	PDLIM4
Curated_gene_sets	HORTON_SREBF_TARGETS	24	7	6.80612e-09	7.4881e-06	TM7SF2	ALDOC	FASN	HMGCS1	INSIG1	FDFT1	SQLE
Curated_gene_sets	REACTOME_REGULATION_OF_CHOLESTEROL_BIOSYNTHESIS_BY_SREBP_SREBF	55	9	1.15257e-08	1.05671e-05	SCD	TM7SF2	SREBF1	FASN	SREBF2	HMGCS1	INSIG1	FDFT1	SQLE
Curated_gene_sets	REACTOME_ACTIVATION_OF_GENE_EXPRESSION_BY_SREBF_SREBP	42	8	2.17986e-08	1.71306e-05	SCD	TM7SF2	SREBF1	FASN	SREBF2	HMGCS1	FDFT1	SQLE
Curated_gene_sets	CASORELLI_ACUTE_PROMYELOCYTIC_LEUKEMIA_DN	662	26	5.23006e-08	3.59632e-05	DHCR24	DHX9	EPRS	SCD	VPS37C	FEN1	FADS2	FADS1	HNRNPUL2	TM7SF2	POLA2	CLEC2B	ALDOC	MRPL12	PCYT2	DCXR	SLC16A3	YWHAH	TIMP3	HMGCS1	NNT	RAPGEF6	HSPA4	INSIG1	FDFT1	SQLE
Curated_gene_sets	GARY_CD5_TARGETS_UP	470	21	1.27453e-07	7.40767e-05	SCD	ARL2	NEAT1	MALAT1	SIPA1	PACS1	CD69	CLEC2B	IDH2	ALDOC	FASN	WNT10A	SREBF2	PARVB	SELO	HMGCS1	IRF1	KIF3A	INSIG1	FDFT1	SQLE
Curated_gene_sets	JOHNSTONE_PARVB_TARGETS_3_UP	430	20	1.3466e-07	7.40767e-05	ERRFI1	SCD	HTRA1	FADS1	EHD1	ATG2A	TM7SF2	SYVN1	CAPN1	CDC42EP2	NEAT1	LTBP3	RELA	SLC29A2	SEMA4B	IQGAP1	LITAF	P4HB	TMEM43	ITGA2
Curated_gene_sets	SCHMIDT_POR_TARGETS_IN_LIMB_BUD_UP	26	6	3.94939e-07	0.000197506	TM7SF2	SREBF2	HMGCS1	INSIG1	FDFT1	SQLE
Curated_gene_sets	MILI_PSEUDOPODIA_CHEMOTAXIS_DN	423	19	4.72876e-07	0.000216774	LAMC1	SCD	GALNT18	CPSF7	FADS3	GANAB	SYVN1	DPF2	FIBP	USP7	GSPT1	C17orf62	TIMP3	SREBF2	PIM3	TMEM43	HMGCS1	IL6ST	P4HA2
Curated_gene_sets	MILI_PSEUDOPODIA_HAPTOTAXIS_DN	665	24	7.89928e-07	0.000313651	PPP1R15B	DNAJC1	SCD	INCENP	TUT1	GANAB	MEN1	SYVN1	DPF2	LTBP3	ZDHHC24	IQGAP1	SOCS1	TXNDC11	SREBF1	OGFOD3	ZNRF3	SREBF2	ALG12	PIM3	TMEM43	IL6ST	P4HA2	SQLE
Curated_gene_sets	LEI_MYB_TARGETS	317	16	8.48492e-07	0.000313651	LAMC2	FEN1	FADS2	FADS1	OTUB1	TM7SF2	MRPL49	DPF2	EMP2	LITAF	RAC3	SLC16A3	XBP1	TIMP3	PLK2	HSPA4
Curated_gene_sets	NUYTTEN_EZH2_TARGETS_UP	1024	31	8.55256e-07	0.000313651	ERRFI1	LAMC2	NCF2	RGL1	RNF2	CYB5R1	PPFIA4	TMEM132A	DAGLA	EHD1	PPP2R5B	OVOL1	CD69	CLEC2B	TSPAN8	ANPEP	SOCS1	MT2A	DUS1L	SLC16A3	SECTM1	PITPNB	VGLL4	HMGCS1	IL6ST	PLK2	CDC42SE2	P4HA2	SLC22A4	SLC22A5	IRF1
Curated_gene_sets	RODRIGUES_THYROID_CARCINOMA_POORLY_DIFFERENTIATED_DN	770	26	9.457e-07	0.000325143	RERE	FMOD	ZBED5-AS1	VPS51	CAPN1	NEAT1	MALAT1	LTBP3	BBS1	PRR4	MANSC1	APOLD1	HEBP1	PTPRB	CRTC3	UNC45A	GSPT1	PDK2	ABCG1	FBXO7	PPP6R2	CHKB	VGLL4	ITGA1	MAP3K1	AFF4
Curated_gene_sets	GRAESSMANN_APOPTOSIS_BY_DOXORUBICIN_DN	1718	43	1.0429e-06	0.000337469	DHCR24	DHX9	LAMC1	TSEN15	RABIF	CYB5R1	RRP15	LYPLAL1	SCD	FAR1	FADS2	FADS1	SNX15	SLC29A2	ARHGEF12	DUSP16	CDKN1B	CNOT2	PEX11A	RCCD1	METTL22	TMEM186	EMP2	NUBP1	PDK2	MRPL12	CSNK1D	PITPNB	TTC28	XBP1	YWHAH	TIMP3	HMGXB4	TOM1	SREBF2	ALG12	RAF1	HMGCS1	IL6ST	MAP3K1	HSPA4	FDFT1	SQLE
Curated_gene_sets	REACTOME_REGULATION_OF_LIPID_METABOLISM_BY_PEROXISOME_PROLIFERATOR_ACTIVATED_RECEPTOR_ALPHA_PPARALPHA	119	10	1.13037e-06	0.000345453	RGL1	ARNTL	FADS1	PEX11A	SREBF1	SREBF2	PPARG	HMGCS1	FDFT1	ABCA1
Curated_gene_sets	REACTOME_METABOLISM_OF_STEROIDS	150	11	1.28095e-06	0.000370868	DHCR24	SCD	TM7SF2	SREBF1	FASN	CYP27A1	SREBF2	HMGCS1	INSIG1	FDFT1	SQLE
Curated_gene_sets	DIAZ_CHRONIC_MEYLOGENOUS_LEUKEMIA_UP	1395	37	1.69198e-06	0.00046538	DHCR24	DHX9	KDM5B	KLHL12	SCD	FADS2	FADS1	MEN1	EHD1	MRPL49	DRAP1	CLEC2B	HEBP1	CCT2	NGRN	GSPT1	SREBF1	PCYT2	FASN	CSNK1D	CD7	NARF	QPCT	PITPNB	RTCB	FBXO7	SREBF2	PARVB	BRD1	HMGCS1	PAIP1	NNT	NDUFS4	RAD50	SKP1	FDFT1	SQLE
Curated_gene_sets	GROSS_HYPOXIA_VIA_ELK3_DN	156	11	1.88409e-06	0.000493543	ERRFI1	EPRS	ANPEP	SMOX	XBP1	PIM3	FST	MAP3K1	PLK2	PDLIM4	NFIL3
Curated_gene_sets	GRAESSMANN_APOPTOSIS_BY_DOXORUBICIN_UP	1121	32	1.97449e-06	0.000493711	RGL1	PKP1	UBE2T	KDM5B	ARNTL	TMEM132A	INCENP	ROM1	EHD1	SAC3D1	SYVN1	CAPN1	FRMD8	RNASEH2C	OVOL1	C11orf68	DRAP1	CCS	CARHSP1	LITAF	CCDC137	ARL16	DCXR	RFNG	SMOX	PDGFB	CRELD2	TRABD	SLC35A5	PLK2	SKP1	ATP6V0E2
Curated_gene_sets	PHONG_TNF_RESPONSE_NOT_VIA_P38	340	16	2.11334e-06	0.000505456	LAMC2	TMEM132A	EHD1	CDKN1B	CNOT2	SOX9	SMOX	CRELD2	PPARG	ITGA2	IL6ST	P4HA2	PDLIM4	SLC22A4	IRF1	ABCA1
Curated_gene_sets	FOSTER_KDM1A_TARGETS_DN	199	12	3.32197e-06	0.000761423	POLA2	SCYL1	LTBP3	PEX11A	RCCD1	TMEM186	SNN	RAC3	DCXR	TRABD	CHKB	ATP11B
Curated_gene_sets	DEBIASI_APOPTOSIS_BY_REOVIRUS_INFECTION_DN	274	14	3.58365e-06	0.000788546	DHCR24	DHX9	FADS2	FADS1	MEN1	ATG2A	PPP2R5B	CAPN1	POLA2	CLEC16A	PCYT2	BCL11A	INSIG1	SQLE
Curated_gene_sets	SENESE_HDAC3_TARGETS_UP	487	19	3.77342e-06	0.000798369	ERRFI1	DHX9	SMG7	EPRS	SCD	HTRA1	TEAD1	NEAT1	MALAT1	PRR4	DUSP16	PTPRB	IQGAP1	TIMP3	ATP11B	IL6ST	PDLIM4	AFF4	HSPA4
Curated_gene_sets	FOSTER_TOLERANT_MACROPHAGE_DN	403	17	4.42319e-06	0.000901183	ERRFI1	PPP1R15B	CD69	ETV6	DUSP16	SOCS1	SNN	ZC3H7A	GSPT1	MT2A	RAC3	SECTM1	ZNRF3	KREMEN1	DENND6B	ATP11B	NFIL3
Curated_gene_sets	REACTOME_METABOLISM_OF_LIPIDS	737	24	4.64372e-06	0.000912325	DHCR24	RGL1	SCD	ARNTL	FAR1	FADS2	FADS1	TM7SF2	PEX11A	NUDT7	SREBF1	PCYT2	FASN	CYP27A1	PITPNB	SREBF2	CHKB	PPARG	HMGCS1	SLC22A5	INSIG1	FDFT1	SQLE	ABCA1
Curated_gene_sets	WANG_RESPONSE_TO_GSK3_INHIBITOR_SB216763_DN	363	16	4.87513e-06	0.000924762	DHCR24	UBE2T	SCD	FEN1	FADS2	EHD1	EMP2	PPP1R27	ALYREF	FASN	XBP1	TIMP3	HMGCS1	HIST1H1B	INSIG1	SQLE
Curated_gene_sets	HAN_SATB1_TARGETS_UP	420	17	7.61265e-06	0.00139591	DHCR24	RRP15	TMEM132A	FADS3	NEAT1	ALDOC	QPCT	XBP1	ALG12	CRELD2	PPP6R2	ATG7	ATP11B	HMGCS1	FST	CD164	SQLE
Curated_gene_sets	ENK_UV_RESPONSE_EPIDERMIS_DN	513	19	7.91363e-06	0.00140429	DHCR24	C1orf21	DNAJC1	ARNTL	KCNK7	CTSF	CLEC2B	HEBP1	EMP2	GSPT1	PRKCB	DCXR	CSNK1D	BCL11A	PITPNB	YWHAH	ITGA2	NDUFS4	AFF4
Curated_gene_sets	REACTOME_CHOLESTEROL_BIOSYNTHESIS	25	5	8.17195e-06	0.00140481	DHCR24	TM7SF2	HMGCS1	FDFT1	SQLE
Curated_gene_sets	ROZANOV_MMP14_TARGETS_UP	261	13	1.04917e-05	0.00174893	ERRFI1	NMNAT2	NCF2	MYRF	EFEMP2	ALDOC	SMOX	TIMP3	PPP6R2	PPARG	NNT	FST	PLK2
Curated_gene_sets	NIKOLSKY_BREAST_CANCER_12Q13_Q21_AMPLICON	45	6	1.16486e-05	0.00188468	CCT2	RAB3IP	CNOT2	PTPRB	TSPAN8	LGR5
Curated_gene_sets	NIKOLSKY_BREAST_CANCER_11Q12_Q14_AMPLICON	156	10	1.28593e-05	0.00199722	TMEM132A	VPS37C	CPSF7	PPP1R32	DAGLA	SLC29A2	BBS1	ZDHHC24	CTSF	CCS
Curated_gene_sets	TARTE_PLASMA_CELL_VS_PLASMABLAST_DN	307	14	1.30704e-05	0.00199722	DHCR24	CLEC2B	CCT2	IDH2	IQGAP1	GSPT1	PRKCB	MRPL12	FASN	YWHAH	NNT	HSPA4	FDFT1	NFIL3
Curated_gene_sets	QI_HYPOXIA	127	9	1.56994e-05	0.00233412	SCD	CDC42EP2	MT2A	ALDOC	SOX9	MAP3K1	P4HA2	INSIG1	SQLE
Curated_gene_sets	YAO_TEMPORAL_RESPONSE_TO_PROGESTERONE_CLUSTER_11	98	8	1.67373e-05	0.00242295	NPL	EPRS	MYRF	PEX11A	GSPT1	DUS1L	CRELD2	PELO
Curated_gene_sets	KEGG_FOCAL_ADHESION	198	11	1.83921e-05	0.00259423	LAMC1	LAMC2	PARVA	BAD	PRKCB	RAC3	PDGFB	PARVB	RAF1	ITGA1	ITGA2
Curated_gene_sets	VISALA_RESPONSE_TO_HEAT_SHOCK_AND_AGING_UP	15	4	2.03916e-05	0.00265974	NEAT1	CLEC2B	NDUFS4	FDFT1
Curated_gene_sets	PASQUALUCCI_LYMPHOMA_BY_GC_STAGE_UP	278	13	2.04461e-05	0.00265974	FADS2	FADS3	MANSC1	DUSP16	PEX11A	TXNDC11	MT2A	P4HB	XBP1	CRELD2	IL6ST	NFIL3	ABCA1
Curated_gene_sets	LIM_MAMMARY_STEM_CELL_DN	408	16	2.07596e-05	0.00265974	DHCR24	LYPLAL1	ATG2A	SNX15	TM7SF2	ZDHHC24	MANSC1	RAB3IP	AP3S2	CIB1	OXLD1	SLC5A1	HMGXB4	HDAC10	MAP3K1	ATP6V0E2
Curated_gene_sets	KIM_ALL_DISORDERS_OLIGODENDROCYTE_NUMBER_CORR_UP	754	23	2.07906e-05	0.00265974	DHCR24	NMNAT2	PPFIA4	HTRA1	FADS2	PPP2R5B	SAC3D1	VPS51	FAU	MRPL49	DPF2	FAM89B	CFL1	FIBP	DRAP1	SF3B2	CCT2	SNN	ALDOC	DCXR	NDUFS4	UQCRQ	ATP6V0E2
Curated_gene_sets	PATIL_LIVER_CANCER	654	21	2.27176e-05	0.00282318	SMG7	UBE2T	KDM5B	RAB3GAP2	SCD	FEN1	FADS2	FADS1	ARL2	SAC3D1	CDCA5	CAPN1	SCYL1	TMEM136	TSPAN8	LGR5	HGS	GPS1	PPARG	ITGA2	SQLE
Curated_gene_sets	CHEN_METABOLIC_SYNDROM_NETWORK	1207	31	2.30945e-05	0.00282318	NPL	NCF2	ARPC5	RGL1	FMOD	SCD	HTRA1	FAR1	TMEM132A	FEN1	FADS3	RAB3IL1	LTBP3	CFL1	EFEMP2	ANPEP	LITAF	SNN	DCXR	RFNG	C17orf62	SMOX	ABCG1	TTC28	YWHAH	TOM1	PPARG	TMEM43	GPX8	PLK2	PDLIM4
Curated_gene_sets	LE_EGR2_TARGETS_DN	104	8	2.58278e-05	0.00308867	ERRFI1	FADS1	EMP2	MT2A	PCYT2	PIM3	HMGCS1	FDFT1
Curated_gene_sets	BENPORATH_MYC_MAX_TARGETS	770	23	2.88092e-05	0.0033719	RAB3GAP2	SCD	FADS3	FTH1	UBXN1	SNX15	ZFPL1	CREBL2	CDKN1B	HEBP1	CNOT2	CIB1	NUBP1	MT2A	PDK2	TSEN34	YWHAH	SREBF2	MOCS2	RAPGEF6	SLC22A4	RAD50	CD164
Curated_gene_sets	CAIRO_HEPATOBLASTOMA_UP	210	11	3.16659e-05	0.00362904	LAMC1	KDM5B	SCD	SAC3D1	LGR5	ASPSCR1	FASN	SREBF2	HMGCS1	FDFT1	SQLE
Curated_gene_sets	AFFAR_YY1_TARGETS_DN	250	12	3.29263e-05	0.00369648	DHCR24	FMOD	SCD	FEN1	FADS2	B3GAT3	TSPAN8	LGR5	EDNRA	HMGCS1	FDFT1	SQLE
Curated_gene_sets	PID_RAC1_PATHWAY	54	6	3.38953e-05	0.0037208	NCF2	ARPC5	MAP3K11	CFL1	IQGAP1	MAP3K1
Curated_gene_sets	KEGG_STEROID_BIOSYNTHESIS	17	4	3.49204e-05	0.0037208	DHCR24	TM7SF2	FDFT1	SQLE
Curated_gene_sets	RODRIGUES_THYROID_CARCINOMA_ANAPLASTIC_DN	522	18	3.51721e-05	0.0037208	RERE	CYB5R1	FMOD	ZBED5-AS1	GALNT18	BBS1	PRR4	PTPRB	CRTC3	SNN	GSPT1	FBXO7	TIMP3	VGLL4	ITGA1	MAP3K1	SKP1	ATP6V0E2
Curated_gene_sets	REACTOME_DISEASE	1072	28	4.35693e-05	0.00452216	FMOD	VPS37C	FEN1	B3GAT3	BAD	PPP2R5B	FAU	SYVN1	CAPN1	MAP3K11	RELA	BANF1	PACS1	CDKN1B	IQGAP1	HGS	DCXR	CYP27A1	KREMEN1	SLC5A1	PDGFB	ALG12	HDAC10	ATG7	RAF1	SLC22A5	SKP1	ABCA1
Curated_gene_sets	SPIELMAN_LYMPHOBLAST_EUROPEAN_VS_ASIAN_UP	483	17	4.49959e-05	0.00458375	DHCR24	ZBED5	B3GAT3	MAP4K2	FAU	POLA2	DPF2	KAT5	SART1	BANF1	AP3S2	DCXR	DUS1L	NARF	HMGCS1	PAIP1	UQCRQ
Curated_gene_sets	LY_AGING_OLD_UP	7	3	4.94819e-05	0.00492877	FMOD	HTRA1	CST6
Curated_gene_sets	SPIELMAN_LYMPHOBLAST_EUROPEAN_VS_ASIAN_DN	587	19	5.01747e-05	0.00492877	RERE	ARPC5	RABIF	SF1	MRPL49	RELA	CLEC2B	CREBL2	CCT2	CNOT2	SLC16A3	ABCG1	PITPNB	RTCB	CHKB	NDUFS4	RAD50	CD164	NFIL3
Curated_gene_sets	BERENJENO_TRANSFORMED_BY_RHOA_UP	540	18	5.44222e-05	0.00525222	ERRFI1	LAMC2	UBE2T	HTRA1	FEN1	INCENP	CDCA5	POLA2	RNASEH2C	BANF1	CIB1	NUBP1	RSL1D1	MRPL12	ALYREF	TAMM41	PLK2	HSPA4
Curated_gene_sets	BORCZUK_MALIGNANT_MESOTHELIOMA_UP	309	13	6.08175e-05	0.00576822	LAMC1	RNF2	KDM5B	TMEM183A	EPRS	FADS1	CCT2	CSNK1D	PARVB	RAF1	HSPA4	SKP1	SQLE
Curated_gene_sets	BIOCARTA_S1P_PATHWAY	8	3	7.85028e-05	0.00729474	SREBF1	SREBF2	HMGCS1
Curated_gene_sets	OSWALD_HEMATOPOIETIC_STEM_CELL_IN_COLLAGEN_GEL_DN	274	12	7.95645e-05	0.00729474	SMG7	KDM5B	EPRS	RAB3GAP2	PTPRB	PEX11A	SOCS1	MT2A	ALDOC	SLC16A3	MAP3K1	P4HA2
Curated_gene_sets	HUTTMANN_B_CLL_POOR_SURVIVAL_UP	275	12	8.23623e-05	0.00742746	NCF2	FADS1	TM7SF2	SSSCA1	EHBP1L1	CTSF	CLEC2B	HGS	RFNG	SLC16A3	TIMP3	PARVB
Curated_gene_sets	BIOCARTA_CERAMIDE_PATHWAY	21	4	8.47132e-05	0.00751625	BAD	RELA	RAF1	MAP3K1
Curated_gene_sets	WINTER_HYPOXIA_METAGENE	236	11	9.07875e-05	0.00792734	ERRFI1	RNASEL	VPS51	SSSCA1	RELA	CDKN1B	ALDOC	PDGFB	P4HA2	INSIG1	NFIL3
Curated_gene_sets	REACTOME_SIGNALING_BY_WNT	324	13	9.79731e-05	0.00842109	LGR6	KLHL12	MEN1	PPP2R5B	KAT5	LGR5	PRKCB	SOX9	RAC3	WNT10A	ZNRF3	KREMEN1	SKP1
Curated_gene_sets	KRIEG_HYPOXIA_NOT_VIA_KDM3A	731	21	0.000110748	0.00931269	KDM5B	PPFIA4	SCD	GALNT18	ARNTL	FADS2	PPP2R5B	CDCA5	EHBP1L1	EFEMP2	C11orf68	PACS1	ZC3H7A	ALDOC	PDK2	NARF	SMOX	P4HA2	SLC22A5	INSIG1	NFIL3
Curated_gene_sets	MARTINEZ_RB1_AND_TP53_TARGETS_DN	575	18	0.000120034	0.00931269	ERRFI1	KDM5B	EPRS	FADS3	INCENP	SCYL1	OVOL1	SF3B2	CCT2	LGR5	CRTC3	MT2A	SOX9	CCDC137	DUS1L	CSNK1D	TIMP3	HMGCS1
Curated_gene_sets	MANALO_HYPOXIA_UP	203	10	0.00012011	0.00931269	NFASC	HTRA1	PTPRB	RP11-617F23.1	IDH2	NARF	PDGFB	PPARG	P4HA2	ABCA1
Curated_gene_sets	GROSS_HYPOXIA_VIA_ELK3_UP	203	10	0.00012011	0.00931269	SCD	PARVA	SAC3D1	CDCA5	POLA2	FAM89B	MAP3K11	CREBL2	FASN	ABCG1
Curated_gene_sets	MARTINEZ_TP53_TARGETS_DN	576	18	0.000122649	0.00931269	ERRFI1	KDM5B	EPRS	FADS3	INCENP	SCYL1	OVOL1	SF3B2	CCT2	LGR5	CRTC3	MT2A	SOX9	CCDC137	DUS1L	CSNK1D	TIMP3	HMGCS1
Curated_gene_sets	NAKAMURA_ADIPOGENESIS_LATE_UP	97	7	0.000124237	0.00931269	SCD	FASN	PPARG	HMGCS1	INSIG1	NFIL3	ABCA1
Curated_gene_sets	LEONARD_HYPOXIA	43	5	0.000125198	0.00931269	CDKN1B	SLC16A3	PDGFB	P4HA2	NFIL3
Curated_gene_sets	JI_RESPONSE_TO_FSH_UP	68	6	0.00012571	0.00931269	FADS2	FADS1	TM7SF2	FASN	FDFT1	SQLE
Curated_gene_sets	KOKKINAKIS_METHIONINE_DEPRIVATION_48HR_UP	130	8	0.000126222	0.00931269	RNASEL	FEN1	CDKN1B	LITAF	TIMP3	IL6ST	MAP3K1	FDFT1
Curated_gene_sets	BLUM_RESPONSE_TO_SALIRASIB_UP	245	11	0.000126339	0.00931269	EPRS	DNAJC1	UBXN1	PPP2R5B	ZFPL1	RELA	AP3S2	P4HB	TOM1	FST	RAD50
Curated_gene_sets	BASAKI_YBX1_TARGETS_UP	288	12	0.000127211	0.00931269	DHX9	LAMC2	TSEN15	FEN1	SAC3D1	POLA2	EMP2	MT2A	ALYREF	WNT10A	YWHAH	PLK2
Curated_gene_sets	GRAESSMANN_RESPONSE_TO_MC_AND_DOXORUBICIN_DN	739	21	0.000128661	0.00931269	DHCR24	DHX9	TSEN15	RABIF	CYB5R1	RRP15	LYPLAL1	FAR1	SLC29A2	CNOT2	PEX11A	RCCD1	METTL22	TMEM186	NUBP1	MRPL12	CSNK1D	TIMP3	HMGXB4	IL6ST	HSPA4
Curated_gene_sets	PID_CDC42_PATHWAY	70	6	0.000147752	0.0104203	ARPC5	MAP3K11	CFL1	IQGAP1	RAF1	MAP3K1
Curated_gene_sets	REACTOME_CIRCADIAN_CLOCK	70	6	0.000147752	0.0104203	ARNTL	CRTC3	SREBF1	CSNK1D	SKP1	NFIL3
Curated_gene_sets	PILON_KLF1_TARGETS_DN	1984	41	0.000158953	0.0110684	RERE	SMG7	TSEN15	C1orf21	RNF2	RABIF	SCD	ARNTL	VPS37C	EML3	HNRNPUL2	MAP4K2	SYVN1	SLC25A45	SSSCA1	EHBP1L1	MAP3K11	ETV6	CIB1	IQGAP1	CRTC3	USP7	PRKCB	CCDC137	CSNK1D	BCL11A	PITPNB	XBP1	HMGXB4	BRD1	CHCHD4	SLC35A5	ATP11B	NNT	ARL15	CDC42SE2	SLC22A5	ZCCHC10	HSPA4	SKP1	CD164
Curated_gene_sets	REACTOME_EXTRACELLULAR_MATRIX_ORGANIZATION	297	12	0.000169325	0.0116432	LAMC1	LAMC2	FMOD	HTRA1	CAPN1	LTBP3	EFEMP2	P4HB	PDGFB	ITGA1	ITGA2	P4HA2
Curated_gene_sets	DER_IFN_BETA_RESPONSE_UP	103	7	0.000180821	0.0122802	EPRS	TEAD1	IQGAP1	ITGA2	IRF1	SKP1	CD164
Curated_gene_sets	MCBRYAN_PUBERTAL_BREAST_4_5WK_UP	257	11	0.000191666	0.0128278	ERRFI1	HTRA1	FEN1	MANSC1	DUSP16	TSPAN8	ALDOC	SOX9	PLK2	PDLIM4	NFIL3
Curated_gene_sets	HSIAO_HOUSEKEEPING_GENES	395	14	0.000195467	0.0128278	FMOD	HTRA1	FTH1	EEF1G	SF1	CFL1	SF3B2	IQGAP1	MT2A	GPS1	XBP1	YWHAH	CHKB	CD164
Curated_gene_sets	DANG_BOUND_BY_MYC	1052	26	0.000197183	0.0128278	LAMC1	PKP1	RAB3GAP2	SCD	FADS3	UBXN1	MEN1	ZFPL1	CTSF	CREBL2	CDKN1B	CIB1	NUBP1	MT2A	PDK2	FASN	TSEN34	YWHAH	PDGFB	SREBF2	MOCS2	RAPGEF6	SLC22A4	HSPA4	CD164	NFIL3
Curated_gene_sets	DURCHDEWALD_SKIN_CARCINOGENESIS_DN	258	11	0.000198211	0.0128278	KDM5B	BTBD10	C16orf72	SNN	RFNG	ABCG1	TMEM43	HMGCS1	PLK2	AFF4	SQLE
Curated_gene_sets	WANG_HCP_PROSTATE_CANCER	105	7	0.000203744	0.0130325	HTRA1	VPS37C	FTH1	B3GAT3	UBXN1	EFEMP2	SECTM1
Curated_gene_sets	WANG_LMO4_TARGETS_UP	351	13	0.000215285	0.0134595	DNAJC1	FRMD8	NEAT1	ARHGEF12	ETV6	CNOT2	EMP2	RMI2	LITAF	MT2A	VGLL4	NNT	KIF3A
Curated_gene_sets	BROWNE_HCMV_INFECTION_18HR_DN	178	9	0.000215313	0.0134595	TEAD1	FADS1	ZFPL1	CDC42EP2	ETV6	SOCS1	PRKCB	PCYT2	INSIG1
Curated_gene_sets	MARTINEZ_RB1_TARGETS_UP	663	19	0.000241506	0.0149273	ERRFI1	NCF2	SCD	FADS2	FADS3	INCENP	BAD	OVOL1	SF3B2	CCT2	LGR5	EMP2	NUBP1	MT2A	SOX9	PITPNB	TIMP3	IL6ST	SLC22A5
Curated_gene_sets	LASTOWSKA_NEUROBLASTOMA_COPY_NUMBER_UP	182	9	0.000253976	0.015513	ALDOC	ARL16	MRPL12	SLC25A10	SLC25A10	P4HB	ALYREF	ANAPC11	GPS1	DUS1L
Curated_gene_sets	SUNG_METASTASIS_STROMA_UP	109	7	0.000256622	0.015513	SCD	NEAT1	GSPT1	TIMP3	RAF1	HMGCS1	PLK2
Curated_gene_sets	WANG_TUMOR_INVASIVENESS_UP	361	13	0.000282227	0.0168753	LAMC1	ARPC5	UBXN1	EHD1	FAU	ARHGEF12	HEBP1	CCT2	FASN	CRELD2	HMGCS1	NDUFS4	HSPA4
Curated_gene_sets	SWEET_LUNG_CANCER_KRAS_UP	460	15	0.000285525	0.016889	ERRFI1	LAMC2	CYB5R1	B3GAT3	UBXN1	TSPAN8	IQGAP1	LITAF	MT2A	ALDOC	FASN	XBP1	PPARG	NNT	NFIL3
Curated_gene_sets	TAGHAVI_NEOPLASTIC_TRANSFORMATION	12	3	0.000298136	0.0174473	HGS	PDGFB	RAF1
Curated_gene_sets	SHAFFER_IRF4_TARGETS_IN_ACTIVATED_B_LYMPHOCYTE	80	6	0.00030794	0.0178313	SCD	FADS1	ALDOC	INSIG1	FDFT1	SQLE
Curated_gene_sets	OISHI_CHOLANGIOMA_STEM_CELL_LIKE_DN	273	11	0.000321553	0.0184148	CDC42EP2	SIPA1	EFEMP2	CLEC2B	MANSC1	CIB1	MT2A	TSEN34	QPCT	PDLIM4	CD164
Curated_gene_sets	KIM_BIPOLAR_DISORDER_OLIGODENDROCYTE_DENSITY_CORR_UP	679	19	0.000324712	0.0184148	DHCR24	NMNAT2	HTRA1	PPP2R5B	VPS51	FAU	CFL1	FIBP	DRAP1	SF3B2	CCT2	SNN	ALDOC	P4HB	DCXR	RTCB	NDUFS4	UQCRQ	ATP6V0E2
Curated_gene_sets	CHIANG_LIVER_CANCER_SUBCLASS_INTERFERON_DN	53	5	0.000340149	0.0190934	FADS1	LGR5	ASPSCR1	ZNRF3	ATP6V0E2
Curated_gene_sets	REACTOME_LAMININ_INTERACTIONS	30	4	0.000357821	0.0198826	LAMC1	LAMC2	ITGA1	ITGA2
Curated_gene_sets	WILCOX_RESPONSE_TO_PROGESTERONE_UP	152	8	0.000367281	0.0201045	SCD	FADS2	FADS1	ABCG1	HMGCS1	ZCCHC10	INSIG1	FDFT1
Curated_gene_sets	BRUINS_UVC_RESPONSE_LATE	1096	26	0.000369124	0.0201045	TSEN15	UBE2T	TMEM183A	FMOD	PARVA	ARNTL	FADS2	ROM1	MRPL49	CAPN1	LTBP3	MUS81	EFEMP2	DRAP1	CST6	AP3S2	P4HB	OGFOD3	CYP27A1	ABCG1	SPECC1L	FBXO7	TOM1	ATG7	PAIP1	KIF3A
Curated_gene_sets	BOYAULT_LIVER_CANCER_SUBCLASS_G1_UP	116	7	0.000375354	0.0201367	SMG7	KDM5B	RABIF	MYRF	SOX9	SREBF2	PAIP1
Curated_gene_sets	ACEVEDO_LIVER_TUMOR_VS_NORMAL_ADJACENT_TISSUE_UP	859	22	0.000379325	0.0201367	LAMC1	TSEN15	UBE2T	KDM5B	KLHL12	ADIPOR1	TMEM183A	RRP15	LYPLAL1	EPRS	GALNT18	TMEM258	APOLD1	CCT2	RAB3IP	HDDC3	RMI2	C17orf62	SREBF2	MKRN2	P4HA2	AFF4
Curated_gene_sets	SCHAEFFER_PROSTATE_DEVELOPMENT_6HR_UP	153	8	0.000383781	0.0201367	SMG7	PTPRB	PRKCB	SLC16A3	QPCT	SLC35A5	PAIP1	P4HA2
Curated_gene_sets	KEGG_PATHWAYS_IN_CANCER	325	12	0.000384359	0.0201367	LAMC1	LAMC2	BAD	RELA	CDKN1B	PRKCB	RAC3	WNT10A	PDGFB	PPARG	RAF1	ITGA2
Curated_gene_sets	BROWNE_HCMV_INFECTION_48HR_DN	474	15	0.000391167	0.0203001	LAMC2	NMNAT2	C1orf21	NFASC	FADS2	FADS1	FADS3	ROM1	ZFPL1	CDC42EP2	EFEMP2	RP11-617F23.1	PPP6R2	PPARG	HSPA4
Curated_gene_sets	FARMER_BREAST_CANCER_BASAL_VS_LULMINAL	326	12	0.000395066	0.0203108	PKP1	DNAJC1	VPS37C	TM7SF2	BBS1	PEX11A	SREBF1	DCXR	FASN	BCL11A	IL6ST	NFIL3
Curated_gene_sets	BURTON_ADIPOGENESIS_1	31	4	0.000407171	0.0203118	ERRFI1	UNC45A	LITAF	NFIL3
Curated_gene_sets	BURTON_ADIPOGENESIS_10	31	4	0.000407171	0.0203118	RAB3IL1	HMGCS1	FDFT1	SQLE
Curated_gene_sets	RODWELL_AGING_KIDNEY_UP	476	15	0.000408705	0.0203118	MYRF	EML3	UBXN1	FAU	EHBP1L1	CST6	CD69	CARHSP1	P4HB	C17orf62	QPCT	CRELD2	TMEM43	ITGA1	GPX8
Curated_gene_sets	LEE_BMP2_TARGETS_UP	749	20	0.000413419	0.0203118	RERE	RNASEL	PPP1R12B	HTRA1	CTSF	TMEM136	PTPRB	TSPAN8	ANPEP	EMP2	NUDT7	PDK2	OXLD1	DCXR	QPCT	CYP27A1	TTC28	CHKB	EDNRA	ABCA1
Curated_gene_sets	KOKKINAKIS_METHIONINE_DEPRIVATION_96HR_UP	118	7	0.000416313	0.0203118	RNASEL	CDKN1B	LITAF	TIMP3	IL6ST	MAP3K1	FDFT1
Curated_gene_sets	FARMER_BREAST_CANCER_APOCRINE_VS_BASAL	328	12	0.00041724	0.0203118	DHCR24	PKP1	SCD	BBS1	PEX11A	IDH2	SREBF1	DCXR	FASN	BCL11A	ATP11B	FDFT1
Curated_gene_sets	ENK_UV_RESPONSE_KERATINOCYTE_UP	531	16	0.000431921	0.0208421	UBXN1	NAALADL1	FAU	POLA2	OVOL1	CFL1	DRAP1	BANF1	CST6	CIB1	P4HB	CSNK1D	QPCT	TOM1	PDLIM4	SKP1
Curated_gene_sets	LY_AGING_MIDDLE_UP	14	3	0.000485011	0.0232004	FMOD	HTRA1	CST6
Curated_gene_sets	SMIRNOV_CIRCULATING_ENDOTHELIOCYTES_IN_CANCER_UP	159	8	0.000495919	0.0234096	NCF2	KDM5B	ANPEP	CYP27A1	ABCG1	SLC22A4	INSIG1	ABCA1
Curated_gene_sets	BUYTAERT_PHOTODYNAMIC_THERAPY_STRESS_UP	818	21	0.000497895	0.0234096	NCF2	RGL1	KDM5B	FTH1	PPP2R5B	AP3S2	SOCS1	SNN	ZC3H7A	RSL1D1	SMOX	BRD1	PPARG	PELO	ITGA2	P4HA2	IRF1	AFF4	HSPA4	NFIL3	ABCA1
Curated_gene_sets	KANG_IMMORTALIZED_BY_TERT_UP	88	6	0.000514776	0.0239982	DHX9	LAMC2	SLC29A2	PDGFB	PPARG	P4HA2
Curated_gene_sets	GRAESSMANN_RESPONSE_TO_MC_AND_DOXORUBICIN_UP	596	17	0.000536329	0.0246953	PKP1	UBE2T	ROM1	SAC3D1	FRMD8	RNASEH2C	OVOL1	C11orf68	CCS	CARHSP1	ARL16	DCXR	RFNG	SMOX	PDGFB	SLC35A5	ATP6V0E2
Curated_gene_sets	YAMAZAKI_TCEB3_TARGETS_UP	161	8	0.000538708	0.0246953	LAMC1	GANAB	EFEMP2	P4HB	TIMP3	PARVB	CDC42SE2	P4HA2
Curated_gene_sets	BROWNE_HCMV_INFECTION_4HR_DN	246	10	0.000556997	0.0253227	NMNAT2	B3GAT3	MRPL49	SIPA1	CCS	ZNF710	TMEM186	SOCS1	PRKCB	SPECC1L
Curated_gene_sets	BIOCARTA_FMLP_PATHWAY	34	4	0.000584237	0.025507	NCF2	RELA	RAF1	MAP3K1
Curated_gene_sets	RODRIGUES_NTN1_AND_DCC_TARGETS	34	4	0.000584237	0.025507	NEAT1	MALAT1	MT2A	ITGA2
Curated_gene_sets	REACTOME_RESOLUTION_OF_D_LOOP_STRUCTURES	34	4	0.000584237	0.025507	KAT5	MUS81	RMI2	RAD50
Curated_gene_sets	GARGALOVIC_RESPONSE_TO_OXIDIZED_PHOSPHOLIPIDS_BLACK_UP	34	4	0.000584237	0.025507	ERRFI1	CDC42EP2	ATP11B	SQLE
Curated_gene_sets	COLIN_PILOCYTIC_ASTROCYTOMA_VS_GLIOBLASTOMA_UP	34	4	0.000584237	0.025507	SCD	HTRA1	FTH1	ALDOC
Curated_gene_sets	GRYDER_PAX3FOXO1_ENHANCERS_IN_TADS	1009	24	0.000596659	0.0258361	ERRFI1	RERE	DHX9	PKP1	RRP15	LYPLAL1	FAU	FRMD8	SF3B2	PACS1	CNOT2	SNN	RSL1D1	BCL11A	PITPNB	TTC28	KREMEN1	FBXO7	HMGXB4	TOM1	ITGA1	MOCS2	NDUFS4	HSPA4
Curated_gene_sets	GALE_APL_WITH_FLT3_MUTATED_DN	15	3	0.000601166	0.0258361	BAD	DRAP1	P4HB
Curated_gene_sets	PID_PI3KCI_AKT_PATHWAY	35	4	0.000653753	0.0277085	BAD	CDKN1B	YWHAH	RAF1
Curated_gene_sets	DASU_IL6_SIGNALING_UP	61	5	0.000654808	0.0277085	RGL1	HTRA1	ANPEP	SREBF1	FASN
Curated_gene_sets	LI_INDUCED_T_TO_NATURAL_KILLER_UP	299	11	0.000687107	0.0287788	ERRFI1	C1orf21	ROM1	CD69	LITAF	DCXR	CD7	XBP1	PIM3	HMGCS1	NFIL3
Curated_gene_sets	LU_IL4_SIGNALING	93	6	0.000690567	0.0287788	NCF2	ARPC5	CD69	SOCS1	XBP1	NFIL3
Curated_gene_sets	DUTERTRE_ESTRADIOL_RESPONSE_24HR_DN	502	15	0.000705765	0.0291911	ERRFI1	NCF2	RGL1	KDM5B	CYB5R1	PPP1R15B	FTH1	PPP2R5B	PACS1	ABCG1	PPARG	ARL15	PLK2	KIF3A	ABCA1
Curated_gene_sets	KEGG_REGULATION_OF_ACTIN_CYTOSKELETON	210	9	0.000718122	0.0294805	ARPC5	CFL1	ARHGEF12	IQGAP1	RAC3	PDGFB	RAF1	ITGA1	ITGA2
Curated_gene_sets	BIOCARTA_CDMAC_PATHWAY	16	3	0.000733679	0.0298961	RELA	PRKCB	RAF1
Curated_gene_sets	SENESE_HDAC2_TARGETS_DN	130	7	0.000743129	0.0300529	SCD	FADS2	MALAT1	EFEMP2	TIMP3	INSIG1	SQLE
Curated_gene_sets	DOUGLAS_BMI1_TARGETS_UP	559	16	0.000748456	0.0300529	DHX9	SCD	TEAD1	EML3	KAT5	LGR5	IQGAP1	EMP2	SREBF1	SLC25A10	SLC25A10	DCXR	FASN	YWHAH	TIMP3	ZBED4	IL6ST
Curated_gene_sets	PARENT_MTOR_SIGNALING_UP	561	16	0.000777172	0.0309799	DHX9	TEAD1	EML3	CLEC2B	CREBL2	RP11-617F23.1	IQGAP1	UNC45A	RSL1D1	PDK2	DUS1L	SREBF2	HMGCS1	RAD50	HSPA4	SKP1
Curated_gene_sets	REACTOME_DETOXIFICATION_OF_REACTIVE_OXYGEN_SPECIES	37	4	0.00081002	0.031828	NCF2	CCS	P4HB	GPX8
Curated_gene_sets	LEE_AGING_MUSCLE_DN	37	4	0.00081002	0.031828	EEF1G	POLA2	IL6ST	FDFT1
Curated_gene_sets	MENSE_HYPOXIA_UP	97	6	0.000862001	0.0336303	PPFIA4	SCD	ALDOC	P4HA2	INSIG1	NFIL3
Curated_gene_sets	NAKAMURA_TUMOR_ZONE_PERIPHERAL_VS_CENTRAL_DN	623	17	0.000874574	0.0338805	RERE	KDM5B	FTH1	ATG2A	NEAT1	MALAT1	CLEC2B	SEMA4B	LITAF	SNN	RSL1D1	P4HB	CSNK1D	BCL11A	TTC28	ITGA2	NFIL3
Curated_gene_sets	SARTIPY_BLUNTED_BY_INSULIN_RESISTANCE_UP	17	3	0.000883413	0.0339836	RGL1	MT2A	NFIL3
Curated_gene_sets	LEE_CALORIE_RESTRICTION_MUSCLE_UP	38	4	0.00089727	0.034277	EEF1G	ALDOC	FASN	PPARG
Curated_gene_sets	QI_PLASMACYTOMA_DN	98	6	0.000909577	0.0345075	LAMC2	UBE2T	GANAB	P4HB	XBP1	P4HA2
Curated_gene_sets	SANSOM_APC_TARGETS_REQUIRE_MYC	218	9	0.000935407	0.0352443	FADS2	FADS3	RNASEH2C	MUS81	SLC29A2	ARHGEF12	TMEM186	BCL11A	DENND6B
Curated_gene_sets	KRIGE_RESPONSE_TO_TOSEDOSTAT_6HR_DN	922	22	0.000962985	0.0360366	DHCR24	RRP15	SCD	B3GAT3	EHD1	ZNHIT2	EHBP1L1	SLC29A2	MANSC1	SEMA4B	GSPT1	NUDT7	MRPL12	SLC25A10	SLC25A10	PPP1R27	ALYREF	DCXR	FASN	ZNRF3	ATP11B	INSIG1	SQLE
Curated_gene_sets	DACOSTA_UV_RESPONSE_VIA_ERCC3_UP	312	11	0.00097168	0.0361163	CYB5R1	FEN1	FADS1	BAD	SAC3D1	ZFPL1	TM7SF2	RELA	IDH2	RSL1D1	IRF1
Curated_gene_sets	BENPORATH_ES_CORE_NINE_CORRELATED	100	6	0.00101077	0.0370967	ETV6	SOX9	BCL11A	VGLL4	IRF1	NFIL3
Curated_gene_sets	COULOUARN_TEMPORAL_TGFB1_SIGNATURE_DN	137	7	0.00101154	0.0370967	ERRFI1	DHCR24	TM7SF2	PCYT2	DUS1L	SREBF2	HMGCS1
Curated_gene_sets	MARSON_BOUND_BY_FOXP3_UNSTIMULATED	1175	26	0.00102403	0.0373059	KDM5B	DNAJC1	SF1	SLC25A45	FRMD8	MAP3K11	ARHGEF12	DUSP16	CREBL2	CDKN1B	CNOT2	ALYREF	PITPNB	XBP1	ATG7	NDUFS4	ARL15	MAP3K1	SLC22A4	SLC22A5	KIF3A	SHROOM1	HSPA4	HIST1H1B	SUGCT	INSIG1
Curated_gene_sets	ONKEN_UVEAL_MELANOMA_DN	522	15	0.00104448	0.0373073	KDM5B	ARL2	VPS51	EFEMP2	CTSF	MANSC1	CREBL2	RSL1D1	SOX9	TIMP3	RAF1	SLC35A5	ATP11B	KIF3A	FDFT1
Curated_gene_sets	BIOCARTA_CARDIACEGF_PATHWAY	18	3	0.0010512	0.0373073	RELA	PRKCB	EDNRA
Curated_gene_sets	TUOMISTO_TUMOR_SUPPRESSION_BY_COL13A1_UP	18	3	0.0010512	0.0373073	ARNTL	MT2A	PAIP1
Curated_gene_sets	PODAR_RESPONSE_TO_ADAPHOSTIN_DN	18	3	0.0010512	0.0373073	SCD	INSIG1	FDFT1
Curated_gene_sets	PID_IFNG_PATHWAY	40	4	0.00109126	0.0384808	MAP3K11	SOCS1	MAP3K1	IRF1
Curated_gene_sets	SMID_BREAST_CANCER_ERBB2_UP	139	7	0.00110075	0.0385684	SCD	TM7SF2	TSPAN8	PEX11A	P4HB	FASN	CD164
Curated_gene_sets	REACTOME_RHO_GTPASE_EFFECTORS	318	11	0.00113258	0.0394323	NCF2	ARPC5	PPP1R12B	INCENP	MEN1	PPP2R5B	CFL1	CDKN1B	IQGAP1	PRKCB	YWHAH
Curated_gene_sets	RUTELLA_RESPONSE_TO_HGF_UP	420	13	0.00115093	0.0398194	DHCR24	NPL	RGL1	SCD	FADS1	FTH1	CREBL2	LITAF	MT2A	CYP27A1	ABCG1	IL6ST	SQLE
Curated_gene_sets	CHAUHAN_RESPONSE_TO_METHOXYESTRADIOL_DN	103	6	0.00117852	0.0405189	ARPC5	IDH2	LITAF	XBP1	RAF1	CD164
Curated_gene_sets	REACTOME_NEUTROPHIL_DEGRANULATION	475	14	0.00119949	0.040774	ARPC5	PKP1	NFASC	FTH1	CAPN1	CCT2	PTPRB	ANPEP	IQGAP1	ALDOC	QPCT	TOM1	ATG7	ATP11B
Curated_gene_sets	THEILGAARD_NEUTROPHIL_AT_SKIN_WOUND_DN	226	9	0.00120328	0.040774	RERE	DHX9	PPP1R12B	RABIF	IQGAP1	PRKCB	ABCG1	RAF1	ATP6V0E2
Curated_gene_sets	ROSS_AML_OF_FAB_M7_TYPE	70	5	0.00122586	0.040774	FADS2	DRAP1	TIMP3	CD164	SQLE
Curated_gene_sets	OUYANG_PROSTATE_CANCER_PROGRESSION_UP	19	3	0.00123782	0.040774	DUSP16	PRKCB	MAP3K1
Curated_gene_sets	BIOCARTA_CCR3_PATHWAY	19	3	0.00123782	0.040774	PPP1R12B	PRKCB	RAF1
Curated_gene_sets	BIOCARTA_CXCR4_PATHWAY	19	3	0.00123782	0.040774	RELA	PRKCB	RAF1
Curated_gene_sets	BIOCARTA_MAL_PATHWAY	19	3	0.00123782	0.040774	MAP4K2	RAF1	MAP3K1
Curated_gene_sets	GROSS_HYPOXIA_VIA_ELK3_AND_HIF1A_UP	142	7	0.00124602	0.0407997	ERRFI1	DUSP16	CRTC3	SMOX	PIM3	MAP3K1	PLK2
Curated_gene_sets	MCBRYAN_PUBERTAL_BREAST_6_7WK_UP	184	8	0.00128173	0.0416302	SCD	FADS2	MAP4K2	EHD1	PPP2R5B	SOX9	IL6ST	NFIL3
Curated_gene_sets	BROWNE_HCMV_INFECTION_24HR_DN	143	7	0.00129764	0.0416302	LAMC1	TEAD1	FADS1	TM7SF2	AP3S2	TIMP3	ITGA2
Curated_gene_sets	SCHLOSSER_SERUM_RESPONSE_AUGMENTED_BY_MYC	105	6	0.00130165	0.0416302	RGL1	OTUB1	KAT5	HGS	P4HB	UQCRQ
Curated_gene_sets	PID_ERBB1_DOWNSTREAM_PATHWAY	105	6	0.00130165	0.0416302	ARPC5	BAD	IQGAP1	YWHAH	RAF1	MAP3K1
Curated_gene_sets	REACTOME_TCF_DEPENDENT_SIGNALING_IN_RESPONSE_TO_WNT	229	9	0.00131843	0.0419229	LGR6	KLHL12	MEN1	PPP2R5B	KAT5	LGR5	SOX9	ZNRF3	KREMEN1
Curated_gene_sets	WEST_ADRENOCORTICAL_TUMOR_DN	536	15	0.00135587	0.0428658	UBXN1	SF1	VPS51	MAP3K11	EFEMP2	CTSF	CREBL2	MT2A	SREBF1	PDK2	SOX9	DCXR	ABCG1	PARVB	IRF1
Curated_gene_sets	KIM_ALL_DISORDERS_DURATION_CORR_DN	145	7	0.00140588	0.0441928	SAC3D1	VPS51	DPF2	SF3B2	DCXR	UQCRQ	ATP6V0E2
Curated_gene_sets	SHIPP_DLBCL_CURED_VS_FATAL_DN	43	4	0.00143472	0.0444323	ARNTL	GSPT1	PRKCB	ABCG1
Curated_gene_sets	SENESE_HDAC1_AND_HDAC2_TARGETS_DN	232	9	0.0014423	0.0444323	SCD	FADS2	MALAT1	LTBP3	TIMP3	GPX8	INSIG1	FDFT1	SQLE
Curated_gene_sets	FARMER_BREAST_CANCER_CLUSTER_7	20	3	0.00144405	0.0444323	SCD	SREBF1	FASN
Curated_gene_sets	CREIGHTON_ENDOCRINE_THERAPY_RESISTANCE_3	711	18	0.00144581	0.0444323	DHCR24	RGL1	FTH1	ETV6	MANSC1	RP11-617F23.1	IDH2	CIB1	SLC16A3	SECTM1	NARF	TOM1	PPARG	UQCRQ	CD164	INSIG1	FDFT1	SQLE
Curated_gene_sets	ADDYA_ERYTHROID_DIFFERENTIATION_BY_HEMIN	73	5	0.00147982	0.045225	NPL	DHX9	FTH1	MT2A	INSIG1
Curated_gene_sets	FORTSCHEGGER_PHF8_TARGETS_DN	773	19	0.00150986	0.0458881	LAMC2	NCF2	TMEM183A	SCD	ZBED5	BTBD10	ROM1	BAD	EHD1	CREBL2	AP3S2	CIB1	RMI2	TIMP3	HMGCS1	KIF3A	AFF4	SKP1	SQLE
Curated_gene_sets	KRIGE_RESPONSE_TO_TOSEDOSTAT_24HR_DN	1018	23	0.00151854	0.0458984	DHCR24	RRP15	SCD	B3GAT3	METTL12	ZNHIT2	SSSCA1	SLC29A2	USP7	GSPT1	NUDT7	MRPL12	SLC25A10	SLC25A10	PPP1R27	ALYREF	DCXR	FASN	BCL11A	ZNRF3	PARVB	ATP11B	INSIG1	SQLE
Curated_gene_sets	BIOCARTA_TCR_PATHWAY	44	4	0.00156419	0.0467582	RELA	PRKCB	RAF1	MAP3K1
Curated_gene_sets	PID_CERAMIDE_PATHWAY	44	4	0.00156419	0.0467582	BAD	RELA	RAF1	MAP3K1
Curated_gene_sets	CROMER_METASTASIS_UP	74	5	0.00157249	0.0467582	FADS2	FADS1	GANAB	CNOT2	CD164
Curated_gene_sets	WALLACE_PROSTATE_CANCER_RACE_UP	283	10	0.00160704	0.0475287	NFASC	SF1	CD69	APOLD1	ANPEP	SOCS1	SECTM1	EDNRA	IRF1	NFIL3
Curated_gene_sets	SANSOM_APC_MYC_TARGETS	236	9	0.00162185	0.0477103	DHCR24	PPP1R15B	FADS3	OTUB1	MEN1	VPS51	POLA2	ARHGEF12	DENND6B
Curated_gene_sets	NUYTTEN_NIPP1_TARGETS_DN	839	20	0.00164178	0.0478646	DHCR24	LAMC1	NMNAT2	CYB5R1	PARVA	TM7SF2	FAM89B	EHBP1L1	FIBP	CREBL2	APOLD1	ANPEP	P4HB	DCXR	ABCG1	PDGFB	ATP11B	NNT	IL6ST	ABCA1
Curated_gene_sets	COULOUARN_TEMPORAL_TGFB1_SIGNATURE_UP	110	6	0.00165252	0.0478646	IQGAP1	SOX9	HMGXB4	ZCCHC10	HSPA4	SQLE
Curated_gene_sets	CHEBOTAEV_GR_TARGETS_UP	75	5	0.00166936	0.0478646	PARVA	CYP27A1	TTC28	EDNRA	P4HA2
Curated_gene_sets	REACTOME_REGULATION_OF_FZD_BY_UBIQUITINATION	21	3	0.00167061	0.0478646	LGR6	LGR5	ZNRF3
Curated_gene_sets	BIOCARTA_RAC1_PATHWAY	21	3	0.00167061	0.0478646	NCF2	PPP1R12B	MAP3K1
Curated_gene_sets	REACTOME_DISEASES_OF_SIGNAL_TRANSDUCTION	386	12	0.00169958	0.0484425	BAD	PPP2R5B	SYVN1	MAP3K11	CDKN1B	IQGAP1	KREMEN1	PDGFB	HDAC10	ATG7	RAF1	SKP1
Curated_gene_sets	CONCANNON_APOPTOSIS_BY_EPOXOMICIN_UP	238	9	0.00171812	0.0487186	CYB5R1	NEAT1	SLC16A3	SMOX	ABCG1	TOM1	PLK2	P4HA2	HSPA4
Curated_gene_sets	YAGI_AML_FAB_MARKERS	193	8	0.00173348	0.048902	DHCR24	FADS1	TM7SF2	DRAP1	TIMP3	HMGCS1	CD164	SQLE
Oncogenic_signatures	CSR_LATE_UP.V1_DN	148	10	8.0951e-06	0.00136908	SCD	TMEM258	FADS2	FADS1	FTH1	CDC42EP2	CTSF	HMGCS1	INSIG1	FDFT1
Oncogenic_signatures	PRC2_EED_UP.V1_DN	193	11	1.44876e-05	0.00136908	SCD	FADS2	INCENP	TUT1	POLA2	SIPA1	PACS1	IDH2	FASN	ALG12	INSIG1
Oncogenic_signatures	P53_DN.V2_DN	145	8	0.000267227	0.0126799	NPL	C1orf21	RNF2	ARNTL	BEST1	ZNHIT2	ANPEP	SREBF1
Oncogenic_signatures	HOXA9_DN.V1_DN	186	9	0.000298228	0.0126799	FADS2	FADS1	MEN1	SLC29A2	SREBF1	ALDOC	PARVB	HMGCS1	SQLE
Oncogenic_signatures	KRAS.DF.V1_UP	189	9	0.000335447	0.0126799	FADS2	LTBP3	EHBP1L1	ANPEP	ALDOC	TIMP4	SLC22A4	KIF3A	SUGCT
Oncogenic_signatures	RB_P130_DN.V1_UP	130	7	0.000743129	0.0234086	PPP1R15B	TEAD1	FADS2	LITAF	SNN	OXLD1	FST
Oncogenic_signatures	AKT_UP_MTOR_DN.V1_UP	181	8	0.00115403	0.0311589	DHCR24	LAMC2	RAB3IP	TMEM186	ALDOC	GPX8	PLK2	NFIL3
Oncogenic_signatures	P53_DN.V1_UP	190	8	0.00157078	0.033842	NMNAT2	KAT5	CST6	TSPAN8	SOX9	PPARG	ITGA2	IRF1
Oncogenic_signatures	TBK1.DF_DN	284	10	0.00164932	0.033842	TEAD1	SNX15	CLEC16A	SLC35A5	HMGCS1	ITGA2	SLC22A5	KIF3A	AFF4	ZCCHC10
Oncogenic_signatures	VEGF_A_UP.V1_UP	194	8	0.00179058	0.033842	NCF2	PPFIA4	TM7SF2	OVOL1	CCS	RFNG	CCDC57	PPP6R2
Computational_gene_sets	MODULE_3	382	16	9.2417e-06	0.0056372	DHX9	FEN1	FADS2	FADS1	ANPEP	IQGAP1	GSPT1	MRPL12	RAC3	SLC16A3	FST	PLK2	PDLIM4	INSIG1	FDFT1	SQLE
Computational_gene_sets	MORF_RAB1A	191	11	1.31403e-05	0.0056372	ARPC5	GANAB	OTUB1	FAM89B	CIB1	NUBP1	P4HB	CSNK1D	RTCB	VGLL4	RAF1
Computational_gene_sets	MORF_AP2M1	216	11	4.09558e-05	0.00784822	ARPC5	GANAB	OTUB1	FAU	CAPN1	MAP3K11	CFL1	BANF1	SF3B2	P4HB	SKP1
Computational_gene_sets	MODULE_100	537	18	5.06778e-05	0.00784822	CYB5R1	HTRA1	MYRF	FADS2	UBXN1	TM7SF2	CTSF	TSPAN8	LGR5	PRKCB	SOX9	RAC3	QPCT	BCL11A	PITPNB	TIMP3	KIF3A	INSIG1
Computational_gene_sets	MODULE_137	538	18	5.18997e-05	0.00784822	CYB5R1	HTRA1	MYRF	FADS2	UBXN1	TM7SF2	CTSF	TSPAN8	LGR5	PRKCB	SOX9	RAC3	QPCT	BCL11A	PITPNB	TIMP3	KIF3A	INSIG1
Computational_gene_sets	MODULE_66	545	18	6.121e-05	0.00784822	CYB5R1	HTRA1	MYRF	FADS2	UBXN1	TM7SF2	CTSF	TSPAN8	LGR5	PRKCB	SOX9	RAC3	QPCT	BCL11A	PITPNB	TIMP3	KIF3A	INSIG1
Computational_gene_sets	MODULE_118	401	15	6.40298e-05	0.00784822	FEN1	FADS2	FADS1	UBXN1	CLEC2B	LGR5	RAC3	SLC16A3	QPCT	TIMP3	ZBED4	FST	PDLIM4	INSIG1	ABCA1
Computational_gene_sets	MODULE_55	821	23	7.62666e-05	0.00817959	CYB5R1	MYRF	FADS2	FADS1	UBXN1	TM7SF2	SLC29A2	PRR4	TSPAN8	LGR5	ANPEP	SOX9	RAC3	QPCT	CYP27A1	SMOX	TIMP3	ZBED4	PPP6R2	FST	INSIG1	NFIL3	ABCA1
Computational_gene_sets	MORF_UBE2I	238	11	9.78416e-05	0.00926297	EEF1G	GANAB	OTUB1	ZFPL1	FAU	CFL1	SART1	BANF1	CCT2	HGS	RAF1
Computational_gene_sets	GCM_RAF1	42	5	0.000111673	0.00926297	SF1	CFL1	DRAP1	USP7	RAF1
Computational_gene_sets	MODULE_52	424	15	0.000118756	0.00926297	FEN1	FADS2	FADS1	UBXN1	LGR5	ANPEP	EMP2	RAC3	SLC16A3	QPCT	TIMP3	FST	PLK2	PDLIM4	INSIG1
Computational_gene_sets	GCM_GSPT1	168	9	0.000139486	0.00979737	KLHL12	SNX15	NGRN	C16orf72	CLEC16A	GSPT1	HGS	TSEN34	EDNRA
Computational_gene_sets	MODULE_11	535	17	0.000154953	0.00979737	MYRF	FADS2	UBXN1	TM7SF2	CTSF	TSPAN8	LGR5	PRKCB	SOX9	RAC3	BCL11A	PITPNB	TIMP3	PPP6R2	KIF3A	INSIG1	ABCA1
Computational_gene_sets	MORF_CSNK1D	71	6	0.000159864	0.00979737	EML3	OTUB1	FAM89B	CIB1	CSNK1D	RAF1
Computational_gene_sets	GCM_NF2	300	12	0.000185782	0.0105927	RABIF	KLHL12	TUT1	SNX15	ZNF710	C16orf72	CLEC16A	GSPT1	HGS	TSEN34	SPECC1L	EDNRA
Computational_gene_sets	MODULE_88	824	22	0.000214787	0.0105927	CYB5R1	MYRF	FADS2	FADS1	UBXN1	TM7SF2	SLC29A2	PRR4	TSPAN8	LGR5	ANPEP	SOX9	RAC3	QPCT	CYP27A1	SMOX	TIMP3	ZBED4	FST	INSIG1	NFIL3	ABCA1
Computational_gene_sets	MODULE_223	141	8	0.0002209	0.0105927	FTH1	CAPN1	CD69	EMP2	PDGFB	EDNRA	P4HA2	INSIG1
Computational_gene_sets	MODULE_93	180	9	0.000233982	0.0105927	DHCR24	NCF2	FADS2	FADS1	IDH2	P4HB	FASN	CYP27A1	NDUFS4
Computational_gene_sets	MORF_GSPT1	49	5	0.00023457	0.0105927	SMG7	FEN1	SF3B2	GSPT1	HSPA4
Computational_gene_sets	MORF_PRKAG1	222	10	0.000248095	0.0106433	EPRS	EML3	OTUB1	DRAP1	CIB1	CSNK1D	RTCB	VGLL4	RAF1	ATP11B
Computational_gene_sets	MORF_TERF2IP	115	7	0.000356121	0.0138548	OTUB1	CNOT2	NUBP1	CSNK1D	RTCB	FBXO7	RAF1
Computational_gene_sets	MORF_SOD1	277	11	0.000363661	0.0138548	SMG7	FEN1	GANAB	SSSCA1	FIBP	BANF1	SF3B2	CCT2	GSPT1	HSPA4	SKP1
Computational_gene_sets	MODULE_430	54	5	0.000371399	0.0138548	MAP4K2	MEN1	SYVN1	SIPA1	HDAC10
Computational_gene_sets	GCM_RAN	196	9	0.000437396	0.0156369	RERE	KLHL12	TMEM183A	FADS1	SNX15	ZNF710	NGRN	CLEC16A	GSPT1
Computational_gene_sets	MORF_ANP32B	198	9	0.000470799	0.0161578	EEF1G	GANAB	FAU	SART1	BANF1	SF3B2	CCT2	RSL1D1	SKP1
Computational_gene_sets	MORF_DDB1	243	10	0.000506375	0.0167104	RERE	EPRS	EML3	OTUB1	DRAP1	CIB1	CSNK1D	RTCB	VGLL4	RAF1
Computational_gene_sets	MODULE_432	15	3	0.000601166	0.0191037	HMGCS1	FDFT1	SQLE
Computational_gene_sets	MODULE_53	393	13	0.000628151	0.0192483	FEN1	FADS2	FADS1	SAC3D1	CD69	CLEC2B	LGR5	ANPEP	RAC3	ZBED4	FST	INSIG1	ABCA1
Computational_gene_sets	MODULE_18	449	14	0.00070086	0.0193123	FEN1	POLA2	LGR5	ANPEP	EMP2	MRPL12	RAC3	SLC16A3	QPCT	PITPNB	TIMP3	PLK2	PDLIM4	FDFT1
Computational_gene_sets	MODULE_24	450	14	0.000716106	0.0193123	FADS2	FADS1	UBXN1	MEN1	TM7SF2	ANPEP	CYP27A1	SMOX	TIMP3	PPP6R2	FST	INSIG1	NFIL3	ABCA1
Computational_gene_sets	GCM_SMARCC1	36	4	0.000728931	0.0193123	DHX9	SF1	DRAP1	SLC29A2
Computational_gene_sets	MORF_ACP1	211	9	0.00074278	0.0193123	GANAB	ZFPL1	DPF2	SART1	CCT2	RSL1D1	HGS	SREBF2	NDUFS4
Computational_gene_sets	MORF_RAC1	211	9	0.00074278	0.0193123	ARPC5	GANAB	OTUB1	SSSCA1	BANF1	RTCB	VGLL4	RAF1	SKP1
Computational_gene_sets	MODULE_188	132	7	0.00081325	0.0197856	RABIF	FADS3	NAALADL1	MAP3K11	CTSF	PRKCB	RAPGEF6
Computational_gene_sets	MODULE_15	354	12	0.000815463	0.0197856	FADS2	FADS1	UBXN1	POLA2	CD69	CLEC2B	ANPEP	RAC3	PITPNB	INSIG1	FDFT1	NFIL3
Computational_gene_sets	MODULE_72	306	11	0.000830167	0.0197856	DHX9	KDM5B	CYB5R1	FADS1	UBXN1	SAC3D1	SOX9	PCYT2	SLC16A3	HMGXB4	PAIP1
Computational_gene_sets	MODULE_45	572	16	0.00095248	0.0217943	NCF2	FADS1	UBXN1	SIPA1	CLEC2B	ANPEP	PRKCB	RAC3	SLC16A3	SECTM1	QPCT	ZBED4	FST	IRF1	NFIL3	ABCA1
Computational_gene_sets	MODULE_17	361	12	0.00096525	0.0217943	DHX9	FEN1	FADS1	UBXN1	GSPT1	PRKCB	MRPL12	RAC3	HMGCS1	INSIG1	FDFT1	SQLE
Computational_gene_sets	MODULE_119	138	7	0.00105541	0.023219	CPSF7	FADS1	APOLD1	MT2A	CYP27A1	ITGA1	IRF1
Computational_gene_sets	MORF_PAPSS1	103	6	0.00117852	0.0252792	ARPC5	EPRS	GANAB	RTCB	SREBF2	VGLL4
Computational_gene_sets	MODULE_84	534	15	0.00130711	0.0273537	NCF2	RGL1	FADS1	RAB3IL1	UBXN1	CD69	CLEC2B	ANPEP	SLC16A3	SECTM1	QPCT	CYP27A1	FST	IRF1	ABCA1
Computational_gene_sets	MODULE_5	428	13	0.00136222	0.0273647	CYB5R1	FADS1	CLEC2B	PRR4	EMP2	SLC16A3	SECTM1	CYP27A1	TIMP3	P4HA2	IRF1	INSIG1	NFIL3
Computational_gene_sets	MORF_BUB3	277	10	0.00137143	0.0273647	EPRS	FEN1	GANAB	POLA2	FIBP	SF3B2	CCT2	RSL1D1	SREBF2	NDUFS4
Computational_gene_sets	MORF_TPR	146	7	0.00146258	0.0285203	EML3	OTUB1	DRAP1	CNOT2	NUBP1	CSNK1D	RAF1
Computational_gene_sets	MODULE_356	150	7	0.00170744	0.0325552	RABIF	FADS1	RNASEH2C	SREBF1	ALG12	NNT	CDC42SE2
Computational_gene_sets	MODULE_206	152	7	0.00184124	0.0336631	DHCR24	NMNAT2	PARVA	FADS2	RAB3IP	CNOT2	MAP3K1
Computational_gene_sets	MORF_DAP3	195	8	0.00184915	0.0336631	ARPC5	EPRS	GANAB	FIBP	BANF1	CCT2	RTCB	VGLL4
Computational_gene_sets	MODULE_71	22	3	0.00191819	0.0336631	SLC16A3	ABCG1	SLC22A4
Computational_gene_sets	MORF_NME2	154	7	0.00198304	0.0336631	EEF1G	GANAB	OTUB1	FAU	CFL1	BANF1	XBP1
Computational_gene_sets	MORF_DAP	78	5	0.00198625	0.0336631	SMG7	GANAB	SF3B2	SREBF1	SKP1
Computational_gene_sets	MODULE_23	558	15	0.00200095	0.0336631	CYB5R1	SCD	FADS2	FADS1	MEN1	SAC3D1	TM7SF2	CTSF	CCS	ANPEP	PCYT2	RAC3	CYP27A1	TIMP3	PPP6R2
Computational_gene_sets	MORF_RAD23A	348	11	0.00230091	0.037965	EPRS	GANAB	POLA2	FIBP	SF3B2	CCT2	RSL1D1	RTCB	SREBF2	NDUFS4	SKP1
Computational_gene_sets	MODULE_239	119	6	0.00245967	0.0398188	DHX9	ARPC5	ADIPOR1	FADS2	HMGCS1	IL6ST
Computational_gene_sets	MODULE_204	85	5	0.00289372	0.0459781	FEN1	SF1	TM7SF2	CCS	CHKB
Computational_gene_sets	MODULE_325	53	4	0.00311465	0.0478319	FADS2	MAP4K2	CDCA5	PDK2
Computational_gene_sets	MORF_PPP1CA	167	7	0.00312189	0.0478319	SMG7	GANAB	FIBP	BANF1	SF3B2	CCT2	SKP1
KEGG	KEGG_FOCAL_ADHESION	198	11	1.83921e-05	0.0032476	LAMC1	LAMC2	PARVA	BAD	PRKCB	RAC3	PDGFB	PARVB	RAF1	ITGA1	ITGA2
KEGG	KEGG_STEROID_BIOSYNTHESIS	17	4	3.49204e-05	0.0032476	DHCR24	TM7SF2	FDFT1	SQLE
KEGG	KEGG_PATHWAYS_IN_CANCER	325	12	0.000384359	0.0238302	LAMC1	LAMC2	BAD	RELA	CDKN1B	PRKCB	RAC3	WNT10A	PDGFB	PPARG	RAF1	ITGA2
KEGG	KEGG_REGULATION_OF_ACTIN_CYTOSKELETON	210	9	0.000718122	0.0333927	ARPC5	CFL1	ARHGEF12	IQGAP1	RAC3	PDGFB	RAF1	ITGA1	ITGA2
microRNA_targets	TGCCTTA_MIR124A	554	22	4.77186e-07	0.000105458	RERE	DHCR24	LAMC1	ARPC5	C1orf21	NFASC	DNAJC1	SCD	TEAD1	FAR1	MYRF	IQGAP1	EMP2	LITAF	SOX9	OGFOD3	SPECC1L	HMGXB4	ZBED4	PPP6R2	AFF4	CD164
microRNA_targets	GTGCCTT_MIR506	725	25	1.05808e-06	0.000116918	DHCR24	LAMC1	DNAJC1	SCD	TEAD1	FAR1	VPS37C	MYRF	UBXN1	CAPN1	OVOL1	IQGAP1	OGFOD3	BCL11A	SMOX	SPECC1L	ZBED4	TRABD	P4HA2	SLC22A5	IRF1	KIF3A	AFF4	CD164	ABCA1
microRNA_targets	AAAGGAT_MIR501	125	7	0.000588602	0.0433603	ERRFI1	RGL1	NFASC	APOLD1	ZC3H7A	CD164	NFIL3
TF_targets	SP1_Q6_01	247	16	2.86248e-08	1.74611e-05	BTBD10	CPSF7	EML3	ROM1	MAP4K2	SCYL1	MAP3K11	SIPA1	RELA	KAT5	AP5B1	C11orf68	DRAP1	IQGAP1	PCYT2	CSNK1D
TF_targets	RCGCANGCGY_NRF1_Q6	952	30	5.69366e-07	0.000173657	ERRFI1	DHX9	ARPC5	RGL1	PPP1R12B	RABIF	PPP1R15B	BAD	SF1	EHD1	MRPL49	POLA2	DPF2	MAP3K11	OVOL1	CFL1	CTSF	CCS	RAB3IP	METTL22	C16orf72	NUBP1	PCYT2	RTCB	PIM3	TSEN2	CHCHD4	TMEM43	MOCS2	KIF3A
TF_targets	USF2_Q6	255	14	1.54909e-06	0.000310432	NMNAT2	ARPC5	RGL1	RRP15	TMEM258	FEN1	FADS3	RAB3IL1	UBXN1	ARL2	SCYL1	KAT5	CFL1	CTSF
TF_targets	SP1_Q6	261	14	2.03562e-06	0.000310432	EML3	ROM1	BAD	MAP4K2	MRPL49	MAP3K11	SIPA1	RELA	EFEMP2	C11orf68	DRAP1	IQGAP1	CSNK1D	TIMP3
TF_targets	PEA3_Q6	261	13	1.04917e-05	0.00111105	RNASEL	LAMC1	NCF2	RAB3GAP2	TMEM258	FEN1	TUT1	SF1	MAP4K2	SIPA1	CD69	CREBL2	APOLD1
TF_targets	SP1_Q4_01	262	13	1.09283e-05	0.00111105	EML3	ROM1	BAD	MAP4K2	MRPL49	MAP3K11	SIPA1	RELA	C11orf68	DRAP1	IQGAP1	CSNK1D	TIMP3
TF_targets	TCANNTGAY_SREBP1_01	484	18	1.29901e-05	0.001132	ARPC5	RGL1	TMEM258	FEN1	MAP3K11	KAT5	TMEM136	ARHGEF12	PCYT2	ASPSCR1	CYP27A1	TOM1	PDGFB	VGLL4	SLC35A5	RAPGEF6	AFF4	CD164
TF_targets	USF_01	263	12	5.37945e-05	0.00410183	ARPC5	RGL1	TMEM258	FEN1	RAB3IL1	SCYL1	KAT5	C16orf72	TOM1	RAPGEF6	AFF4	CD164
TF_targets	CACGTG_MYC_Q2	1056	27	8.53476e-05	0.00578467	NMNAT2	ARPC5	RGL1	RRP15	TMEM258	FEN1	FADS3	RAB3IL1	UBXN1	ARL2	SCYL1	KAT5	CFL1	CTSF	C16orf72	SNN	PDK2	ASPSCR1	GPS1	TOM1	SLC35A5	RAPGEF6	RAD50	AFF4	HSPA4	CD164	ABCA1
TF_targets	SCGGAAGY_ELK1_02	1245	30	9.92477e-05	0.00605411	NMNAT2	RNF2	RRP15	DNAJC1	CPSF7	DAGLA	MTA2	EML3	ROM1	B3GAT3	UBXN1	OTUB1	BAD	MAP4K2	ZNHIT2	MRPL49	MAP3K11	SIPA1	KAT5	FIBP	SART1	EIF1AD	BANF1	PEX11A	TMEM186	GSPT1	HDAC10	SLC35A5	HSPA4	ABCA1
TF_targets	ARNT_02	257	11	0.000191666	0.0100598	ARPC5	RGL1	RRP15	TMEM258	FEN1	KAT5	C16orf72	SNN	SLC35A5	AFF4	CD164
TF_targets	SREBP1_01	176	9	0.000197898	0.0100598	ARPC5	RGL1	TMEM258	FEN1	KAT5	ASPSCR1	SLC35A5	AFF4	CD164
TF_targets	RAAGNYNNCTTY_UNKNOWN	147	8	0.000293206	0.0137581	BAD	MRPL49	BCL11A	PDGFB	ITGA1	PELO	FST	AFF4
TF_targets	NRF2_01	273	11	0.000321553	0.0140105	ARPC5	RGL1	DNAJC1	CPSF7	B3GAT3	UBXN1	SYVN1	KAT5	FIBP	IQGAP1	GSPT1
TF_targets	WTTGKCTG_UNKNOWN	521	16	0.000351114	0.0142786	RERE	DHCR24	LAMC2	FAR1	TMEM132A	MYRF	SF1	CDKN1B	SLC25A10	SLC25A10	PCYT2	SMOX	EMID1	TOM1	PPARG	FST	RAPGEF6
TF_targets	CCAATNNSNNNGCG_UNKNOWN	61	5	0.000654808	0.0249646	DHCR24	FAR1	SREBF2	IL6ST	SQLE
TF_targets	ZIC3_01	255	10	0.000734612	0.0263596	LAMC2	MAP4K2	SIPA1	KAT5	EFEMP2	ETV6	LITAF	BCL11A	TIMP3	TIMP4
TF_targets	AP2_Q6	260	10	0.000851926	0.0288708	CYB5R1	DAGLA	MTA2	EFEMP2	RAB3IP	C16orf72	SMOX	PDGFB	FST	IRF1
TF_targets	MYCMAX_03	262	10	0.000902969	0.0289901	ARPC5	RGL1	RAB3IL1	SCYL1	KAT5	CTSF	C16orf72	TOM1	AFF4	CD164
TF_targets	MYB_Q5_01	265	10	0.00098422	0.0294544	ERRFI1	FMOD	PPP2R5B	SYVN1	AP5B1	HEBP1	PCYT2	FST	AFF4	NFIL3
TF_targets	GATTGGY_NFY_Q6_01	1177	26	0.00104912	0.0294544	ERRFI1	DHCR24	ARPC5	RGL1	TMEM183A	ZBED5	ARNTL	FADS1	FTH1	TUT1	GANAB	SF1	MEN1	TM7SF2	C16orf72	RMI2	PDK2	SOX9	PCYT2	NARF	XBP1	HMGCS1	PDLIM4	HIST1H1B	INSIG1	FDFT1
TF_targets	GGGTGGRR_PAX4_03	1306	28	0.00106229	0.0294544	DHCR24	C1orf21	ZBED5	EEF1G	BAD	PPP2R5B	SYVN1	MRPL49	FAM89B	MAP3K11	KAT5	CFL1	ARHGEF12	CDKN1B	ZNF710	IQGAP1	SOCS1	GSPT1	C17orf62	QPCT	KREMEN1	EMID1	PDGFB	SREBF2	ITGA2	IRF1	SHROOM1	AFF4
TF_targets	MIF1_01	187	8	0.00142042	0.037672	ERRFI1	DNAJC1	PPP1R32	SOCS1	SREBF1	CHCHD4	TMEM43	HMGCS1
TF_targets	GCCNNNWTAAR_UNKNOWN	151	7	0.00177336	0.045073	ERRFI1	ETV6	CDKN1B	SLC25A10	SLC25A10	PDGFB	NFIL3	ABCA1
TF_targets	GTGACGY_E4F1_Q6	671	17	0.00192831	0.0470507	RERE	NMNAT2	KLHL12	ADIPOR1	SF1	ARL2	FAU	MRPL49	RELA	KAT5	LGR5	BCL11A	WNT10A	XBP1	PLK2	AFF4	SKP1
TF_targets	GTGGGTGK_UNKNOWN	295	10	0.00217679	0.0474303	PKP1	FAM89B	CDKN1B	SOCS1	BCL11A	WNT10A	KREMEN1	PDGFB	PPARG	ITGA2
TF_targets	TGGAAA_NFAT_Q4_01	1916	36	0.00219055	0.0474303	ERRFI1	RERE	NMNAT2	C1orf21	FMOD	TEAD1	BTBD10	FTH1	MAP4K2	SNX15	DPF2	SIPA1	RELA	OVOL1	ARHGEF12	APOLD1	RAB3IP	ZNF710	HDDC3	PDK2	SOX9	ALYREF	ANAPC11	NOTUM	TSEN34	BCL11A	XBP1	PDGFB	VGLL4	EDNRA	ITGA2	FST	NDUFS4	IL6ST	RAPGEF6	NFIL3
TF_targets	SRF_Q6	247	9	0.00220956	0.0474303	RERE	SIPA1	CFL1	MUS81	CDKN1B	C16orf72	PPARG	FST	PDLIM4
TF_targets	AR_01	158	7	0.00229188	0.0474303	DAGLA	SLC25A45	SIPA1	SLC29A2	MT2A	SMOX	SUGCT
TF_targets	E2F1_Q4	249	9	0.00233264	0.0474303	BTBD10	FAU	MRPL49	POLA2	CDKN1B	RMI2	PCYT2	ITGA1	PELO
Reactome	REACTOME_REGULATION_OF_CHOLESTEROL_BIOSYNTHESIS_BY_SREBP_SREBF	55	9	1.15257e-08	1.63381e-05	SCD	TM7SF2	SREBF1	FASN	SREBF2	HMGCS1	INSIG1	FDFT1	SQLE
Reactome	REACTOME_ACTIVATION_OF_GENE_EXPRESSION_BY_SREBF_SREBP	42	8	2.17986e-08	1.63381e-05	SCD	TM7SF2	SREBF1	FASN	SREBF2	HMGCS1	FDFT1	SQLE
Reactome	REACTOME_REGULATION_OF_LIPID_METABOLISM_BY_PEROXISOME_PROLIFERATOR_ACTIVATED_RECEPTOR_ALPHA_PPARALPHA	119	10	1.13037e-06	0.000480035	RGL1	ARNTL	FADS1	PEX11A	SREBF1	SREBF2	PPARG	HMGCS1	FDFT1	ABCA1
Reactome	REACTOME_METABOLISM_OF_STEROIDS	150	11	1.28095e-06	0.000480035	DHCR24	SCD	TM7SF2	SREBF1	FASN	CYP27A1	SREBF2	HMGCS1	INSIG1	FDFT1	SQLE
Reactome	REACTOME_METABOLISM_OF_LIPIDS	737	24	4.64372e-06	0.00139219	DHCR24	RGL1	SCD	ARNTL	FAR1	FADS2	FADS1	TM7SF2	PEX11A	NUDT7	SREBF1	PCYT2	FASN	CYP27A1	PITPNB	SREBF2	CHKB	PPARG	HMGCS1	SLC22A5	INSIG1	FDFT1	SQLE	ABCA1
Reactome	REACTOME_CHOLESTEROL_BIOSYNTHESIS	25	5	8.17195e-06	0.00204163	DHCR24	TM7SF2	HMGCS1	FDFT1	SQLE
Reactome	REACTOME_DISEASE	1072	28	4.35693e-05	0.00933005	FMOD	VPS37C	FEN1	B3GAT3	BAD	PPP2R5B	FAU	SYVN1	CAPN1	MAP3K11	RELA	BANF1	PACS1	CDKN1B	IQGAP1	HGS	DCXR	CYP27A1	KREMEN1	SLC5A1	PDGFB	ALG12	HDAC10	ATG7	RAF1	SLC22A5	SKP1	ABCA1
Reactome	REACTOME_SIGNALING_BY_WNT	324	13	9.79731e-05	0.0183577	LGR6	KLHL12	MEN1	PPP2R5B	KAT5	LGR5	PRKCB	SOX9	RAC3	WNT10A	ZNRF3	KREMEN1	SKP1
Reactome	REACTOME_CIRCADIAN_CLOCK	70	6	0.000147752	0.024609	ARNTL	CRTC3	SREBF1	CSNK1D	SKP1	NFIL3
Reactome	REACTOME_EXTRACELLULAR_MATRIX_ORGANIZATION	297	12	0.000169325	0.0253818	LAMC1	LAMC2	FMOD	HTRA1	CAPN1	LTBP3	EFEMP2	P4HB	PDGFB	ITGA1	ITGA2	P4HA2
Reactome	REACTOME_LAMININ_INTERACTIONS	30	4	0.000357821	0.0487613	LAMC1	LAMC2	ITGA1	ITGA2
Canonical_Pathways	REACTOME_REGULATION_OF_CHOLESTEROL_BIOSYNTHESIS_BY_SREBP_SREBF	55	9	1.15257e-08	2.39676e-05	SCD	TM7SF2	SREBF1	FASN	SREBF2	HMGCS1	INSIG1	FDFT1	SQLE
Canonical_Pathways	REACTOME_ACTIVATION_OF_GENE_EXPRESSION_BY_SREBF_SREBP	42	8	2.17986e-08	2.39676e-05	SCD	TM7SF2	SREBF1	FASN	SREBF2	HMGCS1	FDFT1	SQLE
Canonical_Pathways	REACTOME_REGULATION_OF_LIPID_METABOLISM_BY_PEROXISOME_PROLIFERATOR_ACTIVATED_RECEPTOR_ALPHA_PPARALPHA	119	10	1.13037e-06	0.000704201	RGL1	ARNTL	FADS1	PEX11A	SREBF1	SREBF2	PPARG	HMGCS1	FDFT1	ABCA1
Canonical_Pathways	REACTOME_METABOLISM_OF_STEROIDS	150	11	1.28095e-06	0.000704201	DHCR24	SCD	TM7SF2	SREBF1	FASN	CYP27A1	SREBF2	HMGCS1	INSIG1	FDFT1	SQLE
Canonical_Pathways	REACTOME_METABOLISM_OF_LIPIDS	737	24	4.64372e-06	0.00204231	DHCR24	RGL1	SCD	ARNTL	FAR1	FADS2	FADS1	TM7SF2	PEX11A	NUDT7	SREBF1	PCYT2	FASN	CYP27A1	PITPNB	SREBF2	CHKB	PPARG	HMGCS1	SLC22A5	INSIG1	FDFT1	SQLE	ABCA1
Canonical_Pathways	REACTOME_CHOLESTEROL_BIOSYNTHESIS	25	5	8.17195e-06	0.00299502	DHCR24	TM7SF2	HMGCS1	FDFT1	SQLE
Canonical_Pathways	KEGG_FOCAL_ADHESION	198	11	1.83921e-05	0.00577775	LAMC1	LAMC2	PARVA	BAD	PRKCB	RAC3	PDGFB	PARVB	RAF1	ITGA1	ITGA2
Canonical_Pathways	PID_RAC1_PATHWAY	54	6	3.38953e-05	0.00853222	NCF2	ARPC5	MAP3K11	CFL1	IQGAP1	MAP3K1
Canonical_Pathways	KEGG_STEROID_BIOSYNTHESIS	17	4	3.49204e-05	0.00853222	DHCR24	TM7SF2	FDFT1	SQLE
Canonical_Pathways	REACTOME_DISEASE	1072	28	4.35693e-05	0.00958088	FMOD	VPS37C	FEN1	B3GAT3	BAD	PPP2R5B	FAU	SYVN1	CAPN1	MAP3K11	RELA	BANF1	PACS1	CDKN1B	IQGAP1	HGS	DCXR	CYP27A1	KREMEN1	SLC5A1	PDGFB	ALG12	HDAC10	ATG7	RAF1	SLC22A5	SKP1	ABCA1
Canonical_Pathways	BIOCARTA_S1P_PATHWAY	8	3	7.85028e-05	0.0155237	SREBF1	SREBF2	HMGCS1
Canonical_Pathways	BIOCARTA_CERAMIDE_PATHWAY	21	4	8.47132e-05	0.0155237	BAD	RELA	RAF1	MAP3K1
Canonical_Pathways	REACTOME_SIGNALING_BY_WNT	324	13	9.79731e-05	0.0165725	LGR6	KLHL12	MEN1	PPP2R5B	KAT5	LGR5	PRKCB	SOX9	RAC3	WNT10A	ZNRF3	KREMEN1	SKP1
Canonical_Pathways	PID_CDC42_PATHWAY	70	6	0.000147752	0.0216605	ARPC5	MAP3K11	CFL1	IQGAP1	RAF1	MAP3K1
Canonical_Pathways	REACTOME_CIRCADIAN_CLOCK	70	6	0.000147752	0.0216605	ARNTL	CRTC3	SREBF1	CSNK1D	SKP1	NFIL3
Canonical_Pathways	REACTOME_EXTRACELLULAR_MATRIX_ORGANIZATION	297	12	0.000169325	0.0232716	LAMC1	LAMC2	FMOD	HTRA1	CAPN1	LTBP3	EFEMP2	P4HB	PDGFB	ITGA1	ITGA2	P4HA2
Canonical_Pathways	REACTOME_LAMININ_INTERACTIONS	30	4	0.000357821	0.0462852	LAMC1	LAMC2	ITGA1	ITGA2
Canonical_Pathways	KEGG_PATHWAYS_IN_CANCER	325	12	0.000384359	0.0469558	LAMC1	LAMC2	BAD	RELA	CDKN1B	PRKCB	RAC3	WNT10A	PDGFB	PPARG	RAF1	ITGA2
[truncated: 17 more columns]
