# Supplementary material for: Genome-wide meta-analysis identifies novel loci conferring risk of acne vulgaris
Source: Eur J Hum Genet. 2023 Mar 16;32(9):1136–43. doi: 10.1038/s41431-023-01326-8 (PMC11368920; doi:10.1038/s41431-023-01326-8)
Supplement: Supplementary file 9 — Table S8 [file 41431_2023_1326_MOESM9_ESM.xlsx]

## Sheet: Sheet1
Table S8. Associations between categorized PRSs and acne risk in the EstBB cohort.
PRSs were categorized by percentile (<5%, 5–10%, 10–15%, 15–20%, 20–80%, 80–85%, 85–90%, 90–95%, and ≥90%), and the risk for each category was estimated relative to the average risk (20–80%).
PRS category	OR (95% CI)	P-value
<5%	0.62 (0.55-0.70)	1.08e-14
5-10%	0.68 (0.60-0.76)	9.5e-11
10-15%	0.76 (0.68-0.85)	1.82e-06
15-20%	0.80 (0.71-0.89)	5.67e-05
20-80% (baseline)	-	-
80-85%	1.15 (1.04-1.28)	0.00592
85-90%	1.35 (1.22-1.49)	2.66e-09
90-95%	1.35 (1.23-1.50)	2.1e-09
>95%	1.62 (1.47-1.78)	1.71e-22
