# Supplementary material for: Genome-wide meta-analysis identifies novel loci conferring risk of acne vulgaris
Source: Eur J Hum Genet. 2023 Mar 16;32(9):1136–43. doi: 10.1038/s41431-023-01326-8 (PMC11368920; doi:10.1038/s41431-023-01326-8)
Supplement: Supplementary file 10 — Table S9 [file 41431_2023_1326_MOESM10_ESM.xlsx]

## Sheet: Sheet1
Table S9. Gene prioritization in the GWAS hit regions identified in this study.
Data to assist gene prioritization were assembled to form prioritization scores (****high, ***good, **of interest, *some). Names ("gene symbols") of the most promising genes in each region are in bold and the best functional candidates are marked with blue shading. In the novelty column, the previously known (and replicated) part of the 11q13.1 region is shaded light gray and marked as "known", b…
genomic locus	metaGWAS		gene				GTEx			gene associations to acne-related phenotypes/traits in the GWAS catalog	involvement in related pathways	other supporting evidence	prioritization score
	lead SNP	lead SNP P-value	gene symbol	Ensembl ID	MAGMA gene-based test association significancea	novelty	TPM_skin_noSun	TPM_skin_Sun	skin cell types
11q12.2	rs174594	4.45E-14	MYRF	ENSG00000124920	4.0661e-09	novel	0.8588	0.8978	NS	triglycerides, SHBG, PUFA, linoleic acid levels			**
			TMEM258	ENSG00000134825	3.1068e-11	novel	26.44	26.84	NS	hair color, male-pattern baldness, SHBG levels			**
			FEN1	ENSG00000168496	2.0056e-13	novel	9.292	9.88	NS	alpha-linolenic acid measurement			**
			FADS2	ENSG00000134824	3.1253e-14	novel	15.14	7.484	sebocytes	skin aging, vitiligo, urate measurement, balding	fatty acid metabolism	PUFA regulation in sebum	****
			FADS1	ENSG00000149485	1.7203e-13	novel	3.398	2.815	sebocytes	skin aging, vitiligo, triglycerides, PUFA levels	fatty acid metabolism		***
			FADS3	ENSG00000221968	9.3541e-08	novel	14.66	20.58	vascular endothelial cells, pericytes/SMC	urate measurement, PUFA levels			**
11q13.1	rs11231890	8.33 E-12	CDC42BPG	ENSG00000171219	1.783e-11	novel	64.3	60.41	basal keratinocytes	urate measurement, SHBG levels			***
	rs11227289	1.23 E-8	KAT5	ENSG00000172977	6.8324e-05	known	39.96	42.64	basal keratinocytes, other	SHBG, testosterone and triglyceride levels	Reactome signaling by Wnt		***
			RNASEH2C	ENSG00000172922	2.5908e-05	known	19.82	18.91	basal keratinocytes	severe acne, balding, urate and triglyceride measurement			***
			AP5B1	ENSG00000254470	8.0213e-08	known	14.16	15.26	NS	atopic dermatitis, eczema, psoriasis, urate measurement			**
			OVOL1	ENSG00000172818	2.4452e-07	known	44.05	43.53	NS	atopic dermatitis, eczema, SHBG levels, urate and testosterone measurement			**
12q21.1	rs4760791	1.14E-9	TSPAN8	ENSG00000127324	0.00039196	novel	6.389	11.1	NS	balding, SHBG levels	GO cell adhesion molecule binding		**
			LGR5	ENSG00000139292	0.072276	novel	2.421	4.332	fibroblasts	-	Reactome signaling by Wnt	hair bulge stem cell marker	***
17q25.3	rs8078102	3.82 E-10	FASN	ENSG00000169710	1.2014e-07	novel	127.2	118.3	adipocytes, mature keratinocytes, sebocytes, sweat gland, other	-	fatty acid metabolism	FASN inhibitor ASC40 (TVB-2640) in phase II clinical trial	****
			CCDC57	ENSG00000176155	5.2693e-06	novel	6.986	7.123	basal keratinocytes, fibroblasts, melanocytes, endothelial cells (lymphatic and vascular), sweat gland, sebocytes, other	-	Nicolsky breast cancer 17Q21 Q25 amplicon		**
			SLC16A3	ENSG00000141526	4.9672e-06	novel	3.911	4.21	vascular endothelial cells	-	Nicolsky breast cancer 17Q21 Q25 amplicon	intracellular lactate level	*
22q12.1	rs12321	1.15E-8	ZNRF3	ENSG00000183579	6.0166e-05	novel	8.744	9.469	basal, suprabasal and mature keratinocytes, vascular endothelial cells, sebocytes, other	balding	Reactome signaling by Wnt		****
			C22orf31	ENSG00000100249	4.8569e-06	novel	0.6287	0.4533	NS	-
			KREMEN1	ENSG00000183762	1.5519e-05	novel	30.95	28.74	basal, suprabasal and mature keratinocytes, fibroblasts, sebocytes, other	balding, hair color	Reactome signaling by Wnt	hair-nail type ectodermal dysplasia	****
